# Supplementary material for: The small RNA diversity from Medicago truncatula roots under biotic interactions evidences the environmental plasticity of the miRNAome
Source: Genome Biol. 2014 Sep 24;15(9):457. doi: 10.1186/s13059-014-0457-4 (PMC4212123; doi:10.1186/s13059-014-0457-4)
Supplement: Additional file 1: Table S1 — smRNA library identifications and corresponding read numbers at the different steps of the pipeline. The first two columns define the libraries and their conditions of production. The other columns list the number of reads selected at each step: reads cleaning, suppression of redundancy, read mapping and filtering by the abundance. The last row pools all the libraries and indicates the read number at each step. [file 13059_2014_457_MOESM1_ESM.xlsx]

## Sheet: Feuil1
Table S1: smRNA library identifications and corresponding read numbers at the different steps of the pipeline.
Library ID	Library definition	Total read number	Cleaned read number of length 18-25nt (adaptors suppression, size filtering and suppression of tRNA and rRNA)	Nonredundant cleaned read number of length 18-25nt	mapped smRNA	mapped smRNA belonging to the 5% of the more expressed reads
sR	Roots	10730960	3981529	2188454	1646020	338847
sRS	Apex library grown in different environmental conditions	6074980	3886834	2479644	1969526	367475
sSNRSm	S. meliloti-infected supernodulator roots	5506263	4355000	2640232	1949147	389891
sSNR	Supernodulator roots	4524240	2985750	1749255	1265195	302627
sRGi	Rhizophagus irregularis-infected roots	5534776	3455522	2119110	1470902	322692
sRNoGi	non infected roots	5076545	3116850	1718058	1150687	274804
sRRs	R.solanacearum GMI1000-infected roots	4802838	2670292	1596083	999888	254134
sRNoRs	No infected roots	4810640	3423443	2002398	1400409	315737
sRVaa	Verticillium albo-atrum-infected Roots	21929512	9035539	4919097	3763363	753966
sR2	Roots	31472595	13504066	6237534	5448409	832423
sRS2	Apex library grown in different environmental conditions	31270178	13515805	6568158	5837480	907869
Vir	Leaves	31514923	9165689	4206777	3715783	631434
sR4	Roots	29381241	4151991	2304502	1923922	511617
sRS4	Apex library grown in different environmental conditions	33510667	3501027	1894963	1488013	445298
sRMyc1	Factor Myc Roots	32172428	11158876	5517881	3960770	831043
sRMyc2	Factor Myc Roots	30617451	12409914	6120343	4956119	910169
sRMyc3	Factor Myc Roots	30892308	9432828	4902329	3957649	825761
sRNod1	Factor Nod Roots	26198962	7161226	4047864	2735889	666890
sRNod2	Factor Nod Roots	30766061	10032844	5087589	4100511	813495
sRNod3	Factor Nod Roots	30675536	8889145	4560731	3646315	765155
sRMycNod1	Factor Myc/Nod Roots	30691525	10693872	5220216	3908440	825047
sRMycNod2	Factor Myc/Nod Roots	31101881	12512317	6195360	5031694	911814
sRMycNod3	Factor Myc/Nod Roots	30278912	8113010	4397014	3496305	765726
ALL	Pooled libraries	499535422	171153369	50 575 956	35308286	1853981
