# Supplementary material for: The small RNA diversity from Medicago truncatula roots under biotic interactions evidences the environmental plasticity of the miRNAome
Source: Genome Biol. 2014 Sep 24;15(9):457. doi: 10.1186/s13059-014-0457-4 (PMC4212123; doi:10.1186/s13059-014-0457-4)
Supplement: Additional file 2: Table S2 — Summary table of the properties and conservation of the 416 selected miRNA candidates. S2a: miRNAs and variants already present in miRBase. S2b: Novel miRNA families accepted by miRDeep (see Methods, genuine miRNAs). S2c: potential novel miRNAs not accepted by miRDeep. nt: nucleotides, Mt: Medicago truncatula, Lj: Lotus japonicus, Gm: Glycine max, Vv: Vitis vinifera, Pt: Populus trichocarpa, At: Arabidopsis thaliana, Os: Oryza sativa. Green: already registered mature miRNAs or miR*. Yellow: new miRNA variants of already registered mature miRNAs or miR*. Pink: passenger strand sequences present in higher read numbers than their corresponding proposed miRNA (class 3). Grey lines: candidate miRNAs whose genomic loci with less than 20% of structured loci. [file 13059_2014_457_MOESM2_ESM.xls]

## Sheet: complete
family	smRNA ID	sequence	closest mtr-miRNA in miRBAse	other mtr-miRNA in the precursor	mature length (nt)	number of precursors	number of hits on genomes									nb predicted targets	predicted target Ids Mt3.5.1	predicted target Ids Mt4	predicted target annotation	nb degradome targets	degradome target Ids Mt3.5.1	degradome target Ids Mt4	Degradome target annotations	Reads number
							Mt	Lj	Gm	Pv	Vv	Pt	At	Os	Zm									sR	sRS	sSNR	sSNRSm	sRGi	sRNoGi	sRRs	sRNoRs	sRVaa	Vir	sR2	sRS2	sR4	sRS4	sRMyc1	sRMyc2	sRMyc3	sRNod1	sRNod2	sRNod3	sRMycNod1	sRMycNod2	sRMycNod3
conserved miRNAs (miRBase v20)
156	mtr-miR156e	UUGACAGAAGAUAGAGAGCAC			21	3	4	5	42	19	12	18	15	17	18	25	Mt3.5.1s033486		Transcription factor, SBP-box	7	Mt3.5.1s033486 ; Mt3.5.1s033486 ; Mt3.5.1s033486 ; Mt3.5.1s032936 ; Mt3.5.1s032936 ; Medtr3g085180.1 ; Mt3.5.1s051148	Medtr3g085180.1	Transcription factor, SBP-box ; Transcription factor, SBP-box ; Transcription factor, SBP-box ; Squamosa promoter-binding protein ; Squamosa promoter-binding protein ; Squamosa promoter-binding-like protein 11 (AHRD V1 *-*NG B6TF72_MAIZE) ; Transcription factor, SBP-box	15772	6664	1999	2625	640	135	28306	50826	23629	506	7	5	3357	4939	8507	7441	6251	5273	4921	3746	5865	8474	5879
	mtr-miR156g	UUGACAGAAGAUAGAGGGCAC			21	1	1	2	21	11	7	6	10	3	0	22	Mt3.5.1s033486		Transcription factor, SBP-box	8	Mt3.5.1s033486 ; Mt3.5.1s033486 ; Mt3.5.1s033486 ; Mt3.5.1s033486 ; Mt3.5.1s032936 ; Mt3.5.1s032936 ; Medtr3g085180.1 ; Mt3.5.1s051148	Medtr3g085180.1	Transcription factor, SBP-box ; Transcription factor, SBP-box ; Transcription factor, SBP-box ; Transcription factor, SBP-box ; Squamosa promoter-binding protein ; Squamosa promoter-binding protein ; Squamosa promoter-binding-like protein 11 (AHRD V1 *-*NG B6TF72_MAIZE) ; Transcription factor, SBP-box	29083	12403	4375	4287	718	615	33397	61263	4336	147798	261	368	12547	13396	12839	26195	10651	10765	7486	7028	13482	12327	9866
	ahy-miR156c	UUGACAGAAGAGAGAGAGCAC	mtr-miR156a		21	1	6	9	52	24	16	23	19	20	31	28	Mt3.5.1s051148		Transcription factor, SBP-box	7	Medtr3g085180.1 ; Mt3.5.1s051148 ; Mt3.5.1s033486 ; Mt3.5.1s033486 ; Mt3.5.1s033486 ; Mt3.5.1s032936 ; Mt3.5.1s032936	Medtr3g085180.1	Squamosa promoter-binding-like protein 11 (AHRD V1 *-*NG B6TF72_MAIZE) ; Transcription factor, SBP-box ; Transcription factor, SBP-box ; Transcription factor, SBP-box ; Transcription factor, SBP-box ; Squamosa promoter-binding protein ; Squamosa promoter-binding protein	48	16	80	539	1086	445	1239	1130	1439	6347	0	0	59	95	331	337	261	412	235	139	191	491	345
	bna-miR156a	UGACAGAAGAGAGUGAGCACA	mtr-miR156a		21	1	4	4	30	21	10	11	14	17	32	28	Mt3.5.1s071151		-	8	Mt3.5.1s012642 ; Mt3.5.1s010217 ; Mt3.5.1s041148 ; Mt3.5.1s010217 ; Medtr3g085180.1 ; Medtr5g046670.1 ; Medtr5g046670.1 ; Medtr5g046670.1	Medtr3g085180.1;Medtr5g046670.1;Medtr5g046670.1;Medtr5g046670.1	Transcription factor, SBP-box ; Transcription factor, SBP-box ; Transcription factor, SBP-box ; Transcription factor, SBP-box ; Squamosa promoter-binding-like protein 11 (AHRD V1 *-*NG B6TF72_MAIZE) ; Squamosa promoter binding protein 3 (AHRD V1 *-*NG Q1MU26_PHYPA) ; Squamosa promoter binding protein 3 (AHRD V1 *-*NG Q1MU26_PHYPA) ; Squamosa promoter binding protein 3 (AHRD V1 *-*NG Q1MU26_PHYPA)	43	28	90	149	140	163	534	426	69	1535	13	4	100	42	255	202	191	156	22	37	233	265	179
	gma-miR156k	UUGACAGAAGAGAGUGAGCAC	mtr-miR156a		21	1	2	4	35	22	12	14	16	18	32	24	Mt3.5.1s071151		-	9	Medtr3g085180.1 ; Mt3.5.1s051148 ; Medtr5g046670.1 ; Mt3.5.1s033486 ; Mt3.5.1s033486 ; Mt3.5.1s033486 ; Mt3.5.1s033486 ; Mt3.5.1s032936 ; Mt3.5.1s032936	Medtr3g085180.1Medtr5g046670.1	Squamosa promoter-binding-like protein 11 (AHRD V1 *-*NG B6TF72_MAIZE) ; Transcription factor, SBP-box ; Squamosa promoter binding protein 3 (AHRD V1 *-*NG Q1MU26_PHYPA) ; Transcription factor, SBP-box ; Transcription factor, SBP-box ; Transcription factor, SBP-box ; Transcription factor, SBP-box ; Squamosa promoter-binding protein ; Squamosa promoter-binding protein	19	6	7	39	76	22	44	42	8	301	0	0	1	3	4	1	3	1	1	0	3	7	3
	204DVAAXX:1:131:890:206	UUGACAGAAGAGGGUGAGCAC	mtr-miR156a		21	1	1	4	12	9	3	6	7	10	15	19	Mt3.5.1s071151		-	6	Medtr3g085180.1 ; Mt3.5.1s051148 ; Medtr5g046670.1 ; Mt3.5.1s033486 ; Mt3.5.1s033486 ; Mt3.5.1s033486	Medtr3g085180.1Medtr5g046670.1	Squamosa promoter-binding-like protein 11 (AHRD V1 *-*NG B6TF72_MAIZE) ; Transcription factor, SBP-box ; Squamosa promoter binding protein 3 (AHRD V1 *-*NG Q1MU26_PHYPA) ; Transcription factor, SBP-box ; Transcription factor, SBP-box ; Transcription factor, SBP-box	1	1	0	1	0	1	0	1	2	733	0	0	0	0	0	0	0	0	1	0	0	1	1
159	mtr-miR159a	UUUGGAUUGAAGGGAGCUCUA			21	2	2	3	5	4	27	5	4	7	7	25	Mt3.5.1s021294		Homeodomain-like; Myb transcription factor	24	Medtr3g005850.1 ; Medtr3g005830.1 ; Medtr3g005850.1 ; Medtr3g005830.1 ; Medtr6g065390.1 ; Medtr3g108110.1 ; Medtr8g067320.1 ; Medtr2g035670.1 ; Medtr3g108110.1 ; Medtr8g067320.1 ; Medtr2g035670.1	Medtr3te005830.1Medtr3te005830.1	Protein FAR1-RELATED SEQUENCE 5 (AHRD V1 ***NG Q9SZL8) ; Protein FAR1-RELATED SEQUENCE 5 (AHRD V1 *-*NG Q9SZL8) ; Protein FAR1-RELATED SEQUENCE 5 (AHRD V1 ***NG Q9SZL8) ; Protein FAR1-RELATED SEQUENCE 5 (AHRD V1 *-*NG Q9SZL8) ; Protein FAR1-RELATED SEQUENCE 5 (AHRD V1 ***NG Q9SZL8) ; FRS2 FAR1-related sequence 2 zinc ion binding (AHRD V1 *-*NG AT2G32250.4) ; Protein FAR1-RELATED SEQUENCE 6 (AHRD …	5176	10538	1493	816	1005	1147	1322	1247	264233	279073	909879	918385	414054	219477	212704	178701	223301	130045	192884	168775	233739	277225	155837
	mtr-miR159b	AUUGGAGUGAAGGGAGCUCCA			21	1	2	3	13	13	9	7	3	6	1	19	Mt3.5.1s021313		Homeodomain-like; Myb transcription factor	6	Mt3.5.1s021313 ; Medtr3g005850.1 ; Medtr3g005830.1 ; Medtr3g005850.1 ; Medtr3g005830.1 ; Medtr6g065390.1	Medtr3te005830.1Medtr3te005830.1	Homeodomain-like; Myb transcription factor ; Protein FAR1-RELATED SEQUENCE 5 (AHRD V1 ***NG Q9SZL8) ; Protein FAR1-RELATED SEQUENCE 5 (AHRD V1 *-*NG Q9SZL8) ; Protein FAR1-RELATED SEQUENCE 5 (AHRD V1 ***NG Q9SZL8) ; Protein FAR1-RELATED SEQUENCE 5 (AHRD V1 *-*NG Q9SZL8) ; Protein FAR1-RELATED SEQUENCE 5 (AHRD V1 ***NG Q9SZL8)	338	189	185	776	578	426	202	95	746	0	649	766	263	165	1691	1517	1401	1190	1410	672	1878	2489	1097
160	mtr-miR160a	UGCCUGGCUCCCUGUAUGCCA			21	4	4	4	19	10	9	13	4	11	19	10	Medtr1g094960.1	Medtr1g094960.1	Auxin response factor 3 (AHRD V1 ***NG A4L9W4_GOSHI)	10	Medtr3g073420.1 ; Mt3.5.1s013662 ; Medtr3g073420.1 ; Mt3.5.1s013662 ; Medtr7g101280.1 ; Medtr7g101550.1 ; Medtr7g101280.1 ; Medtr7g101550.1 ; Medtr1g094960.1 ; Medtr1g094960.1	Medtr3g073420.1Medtr3g073420.1Medtr7g101275.1Medtr7g101275.1Medtr1g094960.1;Medtr1g094960.1	Auxin response factor 17 (AHRD V1 ***NG Q84WU6) ; ; Transcriptional factor B3; Auxin response factor; Aux/IAA-ARF-dimerisation; Restriction endonuclease, type II, EcoRII, N-terminal ; Auxin response factor 17 (AHRD V1 ***NG Q84WU6) ; ; Transcriptional factor B3; Auxin response factor; Aux/IAA-ARF-dimerisation; Restriction endonuclease, type II, EcoRII, N-terminal ; Auxin response factor (AHRD V1 …	2018	688	201	107	183	215	355	81	251	2913	3637	3772	882	666	342	605	277	305	724	647	286	326	279
	mtr-miR160c	UGCCUGGCUCCCUGAAUGCCA			21	1	1	3	17	10	14	12	4	12	13	13	Medtr2g094570.1	Medtr2g094570.1	Auxin response factor 3 (AHRD V1 ***NG A4L9W4_GOSHI)	10	Medtr3g073420.1 ; Mt3.5.1s013662 ; Medtr3g073420.1 ; Mt3.5.1s013662 ; Medtr7g101280.1 ; Medtr7g101550.1 ; Medtr7g101280.1 ; Medtr7g101550.1 ; Medtr1g094960.1 ; Medtr1g094960.1	Medtr3g073420.1Medtr3g073420.1Medtr7g101275.1Medtr7g101275.1Medtr1g094960.1;Medtr1g094960.1	Auxin response factor 17 (AHRD V1 ***NG Q84WU6) ; ; Transcriptional factor B3; Auxin response factor; Aux/IAA-ARF-dimerisation; Restriction endonuclease, type II, EcoRII, N-terminal ; Auxin response factor 17 (AHRD V1 ***NG Q84WU6) ; ; Transcriptional factor B3; Auxin response factor; Aux/IAA-ARF-dimerisation; Restriction endonuclease, type II, EcoRII, N-terminal ; Auxin response factor (AHRD V1 …	17	5	22	0	17	10	9	5	11	28	141	100	9	7	6	17	4	2	13	17	3	8	5
	ptc-miR160h	UGCCUGGCUCCCUGCAUGCCA	mtr-miR160a		21	1	4	3	17	10	10	12	4	11	13	11	Mt3.5.1s013662		; Transcriptional factor B3; Auxin response factor; Aux/IAA-ARF-dimerisation; Restriction endonuclease, type II, EcoRII, N-terminal	10	Medtr3g073420.1 ; Mt3.5.1s013662 ; Medtr3g073420.1 ; Mt3.5.1s013662 ; Medtr7g101280.1 ; Medtr7g101550.1 ; Medtr7g101280.1 ; Medtr7g101550.1 ; Medtr1g094960.1 ; Medtr1g094960.1	Medtr3g073420.1Medtr3g073420.1Medtr7g101275.1Medtr7g101275.1Medtr1g094960.1;Medtr1g094960.1	Auxin response factor 17 (AHRD V1 ***NG Q84WU6) ; ; Transcriptional factor B3; Auxin response factor; Aux/IAA-ARF-dimerisation; Restriction endonuclease, type II, EcoRII, N-terminal ; Auxin response factor 17 (AHRD V1 ***NG Q84WU6) ; ; Transcriptional factor B3; Auxin response factor; Aux/IAA-ARF-dimerisation; Restriction endonuclease, type II, EcoRII, N-terminal ; Auxin response factor (AHRD V1 …	1	4	0	0	6	1	1	0	1	40	2	0	2	0	0	0	0	0	2	0	0	1	0
162	mtr-miR162	UCGAUAAACCUCUGCAUCCAG			21	1	1	0	5	1	1	2	2	1	2	4	Mt3.5.1s064325		Zinc finger, RING-type; Zinc finger, C6HC-type	0				1448	1666	312	88	110	171	128	104	2052	491	756	811	195	191	548	326	549	307	413	321	484	619	393
164	mtr-miR164a	UGGAGAAGCAGGGCACGUGCA			21	2	3	6	18	10	8	10	6	9	10	12	Mt3.5.1s053622		No apical meristem (NAM) protein	6	Medtr2g064470.1 ; Medtr2g064470.1 ; Mt3.5.1s050348 ; Mt3.5.1s053622 ; Mt3.5.1s050348 ; Mt3.5.1s053622	Medtr2g064470.1;Medtr2g064470.1	NAC domain protein NAC1 (AHRD V1 ***NG Q93XA7_PHAVU) ; NAC domain protein NAC1 (AHRD V1 ***NG Q93XA7_PHAVU) ; No apical meristem (NAM) protein ; No apical meristem (NAM) protein ; No apical meristem (NAM) protein ; No apical meristem (NAM) protein	3641	1141	5356	4248	26963	36433	863	2345	5653	2885	529	941	1684	1514	14700	25229	14012	14491	14564	14727	17615	21066	17241
166	mtr-miR166a	UCGGACCAGGCUUCAUUCCCC			21	5	5	5	27	11	9	15	9	14	12	8	Medtr8te013980.1		ATHB-15 DNA binding / transcription factor (AHRD V1 ***NG AT1G52150.1) contains Interpro domain(s) IPR019557 Aminotransferase-like, plant mobile domain	4	Medtr8te013980.1 ; Medtr2g101190.1 ; Medtr3g109800.1 ; Medtr2g030130.1	Medtr2g101190.1;Medtr3g109800.1;Medtr2g030130.1	ATHB-15 DNA binding / transcription factor (AHRD V1 ***NG AT1G52150.1) contains Interpro domain(s) IPR019557 Aminotransferase-like, plant mobile domain ; ATHB-15 DNA binding / transcription factor (AHRD V1 ***NG AT1G52150.2) ; ATHB-15 DNA binding / transcription factor (AHRD V1 ***NG AT1G52150.1) ; Homeobox-leucine zipper protein ATHB-14 (AHRD V1 ***NG O04291)	59999	41958	116253	29712	104273	157405	116972	63647	43448	77099	41877	38604	12898	10837	44534	45097	39577	25832	58349	46287	42814	48762	31049
	bdi-miR166f	UCUCGGACCAGGCUUCAUUCC	mtr-miR166a		21	3	6	5	26	7	9	16	7	12	17	3	Medtr2g086390.1	Medtr2g086390.1	ABF3 ABSCISIC ACID RESPONSIVE ELEMENTS-BINDING FACTOR 3 DNA binding / protein binding / transcription activator/ transcription factor (AHRD V1 ***NG AT4G34000.3)	1	Medtr2g030130.1	Medtr2g030130.1	Homeobox-leucine zipper protein ATHB-14 (AHRD V1 ***NG O04291)	23486	13740	48716	6407	34446	20387	4359	10252	3766	1742	5572	5325	2015	1374	4779	4919	4707	3567	6073	4736	4989	5535	3433
	E8W526M04IB8GH	UCGGACCAGGCUUCGUUCCCC	mtr-miR166a		21	1	1	4	24	11	9	14	7	10	13	6	Medtr8te013980.1		ATHB-15 DNA binding / transcription factor (AHRD V1 ***NG AT1G52150.1) contains Interpro domain(s) IPR019557 Aminotransferase-like, plant mobile domain	6	Medtr8te013980.1 ; Medtr2g101190.1 ; Mt3.5.1s023555 ; Medtr2g094520.1 ; Medtr3g109800.1 ; Medtr2g030130.1	Medtr2g101190.1Medtr2g094520.1;Medtr3g109800.1;Medtr2g030130.1	ATHB-15 DNA binding / transcription factor (AHRD V1 ***NG AT1G52150.1) contains Interpro domain(s) IPR019557 Aminotransferase-like, plant mobile domain ; ATHB-15 DNA binding / transcription factor (AHRD V1 ***NG AT1G52150.2) ; Lipid-binding START; Homeodomain-related; MEKHLA; Homeobox Pitx/unc30; ; Homeobox leucine-zipper protein (AHRD V1 ***NG Q8H962_ZINEL) ; ATHB-15 DNA binding / transcription …	75	111	178	91	184	250	343	163	120	1147	51	49	18	10	80	91	90	42	123	96	47	69	71
167	mtr-miR167a	UGAAGCUGCCAGCAUGAUCUA			21	2	2	2	13	5	5	8	4	12	10	4	Medtr4g084000.1	Medtr4g083995.1	Unknown Protein (AHRD V1)	3	Medtr5g076270.1 ; Medtr3g064050.1 ; Medtr5g076270.1	Medtr5g076270.1;Medtr3g064050.1;Medtr5g076270.1	Auxin response factor 8 (AHRD V1 ***NG A7L5C4_SOLLC) ; Auxin response factor 8 (AHRD V1 ***NG Q9FGV1) ; Auxin response factor 8 (AHRD V1 ***NG A7L5C4_SOLLC)	390	116	2721	2917	4452	6355	1981	3171	95	783	551	270	30	28	18	21	12	9	13	17	26	25	14
	mtr-miR167b-5p	UGAAGCUGCCAGCAUGAUCUG			21	2	3	2	10	5	5	7	4	10	10	4	Medtr4g084000.1	Medtr4g083995.1	Unknown Protein (AHRD V1)	0				1562	1280	4158	1982	1596	2649	1112	807	561	11744	7201	4144	495	284	589	680	575	374	162	156	518	777	405
	ptc-miR167f	UGAAGCUGCCAGCAUGAUCUU	mtr-miR167a		21	1	1	2	10	5	5	7	4	11	10	4	Medtr4g084000.1	Medtr4g083995.1	Unknown Protein (AHRD V1)	2	Mt3.5.1s012394 ; Mt3.5.1s012394		; Transcriptional factor B3; Auxin response factor; Aux/IAA-ARF-dimerisation; Restriction endonuclease, type II, EcoRII, N-terminal ; ; Transcriptional factor B3; Auxin response factor; Aux/IAA-ARF-dimerisation; Restriction endonuclease, type II, EcoRII, N-terminal	276	134	2142	3792	10275	10128	706	1253	59	4525	446	185	20	14	17	31	30	10	12	28	28	18	33
168	mtr-miR168b	UCGCUUGGUGCAGGUCGGGAA			21	2	2	1	2	1	1	1	2	2	2	0	-		-	0				36834	25156	27718	12952	33538	33875	8640	17574	544	1157	1784	2354	674	319	686	1273	695	599	972	869	694	819	517
169	mtr-miR169c	CAGCCAAGGGUGAUUUGCCGG			21	1	1	0	1	5	1	0	0	0	0	14	Mt3.5.1s033893		CCAAT-binding transcription factor, subunit B	7	Mt3.5.1s023533 ; Medtr3g061510.2 ; Medtr3g061510.3 ; Medtr3g061510.1 ; Medtr3g061510.2 ; Medtr3g061510.3 ; Medtr3g061510.1	Medtr3g061510.1Medtr3g061510.1;Medtr3g061510.1Medtr3g061510.1;	CCAAT-binding transcription factor, subunit B ; Nuclear transcription factor Y subunit A-1 (AHRD V1 ***NG Q9LXV5) ; Nuclear transcription factor Y subunit A-9 (AHRD V1 ***NG Q945M9) ; Nuclear transcription factor Y subunit A-1 (AHRD V1 ***NG Q9LXV5) ; Nuclear transcription factor Y subunit A-1 (AHRD V1 ***NG Q9LXV5) ; Nuclear transcription factor Y subunit A-9 (AHRD V1 ***NG Q945M9) ; Nuclear tra…	343	229	0	63	4	5	11	13	49	0	185	345	29	15	34	43	31	22	60	27	27	61	26
	mtr-miR169d-5p	AAGCCAAGGAUGACUUGCCGG			21	1	1	3	28	11	18	16	14	13	5	13	Mt3.5.1s033893		CCAAT-binding transcription factor, subunit B	9	Medtr3g061510.2 ; Medtr3g061510.3 ; Medtr3g061510.1 ; Medtr3g061510.2 ; Medtr3g061510.3 ; Medtr3g061510.1 ; Medtr2g099490.1 ; Mt3.5.1s023533 ; Medtr2g099490.2	Medtr3g061510.1Medtr3g061510.1;Medtr3g061510.1Medtr3g061510.1;Medtr2g099490.1Medtr2g099490.1	Nuclear transcription factor Y subunit A-1 (AHRD V1 ***NG Q9LXV5) ; Nuclear transcription factor Y subunit A-9 (AHRD V1 ***NG Q945M9) ; Nuclear transcription factor Y subunit A-1 (AHRD V1 ***NG Q9LXV5) ; Nuclear transcription factor Y subunit A-1 (AHRD V1 ***NG Q9LXV5) ; Nuclear transcription factor Y subunit A-9 (AHRD V1 ***NG Q945M9) ; Nuclear transcription factor Y subunit A-1 (AHRD V1 ***NG Q…	641	266	32	10	0	3	180	148	6	12	341	468	181	135	1	11	3	1	6	4	2	7	4
	mtr-miR169g	CAGCCAAGGAUGACUUGCCGG			21	2	3	3	30	12	18	17	14	13	7	13	Mt3.5.1s033893		CCAAT-binding transcription factor, subunit B	9	Medtr2g099490.1 ; Mt3.5.1s023533 ; Medtr2g099490.2 ; Medtr3g061510.2 ; Medtr3g061510.3 ; Medtr3g061510.1 ; Medtr3g061510.2 ; Medtr3g061510.3 ; Medtr3g061510.1	Medtr2g099490.1Medtr2g099490.1;Medtr3g061510.1Medtr3g061510.1;Medtr3g061510.1Medtr3g061510.1	Nuclear transcription factor Y subunit A-3 (AHRD V1 *-*NG B6TQI5_MAIZE) ; CCAAT-binding transcription factor, subunit B ; Nuclear transcription factor Y subunit A-3 (AHRD V1 *-*NG B6TQI5_MAIZE) ; Nuclear transcription factor Y subunit A-1 (AHRD V1 ***NG Q9LXV5) ; Nuclear transcription factor Y subunit A-9 (AHRD V1 ***NG Q945M9) ; Nuclear transcription factor Y subunit A-1 (AHRD V1 ***NG Q9LXV5) ;…	12	4	5	2	27	4	16	3	6	75	1	3	6	2	11	8	2	13	16	5	8	9	8
	mtr-miR169m	GAGCCAAGGAUGACUUGCCGG			21	1	2	3	27	10	22	16	14	13	5	13	Mt3.5.1s033893		CCAAT-binding transcription factor, subunit B	9	Medtr2g099490.1 ; Mt3.5.1s023533 ; Medtr2g099490.2 ; Medtr3g061510.2 ; Medtr3g061510.3 ; Medtr3g061510.1 ; Medtr3g061510.2 ; Medtr3g061510.3 ; Medtr3g061510.1	Medtr2g099490.1Medtr2g099490.1;Medtr3g061510.1Medtr3g061510.1;Medtr3g061510.1Medtr3g061510.1	Nuclear transcription factor Y subunit A-3 (AHRD V1 *-*NG B6TQI5_MAIZE) ; CCAAT-binding transcription factor, subunit B ; Nuclear transcription factor Y subunit A-3 (AHRD V1 *-*NG B6TQI5_MAIZE) ; Nuclear transcription factor Y subunit A-1 (AHRD V1 ***NG Q9LXV5) ; Nuclear transcription factor Y subunit A-9 (AHRD V1 ***NG Q945M9) ; Nuclear transcription factor Y subunit A-1 (AHRD V1 ***NG Q9LXV5) ;…	39	27	1	0	0	0	22	2	3	6	147	195	60	56	3	7	5	0	2	6	1	2	7
	mtr-miR169p	UGAGCCAGGAUGGCUUGCCGG			21	1	1	0	4	2	0	0	0	0	0	2	Mt3.5.1s023533		CCAAT-binding transcription factor, subunit B	2	Mt3.5.1s023533 ; Mt3.5.1s023533		CCAAT-binding transcription factor, subunit B ; CCAAT-binding transcription factor, subunit B	49	148	0	3	0	0	90	49	4	8	168	252	229	74	0	1	0	1	0	0	1	0	0
	mtr-miR169q	UGAGCCAGGAUGACUUGCCGG			21	1	1	0	2	9	0	0	0	0	5	2	Mt3.5.1s023533		CCAAT-binding transcription factor, subunit B	5	Mt3.5.1s023533 ; Mt3.5.1s023533 ; Medtr2g099490.1 ; Mt3.5.1s023533 ; Medtr2g099490.2	Medtr2g099490.1Medtr2g099490.1	CCAAT-binding transcription factor, subunit B ; CCAAT-binding transcription factor, subunit B ; Nuclear transcription factor Y subunit A-3 (AHRD V1 *-*NG B6TQI5_MAIZE) ; CCAAT-binding transcription factor, subunit B ; Nuclear transcription factor Y subunit A-3 (AHRD V1 *-*NG B6TQI5_MAIZE)	312	129	15	1	2	1	51	51	1	35	166	253	364	109	2	2	2	3	2	1	0	3	1
171	mtr-miR171a	UGAUUGAGUCGUGCCAAUAUC			21	1	1	1	14	11	9	10	6	10	6	9	Mt3.5.1s073496		Transcription factor GRAS	1	Medtr4g026490.1		GRAS family transcription factor (AHRD V1 *-*NG B9P6C8_POPTR) contains Interpro domain(s) IPR002401 Cytochrome P450, E-class, group I	1	0	4	3	1	2	1	0	7	50	0	0	0	0	0	9	2	1	10	4	0	5	1
	mtr-miR171b	UGAUUGAGCCGCGUCAAUAUC			21	1	2	1	10	13	5	2	5	3	12	7	Mt3.5.1s073496		Transcription factor GRAS	1	Medtr4g026490.1		GRAS family transcription factor (AHRD V1 *-*NG B9P6C8_POPTR) contains Interpro domain(s) IPR002401 Cytochrome P450, E-class, group I	8	8	8	9	19	5	1	2	10	33	44	23	3	2	9	16	6	13	19	9	15	6	13
	mtr-miR171f	UUGAGCCGUGCCAAUAUCACG			21	2	2	1	14	5	7	8	2	6	6	2	Mt3.5.1s042449		RNA-directed DNA polymerase (reverse transcriptase); Endonuclease/exonuclease/phosphatase	10	Mt3.5.1s073496 ; Mt3.5.1s073496 ; Mt3.5.1s073496 ; Mt3.5.1s073496 ; Medtr4g026490.1 ; Mt3.5.1s062839 ; Mt3.5.1s062839 ; Medtr4g026490.1 ; Mt3.5.1s062839 ; Medtr4g026490.1		Transcription factor GRAS ; Transcription factor GRAS ; Transcription factor GRAS ; Transcription factor GRAS ; GRAS family transcription factor (AHRD V1 *-*NG B9P6C8_POPTR) contains Interpro domain(s) IPR002401 Cytochrome P450, E-class, group I ; Transcription factor GRAS ; Transcription factor GRAS ; GRAS family transcription factor (AHRD V1 *-*NG B9P6C8_POPTR) contains Interpro domain(s) IPR00…	0	0	0	0	1	0	0	0	15	213	7	6	1	0	22	45	31	35	37	29	14	27	34
	mtr-miR171h	CGAGCCGAAUCAAUAUCACUC			21	1	2	2	6	2	1	3	0	1	4	11	Medtr5g058860.1	Medtr5g058860.1	GRAS family transcription factor (AHRD V1 ***NG B9H7C5_POPTR)	4	Medtr5g058860.1 ; Medtr5g058860.1 ; Medtr3g072710.1 ; Medtr3g072710.1	Medtr5g058860.1;Medtr5g058860.1;Medtr3g072710.1;Medtr3g072710.1	GRAS family transcription factor (AHRD V1 ***NG B9H7C5_POPTR) ; GRAS family transcription factor (AHRD V1 ***NG B9H7C5_POPTR) ; GRAS family protein (AHRD V1 ***NG B9UKJ4_PEA) ; GRAS family protein (AHRD V1 ***NG B9UKJ4_PEA)	3013	1272	216	519	1549	1270	11253	3057	297	17	284	218	202	122	36	38	12	13	19	18	31	38	23
	vvi-miR171f	UUGAGCCGCGCCAAUAUCACU	mtr-miR171f		21	1	1	1	16	7	8	10	6	10	6	2	Mt3.5.1s042449		RNA-directed DNA polymerase (reverse transcriptase); Endonuclease/exonuclease/phosphatase	10	Medtr4g026490.1 ; Mt3.5.1s062839 ; Mt3.5.1s062839 ; Medtr4g026490.1 ; Mt3.5.1s062839 ; Medtr4g026490.1 ; Mt3.5.1s073496 ; Mt3.5.1s073496 ; Mt3.5.1s073496 ; Mt3.5.1s073496		GRAS family transcription factor (AHRD V1 *-*NG B9P6C8_POPTR) contains Interpro domain(s) IPR002401 Cytochrome P450, E-class, group I ; Transcription factor GRAS ; Transcription factor GRAS ; GRAS family transcription factor (AHRD V1 *-*NG B9P6C8_POPTR) contains Interpro domain(s) IPR002401 Cytochrome P450, E-class, group I ; Transcription factor GRAS ; GRAS family transcription factor (AHRD V1 *…	108	98	124	6	51	55	160	49	98	73	2288	2201	804	402	529	520	450	485	534	429	523	567	440
	zma-miR171f	UUGAGCCGUGCCAAUAUCACA	mtr-miR171f		21	1	1	1	13	5	7	8	2	6	5	2	Mt3.5.1s042449		RNA-directed DNA polymerase (reverse transcriptase); Endonuclease/exonuclease/phosphatase	9	Medtr4g026490.1 ; Mt3.5.1s073496 ; Mt3.5.1s062839 ; Mt3.5.1s062839 ; Medtr4g026490.1 ; Mt3.5.1s073496 ; Mt3.5.1s062839 ; Medtr4g026490.1 ; Mt3.5.1s073496		GRAS family transcription factor (AHRD V1 *-*NG B9P6C8_POPTR) contains Interpro domain(s) IPR002401 Cytochrome P450, E-class, group I ; Transcription factor GRAS ; Transcription factor GRAS ; Transcription factor GRAS ; GRAS family transcription factor (AHRD V1 *-*NG B9P6C8_POPTR) contains Interpro domain(s) IPR002401 Cytochrome P450, E-class, group I ; Transcription factor GRAS ; Transcription f…	4	4	0	0	1	1	1	2	10	391	60	56	14	5	50	58	41	42	58	56	43	66	52
	HELIUM_0001:7:16:860:284	UUGAGCCGUGCCAAUAUCUCA	mtr-miR171f	mtr-miR171d	21	1	1	0	12	3	5	7	4	11	12	6	Mt3.5.1s073496		Transcription factor GRAS	10	Medtr4g026490.1 ; Mt3.5.1s073496 ; Mt3.5.1s062839 ; Mt3.5.1s062839 ; Medtr4g026490.1 ; Mt3.5.1s073496 ; Mt3.5.1s062839 ; Medtr4g026490.1 ; Mt3.5.1s073496 ; Medtr3g115920.3	Medtr3g115920.1	GRAS family transcription factor (AHRD V1 *-*NG B9P6C8_POPTR) contains Interpro domain(s) IPR002401 Cytochrome P450, E-class, group I ; Transcription factor GRAS ; Transcription factor GRAS ; Transcription factor GRAS ; GRAS family transcription factor (AHRD V1 *-*NG B9P6C8_POPTR) contains Interpro domain(s) IPR002401 Cytochrome P450, E-class, group I ; Transcription factor GRAS ; Transcription f…	0	0	0	0	0	0	0	0	0	115	0	0	0	0	1	0	0	0	0	0	0	0	1
172	mtr-miR172a	AGAAUCCUGAUGAUGCUGCAG			21	1	2	4	16	12	7	7	11	5	12	15	Mt3.5.1s052549		DNA-binding, integrase-type	10	Medtr2g093060.1 ; Medtr2g093060.1 ; Medtr7g100590.1 ; Medtr5g016810.1 ; Medtr7g100590.1 ; Medtr4g061200.1 ; Mt3.5.1s052549 ; Medtr5g016810.1 ; Medtr7g100590.1 ; Mt3.5.1s052549	Medtr2g093060.1;Medtr2g093060.1;Medtr7g100590.1;Medtr5g016810.1;Medtr7g100590.1;Medtr4g061200.1Medtr5g016810.1;Medtr7g100590.1	Transcription factor APETALA2 (AHRD V1 *--NG C1KBJ2_VITVI) ; Transcription factor APETALA2 (AHRD V1 *--NG C1KBJ2_VITVI) ; Transcription factor (Fragment) (AHRD V1 *--NG Q84N25_FRAAN) ; AP2 domain-containing transcription factor (AHRD V1 **-NG B9HH99_POPTR) ; Transcription factor (Fragment) (AHRD V1 *--NG Q84N25_FRAAN) ; Transcription factor APETALA2 (AHRD V1 *--NG B5B0E0_PONTR) ; DNA-binding, int…	142	280	1041	291	70	95	40	30	24	167	543	1516	1300	810	412	527	247	247	257	212	479	452	276
	mtr-miR172b	AGAAUCUUGAUGAUGCUGCAU			21	2	3	3	21	11	10	13	9	8	9	27	Mt3.5.1s061003		-	11	Medtr2g093060.1 ; Medtr2g093060.1 ; Medtr2g093060.1 ; Medtr7g100590.1 ; Medtr5g016810.1 ; Medtr7g100590.1 ; Medtr4g061200.1 ; Mt3.5.1s052549 ; Medtr5g016810.1 ; Medtr7g100590.1 ; Mt3.5.1s052549	Medtr2g093060.1;Medtr2g093060.1;Medtr2g093060.1;Medtr7g100590.1;Medtr5g016810.1;Medtr7g100590.1;Medtr4g061200.1Medtr5g016810.1;Medtr7g100590.1	Transcription factor APETALA2 (AHRD V1 *--NG C1KBJ2_VITVI) ; Transcription factor APETALA2 (AHRD V1 *--NG C1KBJ2_VITVI) ; Transcription factor APETALA2 (AHRD V1 *--NG C1KBJ2_VITVI) ; Transcription factor (Fragment) (AHRD V1 *--NG Q84N25_FRAAN) ; AP2 domain-containing transcription factor (AHRD V1 **-NG B9HH99_POPTR) ; Transcription factor (Fragment) (AHRD V1 *--NG Q84N25_FRAAN) ; Transcription fa…	6209	6513	2964	2333	7451	4837	556	755	26	7348	385	601	49	43	159	241	138	110	175	143	136	172	149
	ath-miR172c	AGAAUCUUGAUGAUGCUGCAG	mtr-miR172a		21	1	1	3	20	11	9	12	9	10	11	27	Mt3.5.1s061003		-	11	Medtr2g093060.1 ; Medtr2g093060.1 ; Medtr2g093060.1 ; Medtr7g100590.1 ; Medtr5g016810.1 ; Medtr7g100590.1 ; Medtr4g061200.1 ; Mt3.5.1s052549 ; Medtr5g016810.1 ; Medtr7g100590.1 ; Mt3.5.1s052549	Medtr2g093060.1;Medtr2g093060.1;Medtr2g093060.1;Medtr7g100590.1;Medtr5g016810.1;Medtr7g100590.1;Medtr4g061200.1Medtr5g016810.1;Medtr7g100590.1	Transcription factor APETALA2 (AHRD V1 *--NG C1KBJ2_VITVI) ; Transcription factor APETALA2 (AHRD V1 *--NG C1KBJ2_VITVI) ; Transcription factor APETALA2 (AHRD V1 *--NG C1KBJ2_VITVI) ; Transcription factor (Fragment) (AHRD V1 *--NG Q84N25_FRAAN) ; AP2 domain-containing transcription factor (AHRD V1 **-NG B9HH99_POPTR) ; Transcription factor (Fragment) (AHRD V1 *--NG Q84N25_FRAAN) ; Transcription fa…	207	413	282	1077	349	238	23	39	738	3730	2549	4358	587	460	4559	7231	697	1931	5419	1877	2797	2095	895
319	ath-miR319a	UUGGACUGAAGGGAGCUCCCU	mtr-miR319a		21	3	4	2	14	6	6	7	3	0	4	11	Medtr5g009730.1	Medtr5g009730.1	Unknown Protein (AHRD V1) contains Interpro domain(s) IPR015495 Myb transcription factor	5	Mt3.5.1s033804 ; Mt3.5.1s051070 ; Mt3.5.1s051070 ; Mt3.5.1s051070 ; Mt3.5.1s021313		Transcription factor, TCP ; Transcription factor, TCP ; Transcription factor, TCP ; Transcription factor, TCP ; Homeodomain-like; Myb transcription factor	102	121	7	15	12	2	2	2	2034	609	3713	6065	1174	900	1364	1026	1355	959	1379	978	1240	1753	1109
390	mtr-miR390	AAGCUCAGGAGGGAUAGCGCC			21	2	2	2	9	3	4	5	2	1	3	3	Medtr4g014400.1	Medtr4g014400.1	Unknown Protein (AHRD V1)	0				284	378	468	1144	206	241	186	229	73	135	303	316	73	49	191	318	174	157	176	213	182	212	164
393	mtr-miR393a	UCCAAAGGGAUCGCAUUGAUC			21	1	2	2	17	4	5	6	5	4	4	3	Mt3.5.1s050388		RNA-directed DNA polymerase (reverse transcriptase); Endonuclease/exonuclease/phosphatase; Nucleotide-binding, alpha-beta plait	2	Mt3.5.1s032590 ; Mt3.5.1s032590		Cyclin-like F-box ; Cyclin-like F-box	0	0	0	1	0	0	2	0	2	8	3	2	1	0	2	3	5	2	4	5	1	2	1
	ptc-miR393a-3p	AUCAUGCUAUCCCUUUGGAUU			21	1	1	1	7	2	2	2	2	0	4	3	Mt3.5.1s010630		GTP-binding protein Era; GTP-binding, EngA	0				25	36	10	5	11	3	21	11	10	142	65	73	6	7	22	26	23	13	20	21	10	19	20
394	EVSUSMY01EGIU5	UUUGGCAUUCUGUCCACCUCC	ath-miR394		21	2	3	0	11	7	5	4	3	3	4	7	Medtr3g085160.1	Medtr3g085160.1	F-box family protein (AHRD V1 ***NG AT1G27340.1)	3	Medtr3g085160.1 ; Medtr3g085160.1 ; Medtr3g085160.1	Medtr3g085160.1;Medtr3g085160.1;Medtr3g085160.1	F-box family protein (AHRD V1 ***NG AT1G27340.1) ; F-box family protein (AHRD V1 ***NG AT1G27340.1) ; F-box family protein (AHRD V1 ***NG AT1G27340.1)	7	20	8	3	4	3	0	0	312	5040	172	145	39	26	42	55	48	30	58	62	30	61	42
395	E8W526M03G7ZSK	UGAAGUAUUUGGGGGAACUCU	mtr-miR395a	mtr-miR395b	21	1	1	0	18	5	1	3	3	16	12	12	Medtr3g071610.1	Medtr3g071610.1	Cytosolic endo-beta-N-acetylglucosaminidase (AHRD V1 ***NG Q8BX80)	1	Medtr5g061860.1	Medtr5g061860.1	Sulfate transporter-like protein (AHRD V1 *-*NG A7WPK8_TOBAC) contains Interpro domain(s) IPR002347 Glucose/ribitol dehydrogenase	13	24	2	1	0	0	1	1	4	1	96	149	259	150	8	20	12	11	28	8	10	54	13
	EVSUSMY01BLMNF	UGAAGUGUUUGGGGGAACUCU	mtr-miR395a	mtr-miR395a	21	10	12	0	27	10	13	10	4	23	18	20	Medtr5g061860.1	Medtr5g061860.1	Sulfate transporter-like protein (AHRD V1 *-*NG A7WPK8_TOBAC) contains Interpro domain(s) IPR002347 Glucose/ribitol dehydrogenase	2	Medtr5g061860.1 ; Mt3.5.1s060996	Medtr5g061860.1	Sulfate transporter-like protein (AHRD V1 *-*NG A7WPK8_TOBAC) contains Interpro domain(s) IPR002347 Glucose/ribitol dehydrogenase ; Sulphate adenylyltransferase	45	25	1	0	0	0	2	3	16	16	99	168	473	130	2	7	7	1	3	6	8	13	5
396	mtr-miR396a-5p	UUCCACAGCUUUCUUGAACUU			21	1	1	3	10	2	10	9	3	4	7	45	Mt3.5.1s064205		WRC; Glutamine-Leucine-Glutamine, QLQ	21	Medtr5g027030.1 ; Mt3.5.1s064205 ; Medtr3g092330.1 ; Medtr8g035910.1 ; AC225458_89.1 ; Medtr8g020560.1 ; Medtr7g104050.1 ; Mt3.5.1s012095 ; Medtr5g027030.1 ; Mt3.5.1s064205 ; Mt3.5.1s020916	Medtr5g027030.1Medtr3g092330.1Medtr7g104050.1Medtr5g027030.1	AtGRF5 GROWTH-REGULATING FACTOR 5 transcription activator (AHRD V1 ***NG AT3G13960.1) contains Interpro domain(s) IPR000270 Octicosapeptide/Phox/Bem1p ; WRC; Glutamine-Leucine-Glutamine, QLQ ; Growth-regulating factor 3 (AHRD V1 *-*NG B9VHC2_ORYSI) ; Growth-regulating factor 1 (AHRD V1 *-*NG B6U8T2_MAIZE) contains Interpro domain(s) IPR001611 Leucine-rich repeat ; Growth-regulating factor 1 (AHRD…	405	1688	76	24	16	18	27	34	527	13189	15126	13099	1646	1482	442	736	438	260	690	687	401	588	422
	mtr-miR396b	UUCCACAGCUUUCUUGAACUG			21	1	1	3	9	3	9	9	2	6	8	45	Mt3.5.1s064205		WRC; Glutamine-Leucine-Glutamine, QLQ	24	Medtr5g027030.1 ; Mt3.5.1s064205 ; Mt3.5.1s064205 ; Medtr3g092330.1 ; Medtr8g020560.1 ; Medtr7g104050.1 ; Mt3.5.1s012095 ; Medtr5g027030.1 ; Mt3.5.1s064205 ; Mt3.5.1s020916 ; Medtr3g092330.1	Medtr5g027030.1;Medtr3g092330.1Medtr7g104050.1Medtr5g027030.1;Medtr3g092330.1	AtGRF5 GROWTH-REGULATING FACTOR 5 transcription activator (AHRD V1 ***NG AT3G13960.1) contains Interpro domain(s) IPR000270 Octicosapeptide/Phox/Bem1p ; WRC; Glutamine-Leucine-Glutamine, QLQ ; WRC; Glutamine-Leucine-Glutamine, QLQ ; Growth-regulating factor 3 (AHRD V1 *-*NG B9VHC2_ORYSI) ; AtGRF5 GROWTH-REGULATING FACTOR 5 transcription activator (AHRD V1 *-*NG AT3G13960.1) contains Interpro doma…	6534	8621	660	358	1283	762	976	353	9236	43271	23514	22628	4238	3254	1449	2872	1367	777	2670	2276	1069	2043	1303
	ptc-miR396f	UUCCACGGCUUUCUUGAACUG	mtr-miR396a-5p		21	1	1	3	6	14	6	7	1	3	23	13	Mt3.5.1s070902		Zinc finger, CCHC-type; Retrotransposon gag protein	19	Medtr5g027030.1 ; Mt3.5.1s064205 ; Mt3.5.1s064205 ; Medtr3g092330.1 ; Medtr8g020560.1 ; Medtr7g104050.1 ; Mt3.5.1s012095 ; Medtr5g027030.1 ; Mt3.5.1s064205 ; Mt3.5.1s020916 ; Medtr3g092330.1	Medtr5g027030.1;Medtr3g092330.1Medtr7g104050.1Medtr5g027030.1;Medtr3g092330.1	AtGRF5 GROWTH-REGULATING FACTOR 5 transcription activator (AHRD V1 ***NG AT3G13960.1) contains Interpro domain(s) IPR000270 Octicosapeptide/Phox/Bem1p ; WRC; Glutamine-Leucine-Glutamine, QLQ ; WRC; Glutamine-Leucine-Glutamine, QLQ ; Growth-regulating factor 3 (AHRD V1 *-*NG B9VHC2_ORYSI) ; AtGRF5 GROWTH-REGULATING FACTOR 5 transcription activator (AHRD V1 *-*NG AT3G13960.1) contains Interpro doma…	17	16	0	0	1	0	5	0	14	19	9	11	8	3	4	3	4	0	2	0	1	1	3
398	mtr-miR398b	UGUGUUCUCAGGUCGCCCCUG			21	2	2	0	4	2	2	2	2	2	0	3	Medtr5g086730.1	Medtr5te086730.1	Cellular nucleic acid-binding protein (AHRD V1 *--NG P53996)	1	Mt3.5.1s063292		Cupredoxin	5	5	22	3	3	3	1	0	32	9867	93	95	0	1	266	320	162	227	369	237	200	304	200
	EVSUSMY01CRPC9	UUGUGUUCUCAGGUCACCCCU	mtr-miR398a-3p	mtr-miR398a-5p	21	1	1	1	3	2	2	2	3	2	0	4	Mt3.5.1s042957		Sucrose/H+ symporter, plant;	0				1	0	3	2	1	2	0	0	176	66	25	20	4	1	11	8	11	6	9	12	16	5	4
399	EVSUSMY01C43QP	CGCCAAAGGAGAGUCGCCCUG	mtr-miR399b		21	1	1	1	5	3	3	1	1	1	3	12	Medtr5g068140.1	Medtr5g068140.1	inorganic phosphate transporter family protein (AHRD V1 ***NG AT4G08895.1)	1	Medtr5g068140.1	Medtr5g068140.1	inorganic phosphate transporter family protein (AHRD V1 ***NG AT4G08895.1)	8	8	10	27	15	12	4	3	0	1	0	1	3	2	3	0	1	0	0	0	0	0	1
408	mtr-miR408-3p	AUGCACUGCCUCUUCCCUGGC			21	1	1	2	6	2	1	1	2	4	1	13	Medtr1g086180.1	Medtr1g086180.1	ATRL1 ARABIDOPSIS RAD-LIKE 1 DNA binding / transcription factor (AHRD V1 ***NG AT4G39250.1) contains Interpro domain(s) IPR001404 Heat shock protein Hsp90	0				6	8	45	45	10	16	3	1	88	2835	93	87	1	3	457	430	346	401	483	387	476	434	310
530	mtr-miR530	UGCAUUUGCACCUGCACUUUC			21	1	1	0	6	6	1	0	0	2	1	34	Medtr1g075280.1	Medtr1g075280.1	Unknown Protein (AHRD V1)	0				14	2	1	0	1	4	2	0	3	554	65	35	14	11	2	5	3	1	3	4	1	5	6
other mtr-miRNAs (miRBase v20)
1507	EVSUSMY01E17TU	UCUCGUUCCAUAUAUCGUCUA	mtr-miR1507-3p		21	1	1	0	0	1	4	0	0	0	0	14	Medtr4g131380.1	Medtr4g131380.1	SVL5 SHV3-LIKE 5 glycerophosphodiester phosphodiesterase/ phosphoric diester hydrolase (AHRD V1 *-*NG AT5G58170.1)	6	Medtr3g025360.1 ; Medtr3g027470.1 ; Medtr3g027200.1 ; Medtr3g027200.1 ; AC233100_42.1 ; AC233100_42.1	Medtr3g025360.1;Medtr3g027470.1;Medtr3g027200.1;Medtr3g027200.1;Medtr1g047910.1;Medtr1g047910.1	Cc-nbs-lrr resistance protein (AHRD V1 ***NG B9N450_POPTR) ; Cc-nbs-lrr resistance protein (Fragment) (AHRD V1 ***NG B9GLY8_POPTR) ; Cc-nbs-lrr resistance protein (Fragment) (AHRD V1 ***NG B9GLY8_POPTR) ; Cc-nbs-lrr resistance protein (Fragment) (AHRD V1 ***NG B9GLY8_POPTR) ; Disease resistance protein (AHRD V1 ***NG C6ZS31_SOYBN) contains Interpro domain(s) IPR013210 Leucine-rich repeat, N-termi…	194	62	51	18	14	23	54	59	75	401	92	107	83	95	83	77	53	42	91	64	53	82	42
	204DVAAXX:1:47:672:376	AGAGUUGUAUGGAAUGAAAGA	mtr-miR1507-5p		21	1	1	0	0	0	2	1	0	0	1	26	Medtr5te077970.1	Medtr5te077970.1	Gag/pol polyprotein (AHRD V1 ***NG Q6WAY3_PEA)	0				75	85	30	34	52	38	33	22	231	66	382	467	158	145	242	298	213	126	271	313	174	296	159
1509	EVSUSMY01EAALD	UUAAUCAGGGAAAUCACAGUU	gma-miR1509a		21	1	1	0	4	4	0	0	0	1	2	15	Mt3.5.1s071480		-	10	Medtr7g012810.1 ; Medtr7g012810.1 ; Mt3.5.1s020991 ; Mt3.5.1s041538 ; Medtr8g032080.1 ; Medtr8g032050.1 ; Medtr8g032080.1 ; Medtr8g032050.1 ; Mt3.5.1s010611 ; Medtr3g014420.1	Medtr7g012295.1;Medtr7g012295.1Medtr3g014420.1	Unknown Protein (AHRD V1) contains Interpro domain(s) IPR001471 Pathogenesis-related transcriptional factor and ERF, DNA-binding ; Unknown Protein (AHRD V1) contains Interpro domain(s) IPR001471 Pathogenesis-related transcriptional factor and ERF, DNA-binding ; Small-subunit processome, Utp21; Guanine nucleotide-binding protein, beta subunit ; Protein of unknown function DUF716 ; Unknown Protein …	11600	8601	1293	609	758	729	1747	952	3666	2548	24913	22864	3381	2356	4117	5954	3225	2166	5789	5001	3209	4099	2791
1510	mtr-miR1510a-5p	UUGUCUUACCCAUUCCUCCCA			21	1	1	1	5	3	1	1	0	3	0	38	Medtr2g012770.1	Medtr2g012770.1	Disease resistance-like protein GS4-5 (Fragment) (AHRD V1 *-*NG Q8LLG3_SOYBN) contains Interpro domain(s) IPR006747 Protein of unknown function DUF599	1	Medtr5g086690.1	Medtr5g086690.1	Disease resistance protein (Fragment) (AHRD V1 *-*NG Q4U1Y3_9ROSI)	215	344	37	15	10	26	26	16	122	4608	5121	4329	626	483	625	1052	670	349	876	738	584	866	559
1511	EVSUSMY01E1RYV	AACCAGGCUCUGAUACCAUGA	gma-miR1511		21	1	1	21	8	20	44	28	1	3	5	29	Mt3.5.1s011813		Naphthoate synthase; Crontonase, C-terminal	0				10095	10773	705	317	216	115	449	137	5693	521	14613	14338	1607	1076	2656	3165	2904	1274	3036	2350	1871	3469	2443
2086	mtr-miR2086-3p	GACAUGAAUGCAGAACUGGAA			21	1	1	1	1	1	3	1	0	0	0	9	Medtr2g099850.1	Medtr2g099850.1	DEMETER-like protein 2 (AHRD V1 *-*NG Q9SR66)	0				10198	5030	4581	3943	3279	3583	2293	3532	342	379	161	245	268	148	411	460	355	242	127	124	351	562	260
2087	mtr-miR2087-5p	GAAGUAAAGAACCGGCUGCAG			21	1	1	0	0	0	0	0	0	0	0	7	Mt3.5.1s051739		Serine/threonine-protein kinase STK; Tyrosine-protein kinase, catalytic domain	0				1	2	5	1	19	7	4	2	34	72	0	1	0	0	7	27	17	8	2	2	8	20	7
2088	mtr-miR2088b	UCCAAUGUAAUCUAGGUCUAC			21	1	1	0	0	0	0	0	0	0	0	3	Medtr8g062510.1		Coronatine-insensitive 1 (AHRD V1 *-*NG Q45FY8_SOYBN)	0				2772	1211	874	276	443	339	559	435	201	1524	823	851	153	108	89	100	62	72	127	92	57	81	50
2089	E4D3Z3Y01BHN7L	UUACCUAUUCCACCAAUUCCA	mtr-miR2089-5p	mtr-miR2089-5p	21	1	1	0	3	1	23	0	1	2	0	26	Medtr5g043330.1	Medtr5g043330.1	Unknown Protein (AHRD V1)	5	Medtr6g077440.1 ; Medtr6g077380.1 ; Medtr6g079020.1 ; Medtr4g082860.1 ; Medtr4g082860.1	Medtr6g079000.1;Medtr4g082860.1;Medtr4g082860.1	Disease resistance-like protein (Fragment) (AHRD V1 *-*NG Q9M5W2_SOYBN) ; Disease resistance-like protein GS1-3 (Fragment) (AHRD V1 *-*NG Q8LLH8_SOYBN) ; Disease resistance-like protein GS3-1 (Fragment) (AHRD V1 *-*NG Q8LLH2_SOYBN) ; Involved in response to salt stress. Knockout mutants are hypersensitive to salt stress. (AHRD V1 *--NG AT1G13930.1) ; Involved in response to salt stress. Knockout …	38	31	13	3	10	2	20	10	28	640	988	676	161	164	47	48	30	35	60	54	43	70	50
2105	HELIUM_0001:7:11:321:1639	UUUGUGACUGAUGAAUGAUGC	osa-miR2105		21	1	19	1	0	2	0	0	0	1	1	112	Mt3.5.1s074657		-	0				0	0	0	0	0	0	0	0	0	6	24	18	3	1	6	8	10	3	6	7	6	16	6
2108	207G6AAXX:2:50:233:706	UUUAUUUGUGUUUUUGUAGGC	gma-miR2108a		21	1	2	1	4	4	7	5	4	4	8	9	Medtr4g097260.1	Medtr4g097260.1	Unknown Protein (AHRD V1) contains Interpro domain(s) IPR001471 Pathogenesis-related transcriptional factor and ERF, DNA-binding	0				0	0	0	1	2	0	0	0	4	17	8	10	4	4	7	8	14	3	21	15	7	19	5
2111	mtr-miR2111h	UAAUCUGCAUCCUGAGGUUUA			21	15	18	1	10	4	1	3	3	0	0	9	Mt3.5.1s051187		Galactose oxidase, beta-propeller	8	Mt3.5.1s043202 ; Mt3.5.1s043202 ; Mt3.5.1s051187 ; Mt3.5.1s051187 ; Mt3.5.1s051187 ; Mt3.5.1s051187 ; Medtr3g096230.1 ; Medtr3g096230.1	Medtr3g096230.1;Medtr3g096230.1	Galactose oxidase, beta-propeller ; Galactose oxidase, beta-propeller ; Galactose oxidase, beta-propeller ; Galactose oxidase, beta-propeller ; Galactose oxidase, beta-propeller ; Galactose oxidase, beta-propeller ; Mitogen-activated protein kinase kinase kinase 2 (AHRD V1 *-*NG Q9FZ36) ; Mitogen-activated protein kinase kinase kinase 2 (AHRD V1 *-*NG Q9FZ36)	332	168	655	15	15	70	149	181	40	868	478	351	585	660	454	741	403	366	842	792	541	464	296
	vvi-miR2111	UAAUCUGCAUCCUGAGGUCUA	mtr-miR2111a		21	1	1	1	10	0	1	2	2	0	0	4	Medtr7g093290.1	Medtr7g093290.1	Metal tolerance protein (AHRD V1 *-*NG B9IHY3_POPTR)	8	Mt3.5.1s043202 ; Mt3.5.1s043202 ; Mt3.5.1s051187 ; Mt3.5.1s051187 ; Medtr3g096230.1 ; Mt3.5.1s051187 ; Medtr3g096230.1 ; Mt3.5.1s051187	Medtr3g096230.1Medtr3g096230.1	Galactose oxidase, beta-propeller ; Galactose oxidase, beta-propeller ; Galactose oxidase, beta-propeller ; Galactose oxidase, beta-propeller ; Mitogen-activated protein kinase kinase kinase 2 (AHRD V1 *-*NG Q9FZ36) ; Galactose oxidase, beta-propeller ; Mitogen-activated protein kinase kinase kinase 2 (AHRD V1 *-*NG Q9FZ36) ; Galactose oxidase, beta-propeller	188	97	206	9	6	39	107	106	13	116	114	77	244	262	207	312	245	193	320	289	292	247	205
	E4D3Z3Y01CK6W2	UAAUCUGCAUCCUGCGGUCUA	mtr-miR2111a		21	1	1	0	0	0	1	0	0	0	1	2	Medtr1g099940.1		Pentatricopeptide repeat-containing protein At2g15690 (AHRD V1 *-*NG Q9ZQE5)	8	Mt3.5.1s051187 ; Mt3.5.1s051187 ; Mt3.5.1s051187 ; Mt3.5.1s051187 ; Mt3.5.1s043202 ; Mt3.5.1s043202 ; Medtr3g096230.1 ; Medtr3g096230.1	Medtr3g096230.1;Medtr3g096230.1	Galactose oxidase, beta-propeller ; Galactose oxidase, beta-propeller ; Galactose oxidase, beta-propeller ; Galactose oxidase, beta-propeller ; Galactose oxidase, beta-propeller ; Galactose oxidase, beta-propeller ; Mitogen-activated protein kinase kinase kinase 2 (AHRD V1 *-*NG Q9FZ36) ; Mitogen-activated protein kinase kinase kinase 2 (AHRD V1 *-*NG Q9FZ36)	21	10	8	0	0	1	3	2	18	18	1	2	3	2	7	8	7	6	12	18	2	12	10
	EVSUSMY01B76KK	UAAUCUGCAUCCUGAGGUGUA	mtr-miR2111a		21	1	1	1	8	0	1	3	2	0	0	32	Mt3.5.1s043202		Galactose oxidase, beta-propeller	8	Mt3.5.1s043202 ; Mt3.5.1s043202 ; Medtr3g096230.1 ; Medtr3g096230.1 ; Mt3.5.1s051187 ; Mt3.5.1s051187 ; Mt3.5.1s051187 ; Mt3.5.1s051187	Medtr3g096230.1;Medtr3g096230.1	Galactose oxidase, beta-propeller ; Galactose oxidase, beta-propeller ; Mitogen-activated protein kinase kinase kinase 2 (AHRD V1 *-*NG Q9FZ36) ; Mitogen-activated protein kinase kinase kinase 2 (AHRD V1 *-*NG Q9FZ36) ; Galactose oxidase, beta-propeller ; Galactose oxidase, beta-propeller ; Galactose oxidase, beta-propeller ; Galactose oxidase, beta-propeller	17	0	5	0	2	1	1	3	12	56	21	22	27	26	45	48	34	28	71	58	31	54	47
2118	204DVAAXX:1:4:984:557	AUGGGAUAUGGGAGGAUCGGU	mtr-miR2118-3p		21	1	1	0	0	0	0	0	0	0	0	6	Medtr3g062590.1	Medtr3g062590.1	Os02g0151100 protein (Fragment) (AHRD V1 *--NG Q0E3W8_ORYSJ)	0				129	36	74	54	102	61	32	94	121	72	36	89	57	62	173	245	179	136	214	236	156	204	177
2119	mtr-miR2119	UCAAAGGGAGGUGUGGAGUAG			21	1	1	0	1	1	0	0	0	0	0	11	Medtr3g089970.3		Alcohol dehydrogenase 1 (Fragment) (AHRD V1 ***NG O49114_LEACR)	3	Medtr3g089970.3 ; Medtr3g089970.2 ; Medtr3g089970.1	Medtr3g089970.1	Alcohol dehydrogenase 1 (Fragment) (AHRD V1 ***NG O49114_LEACR) ; Alcohol dehydrogenase 1 (AHRD V1 ***NG Q84V97_LOTCO) ; Alcohol dehydrogenase (AHRD V1 *-*NG Q684J9_LOTJA)	23	20	161	86	15	30	9	5	215	9	3	5	12	9	17	13	9	8	0	0	21	10	9
2592	mtr-miR2592b	AAAUGCUUGAGUCCUGUUGUU			21	27	86	0	0	2	0	3	0	0	0	64	Mt3.5.1s062206		-	0				23	19	10	3	5	7	3	1	19	163	30	26	9	6	25	39	22	22	44	37	20	28	30
	mtr-miR2592bi	UGGAACAUUGGGAAUGCCGGU			21	8	10	0	0	1	0	0	0	0	0	45	Medtr4te120110.1		Polynucleotidyl transferase Ribonuclease H fold (AHRD V1 *-*NG A2Q690_MEDTR)	0				15	7	19	33	47	17	8	18	12	21	12	22	5	5	13	14	13	8	20	15	12	20	11
	204DVAAXX:1:12:274:48	GAAAAAACAUGAAUGUCGGGC	mtr-miR2592a-3p		21	1	1	0	0	1	0	0	0	0	0	13	Medtr2g049990.1	Medtr2g049990.1	SDE3 SILENCING DEFECTIVE RNA helicase (AHRD V1 ***NG AT1G05460.1) contains Interpro domain(s) IPR000195 RabGAP/TBC	0				31	19	13	11	66	18	4	3	98	49	3	2	2	0	41	129	55	33	50	60	39	88	45
	EVSUSMY01CBKZO	CAACAGGACUCGAGCAUUUCG	mtr-miR2592aa		21	26	28	0	0	1	1	0	0	0	0	23	Mt3.5.1s073579		-	0				10	5	8	8	3	14	2	3	14	527	11	9	4	5	10	7	10	7	13	5	10	16	8
	204DVAAXX:1:47:244:493	UGGCAGGUUUGAAUUUAUCUC	mtr-miR2592bl-5p		21	2	20	0	1	0	0	1	0	1	0	76	Mt3.5.1s062148		-	0				9	9	3	0	1	1	9	4	6	10	0	2	18	8	2	4	1	2	5	3	2	4	1
2595	mtr-miR2595	UACAUUUUCUUCUUUAUGUCU			21	1	1	1	4	6	2	6	2	4	5	31	AC151525_23.1	Medtr5g004710.1	Unknown Protein (AHRD V1)	0				23	6	0	0	0	0	0	0	2	55	203	195	14	9	0	1	1	0	0	1	0	0	1
2597	E8W526M04JPUFZ	UUGGUACUUCGUCGAUUUGAU	mtr-miR2597		21	3	7	0	0	25	0	0	0	0	0	20	Mt3.5.1s064854		-	0				107	59	31	8	21	18	13	13	5	1	14	14	1	1	1	2	1	3	1	1	1	2	2
2610	mtr-miR2610a	AGAUUGAGACUUGUAUGGCUU			21	3	27	0	2	2	0	2	0	0	2	6	Medtr4g049270.1	Medtr4g049270.1	ORF1 (Fragment) (AHRD V1 *-*NG D0E2V6_PEA)	0				23	21	2	0	2	2	0	1	3	1	4	11	1	1	7	9	5	1	15	12	7	14	7
	204DVAAXX:1:4:247:604	UAAGAUUGAGACUUGUAUGGC	mtr-miR2610a		21	5	24	0	0	2	0	0	0	0	1	21	Medtr4g049270.1	Medtr4g049270.1	ORF1 (Fragment) (AHRD V1 *-*NG D0E2V6_PEA)	0				51	41	15	10	4	5	6	1	188	118	309	250	49	95	293	339	391	203	360	309	273	350	263
2612	mtr-miR2612a	UGAUAGUGUCAACUAGUACAG			21	1	1	0	0	0	0	0	0	0	0	11	Mt3.5.1s064356		Helix-loop-helix DNA-binding	11	Mt3.5.1s020360 ; Mt3.5.1s020362 ; Mt3.5.1s020360 ; Mt3.5.1s020362 ; Mt3.5.1s052365 ; Mt3.5.1s064356 ; Mt3.5.1s052365 ; Mt3.5.1s011625 ; Mt3.5.1s030817 ; Mt3.5.1s030817 ; Mt3.5.1s051141		Helix-loop-helix DNA-binding ; Helix-loop-helix DNA-binding ; Helix-loop-helix DNA-binding ; Helix-loop-helix DNA-binding ; Helix-loop-helix DNA-binding ; Helix-loop-helix DNA-binding ; Helix-loop-helix DNA-binding ; RNA-directed DNA polymerase (reverse transcriptase); Helix-loop-helix DNA-binding ; Helix-loop-helix DNA-binding ; Helix-loop-helix DNA-binding ; NB-ARC; Helix-loop-helix DNA-binding	0	2	1	0	0	0	0	0	120	6	38	44	25	23	54	73	36	47	69	38	39	64	36
2619	204DVAAXX:1:149:148:548	CAUAUGUUUUGAUUCUUUGGC	mtr-miR2619b-5p		21	1	20	1	4	2	3	0	1	1	0	26	Mt3.5.1s020887		DNA repair protein, Rev1	1	Medtr6g046400.1	Medtr6g046400.1	Unknown Protein (AHRD V1)	1	0	0	0	0	0	0	0	1	5	10	10	2	1	0	6	1	1	2	1	1	2	0
2623	mtr-miR2623	UCGGCUGUACUGUCCUUCAUG			21	1	1	0	0	0	0	0	0	0	0	2	Mt3.5.1s043969		SOUL haem-binding protein; Regulatory factor, effector, bacterial	0				0	1	0	0	0	0	0	0	19	3	34	59	5	5	5	16	7	10	18	15	2	5	3
2633	mtr-miR2633	UGACAUUUUGCUCCAGAUUCA			21	1	1	0	0	0	0	0	0	0	0	4	Medtr1g041790.1	Medtr1g041790.1	Unknown Protein (AHRD V1)	0				96	290	60	5	13	36	8	7	154	135	1354	726	74	94	57	50	32	35	31	34	34	59	37
2634	mtr-miR2634	UUUAUUCUCAGUUUGUUGCUC			21	1	1	0	1	0	2	1	0	0	2	9	Medtr3g108750.1	Medtr3g108747.1	pentatricopeptide PPR repeat-containing protein (AHRD V1 *-*NG AT3G02650.1)	0				56	57	10	2	2	2	4	4	6	148	900	602	135	90	8	11	10	5	8	7	2	10	4
2638	204DVAAXX:1:159:171:199	AUGAUUAAUAUUUGUAGGGGC	mtr-miR2638a		21	1	4	0	2	0	0	1	0	0	0	26	Mt3.5.1s033311		Toll-Interleukin receptor; Disease resistance protein; ATPase, AAA+ type, core	0				1	1	0	0	0	0	0	0	6	10	0	1	0	2	4	12	8	2	7	13	8	6	3
2643	mtr-miR2643a	UUUGGGAUCAGAAAUUAGAGA			21	1	5	2	0	0	0	2	0	0	0	82	Mt3.5.1s010191		Cyclin-like F-box; F-box associated interaction domain;	2	Medtr7g013590.1 ; Mt3.5.1s051694	Medtr7g013590.1	F-box family protein (AHRD V1 *-*NG AT4G12560.2) contains Interpro domain(s) IPR013596 FBD ; Cyclin-like F-box; F-box associated interaction domain;	65	88	48	7	35	52	36	81	183	178	69	81	154	60	117	95	75	76	121	82	117	167	65
2645	E4D3Z3Y01EH4T3	AUUUCUAGAGAUGAGCAUAUA	mtr-miR2645		21	2	11	0	0	3	0	1	0	0	0	8	Medtr7te093190.1	Medtr7te093190.1	Retroelement pol polyprotein-like (AHRD V1 **-NG Q9FJV3_ARATH)	0				0	0	0	0	0	0	0	0	64	874	29	15	5	31	90	176	134	72	100	102	114	154	161
2648	mtr-miR2648	UAGCCAAUGGGAAUAACAGAU			21	1	1	0	0	0	19	0	0	0	0	5	Medtr5g010500.1	Medtr5g010500.1	FUNCTIONS IN molecular_function unknown INVOLVED IN biological_process unknown LOCATED IN cellular_component unknown EXPRESSED IN 23 plant structures EXPRESSED DURING 13 growth stages (AHRD V1 **-NG AT5G23850.1) contains Interpro domain(s) IPR005175 Protein of unknown function DUF296	0				20	36	3	2	3	8	5	5	52	19	53	94	3	5	50	82	44	29	88	82	46	45	33
2651	mtr-miR2651	UUUGAUUGGUAUGCCUGCAUU			21	1	2	0	3	0	0	0	0	2	0	7	Mt3.5.1s053214		Metalloenzyme, LuxS/M16 peptidase-like, metal-binding; DNA glycosylase; Peptidase M16A, coenzyme PQQ biosynthesis protein PqqF;	0				85	33	43	21	35	54	27	47	18	20	21	17	4	1	13	13	6	8	10	2	7	11	16
2661	mtr-miR2661	UAGGUUUGAGAAAAUGGGCAG			21	1	1	0	1	2	2	1	0	0	0	10	Medtr3g061100.1	Medtr3g061100.1	Unknown Protein (AHRD V1)	0				625	310	7	2	51	597	9	30	4	47	42	95	14	5	5	8	8	6	17	10	4	16	8
2670	mtr-miR2670f	AGUGGUCUGUUAGGUUGGGGA			21	4	6	0	0	0	0	0	0	0	1	5	Medtr5g020100.1	Medtr5g020100.1	Unknown Protein (AHRD V1)	0				108	25	2	0	1	0	1	1	1	0	0	2	0	2	0	1	0	0	0	0	0	1	0
	E8W526M03GVXF3	CUCAACAGGACGGAUCACUAC	mtr-miR2670e	mtr-miR2670e	21	1	1	0	0	1	0	0	0	2	1	6	Medtr8g038990.1		DNA-directed RNA polymerase subunit 1 (AHRD V1 *-*NG Q7T6X5) contains Interpro domain(s) IPR005519 Acid phosphatase (Class B)	0				164	108	214	8	10	44	21	69	18	1	22	23	11	10	106	94	183	66	19	34	104	116	116
4376	E8W526M04I757V	UACGCAGGAGAGAUGAUGCCG	gma-miR4376-5p		21	1	1	0	0	0	2	0	0	0	0	3	Mt3.5.1s061694		COP9 signalosome, subunit CSN8	0				28	6	12	4	11	6	17	22	2	7	0	0	3	0	0	1	1	1	0	3	0	0	2
5037	mtr-miR5037a	AACCCUCAAAGGCUUCCACGG			21	3	3	0	4	0	1	0	0	0	0	1	Mt3.5.1s021590		Haloacid dehalogenase-like hydrolase; Pyrimidine 5-nucleotidase;	1	Medtr3g118160.1	Medtr3g118160.1	Replication factor C subunit 3 (AHRD V1 *-*NG Q8R323)	1935	833	11	0	4	6	503	260	40	4	1543	1595	458	345	0	0	0	2	1	0	1	0	0
	E4D3Z3Y01AI4UP	AACCCUCAAAGGCUUCCAUGG	mtr-miR5037a	mtr-miR5206a	21	2	2	0	2	1	0	0	0	0	0	8	Medtr3g118160.1	Medtr3g118160.1	Replication factor C subunit 3 (AHRD V1 *-*NG Q8R323)	1	Medtr3g118160.1	Medtr3g118160.1	Replication factor C subunit 3 (AHRD V1 *-*NG Q8R323)	210	117	3	0	3	0	26	10	4	1	203	263	156	119	6	2	5	2	2	3	4	3	0
5204	mtr-miR5204	GCUGGAAGGUUUUGUAGGAAC			21	1	1	0	0	0	0	1	0	0	0	15	Medtr7g082140.2	Medtr7g082140.1	Unknown Protein (AHRD V1)	0				2900	3244	14	2	19	3	86	128	58	7	1345	2448	2888	1617	83	16	9	69	30	11	144	28	14
	204DVAAXX:1:317:990:632	UGCUGGAAGGUUUUGAAGGAAA	mtr-miR5204		22	1	1	0	0	2	0	0	0	0	0	36	Medtr7g082120.1	Medtr7g082120.1	Unknown Protein (AHRD V1) contains Interpro domain(s) IPR000873 AMP-dependent synthetase and ligase	0				2	7	0	0	0	0	1	0	0	0	1	1	1	0	0	0	0	0	0	0	0	0	0
5205	204DVAAXX:2:247:865:72	UUAUAAUUAGGGACGGAUGGA	mtr-miR5205a		21	3	25	191	24	2	0	0	0	24	3	72	Mt3.5.1s060772		-	0				0	1	0	4	1	0	0	0	1	0	0	1	0	1	5	6	9	1	1	1	2	7	3
	204DVAAXX:3:26:584:753	CUUAUAAUUAGGAACGGAGGG	mtr-miR5205a		21	2	17	459	29	1	0	0	0	66	30	93	Mt3.5.1s050784		-	0				2	0	1	0	1	0	1	1	3	2	2	5	4	4	6	1	6	3	0	2	6	7	5
	207G6AAXX:4:84:387:471	CUUAUAAUUAGAGACGGAGGUA	mtr-miR5205a		22	1	29	180	22	0	0	0	0	11	1	97	Mt3.5.1s054179		-	0				0	0	0	0	1	0	1	0	0	2	0	0	0	0	5	2	6	5	3	2	6	6	8
	20F1DAAXX:8:36:70:928	CUUAUAAUUAAGGACGGAGGG	mtr-miR5205a		21	1	17	191	36	0	0	0	0	59	5	85	Mt3.5.1s073956		Peptidase aspartic	0				0	0	0	0	0	0	0	0	0	0	0	1	1	1	3	0	4	0	1	1	3	5	2
5210	204DVAAXX:3:74:607:111	UAAAUGUGUUGGAAUUAAGGU	mtr-miR5210	mtr-miR5210	21	1	1	3	7	4	1	1	0	0	0	19	AC225458_47.1		Unknown Protein (AHRD V1)	0				3	5	0	1	1	0	0	1	0	0	0	1	0	0	0	0	3	2	1	6	0	0	2
5222	204DVAAXX:1:24:665:363	CAGGAGAAGAAUGUAUGGCUU	mtr-miR5222		21	1	4	1	0	0	0	0	0	0	2	7	Medtr6g021560.1	Medtr6te021560.1	Uridine kinase-like protein (AHRD V1 *-*NG Q9LTY6_ARATH) contains Interpro domain(s) IPR011545 DNA/RNA helicase, DEAD/DEAH box type, N-terminal	0				39	9	30	22	37	27	7	19	6	3	0	3	1	0	4	6	7	3	8	5	8	6	6
5232	mtr-miR5232	UACAUGUCGCUCUCACCUGAA			21	1	1	1	0	1	0	0	0	0	0	3	Medtr3g055330.1	Medtr3g055330.1	SWIB complex BAF60b domain-containing protein (AHRD V1 *--NG AT4G22360.1)	3	Mt3.5.1s040170 ; Mt3.5.1s040170 ; Mt3.5.1s040170		ATPase, P-type, K/Mg/Cd/Cu/Zn/Na/Ca/Na/H-transporter; ATPase, P-type cation-transporter, N-terminal; ; ; ; ; ATPase, P-type, K/Mg/Cd/Cu/Zn/Na/Ca/Na/H-transporter; ATPase, P-type cation-transporter, N-terminal; ; ; ; ; ATPase, P-type, K/Mg/Cd/Cu/Zn/Na/Ca/Na/H-transporter; ATPase, P-type cation-transporter, N-terminal; ; ; ;	422	222	308	33	172	362	376	323	332	4699	2757	1933	904	1206	1005	974	763	605	1200	951	967	1059	630
5237	204DVAAXX:1:155:837:171	UUUCAAAAGAUUUAGUUGGGA	mtr-miR5237	mtr-miR5237	21	3	13	3	1	5	2	1	0	0	0	25	Mt3.5.1s032083		Disease resistance protein	0				6	7	32	41	80	30	28	57	162	36	18	17	13	7	17	22	20	5	22	13	22	30	12
5239	mtr-miR5239	UGGGAGAAAAGAUAGAAUGUG			21	2	3	3	6	9	1	0	0	0	0	84	Mt3.5.1s022621		Cyclin-like F-box; FBD;	1	Medtr3g107100.1	Medtr3g107100.1	F-box family protein (AHRD V1 *-*NG AT5G56370.2)	9486	24116	165	61	49	80	119	42	2340	369	1070	1530	1323	819	4524	3574	6554	2869	1030	945	4555	7877	4796
5250	mtr-miR5250	UGAGAAUGUUAGAUACGGAAC			21	1	1	0	0	2	0	0	0	0	0	2	Mt3.5.1s020991		Small-subunit processome, Utp21; Guanine nucleotide-binding protein, beta subunit	0				3915	1974	675	566	277	326	223	375	2228	563	1272	1691	561	634	1803	2657	1084	982	3017	2422	1131	1630	1209
5253	mtr-miR5253	GAUGAAAAUGAUUAUGUUGGA			21	1	1	0	5	6	3	2	0	1	1	19	Mt3.5.1s041718		DNA recombination and repair protein RecA;	0				384	293	376	410	689	505	287	773	185	28	86	119	45	47	71	81	43	26	74	45	38	82	38
5234	204DVAAXX:1:26:850:133	UUGUUGUGGAUGGCAGAAGGA	mtr-miR5234		21	1	3	1	19	0	4	0	0	0	1	12	Mt3.5.1s021325		-	0				38	7	61	37	54	34	9	40	29	34	3	7	9	5	20	53	36	8	51	43	26	37	21
5241	204DVAAXX:1:14:142:991	UGUGACUGAAUGGAAGAGUGC	mtr-miR5241a		21	2	12	0	1	0	1	0	0	1	1	12	Medtr8g063200.1		Unknown Protein (AHRD V1)	0				53	16	45	43	80	50	18	35	1860	174	36	28	30	46	170	216	240	118	344	279	162	236	164
	204DVAAXX:3:86:468:63	GUGACUGAAUGGAAGAGUGCA	mtr-miR5241a		21	1	11	0	2	0	1	0	0	1	1	13	Mt3.5.1s011034		-	0				1	0	4	4	7	8	2	2	11	0	0	0	1	0	2	0	2	0	0	1	0	0	0
5262	mtr-miR5262	UCUGUCAGUAGACUCAAUUUC			21	1	1	0	0	0	0	0	0	0	0	9	Mt3.5.1s043153		Glycoside hydrolase, family 18, catalytic domain; Cyclin-like F-box; Glycoside hydrolase, subgroup, catalytic core; Calcium/calmodulin-dependent protein kinase 1; Glycoside hydrolase, catalytic core; Tyrosine-protein kinase, catalytic domain;	0				225	127	4	7	17	6	16	1	79	93	23	39	11	1	3	4	4	5	3	5	3	6	5
5274	E4D3Z3Y01EO1V5	AAUAUGACGGAGUGUAAAUGC	mtr-miR5274b-5p	mtr-miR5274a	21	1	2	0	0	0	0	0	0	0	0	5	Mt3.5.1s020161		Curculin-like (mannose-binding) lectin; PAN-2 domain; Mitogen-activated protein kinase kinase kinase, 12/13	0				48	41	9	5	6	1	3	4	148	285	140	134	36	42	222	276	298	169	176	164	225	288	224
5283	204DVAAXX:1:38:881:406	UAUCGGGAUGUAUCGGAAAGU	mtr-miR5283		21	1	23	0	0	0	0	0	0	0	0	7	Mt3.5.1s012829		-	0				4	1	1	0	0	0	1	1	2	0	6	3	0	2	1	0	1	2	4	0	2	1	2
5287	207G6AAXX:2:203:798:720	GCUUAUAAUAGUGAUCGGAGGG	mtr-miR5287a		22	2	26	100	2	0	0	0	0	0	1	39	Medtr8g045970.1		Embryonic abundant protein-like protein (Fragment) (AHRD V1 *-*NG Q45NP1_MEDSA)	0				0	0	0	1	2	0	0	3	8	9	3	0	1	5	2	5	9	5	9	10	9	8	11
	20F1DAAXX:6:200:383:227	GCUUAUAAUAGUGAUCGGAGGA	mtr-miR5287a		22	7	13	72	2	0	0	0	0	0	0	39	Medtr8g045970.1		Embryonic abundant protein-like protein (Fragment) (AHRD V1 *-*NG Q45NP1_MEDSA)	0				0	0	0	0	0	0	2	1	1	2	0	0	0	1	2	2	2	3	4	10	3	4	2
5290	204DVAAXX:1:120:208:69	UAAGUUGGAGAGAGAUAGACAC	mtr-miR5290		22	1	6	0	2	1	0	0	0	0	0	74	Mt3.5.1s060754		-	0				1	0	0	0	0	0	0	0	12	7	8	2	2	2	18	13	22	11	17	21	14	29	13
5556	204DVAAXX:2:174:54:129	UUUGGAAUUCUUCCGCCAUCC	mtr-miR5556-5p	mtr-miR5556-5p	21	1	1	0	0	0	0	0	0	0	0	23	Medtr5g085910.1	Medtr5g085910.1	Receptor protein kinase-like protein (AHRD V1 *-*NG A7BRR5_9GAMM)	0				0	1	0	0	0	0	0	0	5	54	2	2	2	0	4	3	5	1	3	4	4	7	3
5558	mtr-miR5558-5p	UUUUCCAAUUCUAAGUCUAUC			21	1	1	1	3	11	0	1	0	0	0	15	Medtr8g092810.1		MYB transcription factor MYB55 (AHRD V1 *-*NG Q0PJL7_SOYBN)	0				85	86	2	5	3	6	16	6	100	829	2056	1879	419	397	18	27	17	9	22	17	12	20	20
5559	mtr-miR5559-5p	UACUUGGUGAAUUGUUGGAUC			21	1	1	0	3	2	2	0	0	0	0	14	Mt3.5.1s020944		Cyclin-like F-box; F-box associated interaction domain;	0				131	90	1299	481	5	14	27	13	336	133	4	0	5	1	0	0	0	0	0	0	0	0	0
5561	mtr-miR5561-5p	CAUUUGGAGAGACAUAGACAA			21	1	1	0	0	0	1	0	0	0	1	25	Medtr5g020100.1	Medtr5g020100.1	Unknown Protein (AHRD V1)	0				1099	666	177	87	130	166	143	150	51	235	45	54	18	12	44	45	40	18	46	25	33	41	36
5563	mtr-miR5563-5p	UGAUAUCAGGCAACUCGGUCC			21	1	1	0	0	0	0	0	0	0	0	5	Mt3.5.1s031932		Clathrin, heavy chain;	0				38	25	6	1	0	1	1	9	0	1	5	3	2	0	0	1	0	2	0	4	0	0	1
5740	mtr-miR5740	UGAACAGAAAGAACAUUUGGC			21	1	1	1	1	2	1	1	0	1	2	13	Mt3.5.1s062167		-	0				13	13	2	19	3	7	17	36	29	10	9	12	15	17	39	43	24	24	19	8	36	36	22
5747	207G6AAXX:1:61:234:585	AAAAGAAUACUCAUACAUAAC	mtr-miR5747	mtr-miR5747	21	1	1	0	6	3	2	1	0	1	2	3	Mt3.5.1s061018		-	0				0	0	1	4	4	4	4	3	0	10	0	0	0	0	0	0	0	0	0	0	0	0	0
5760	204DVAAXX:1:204:660:188	GCUUUAAGGAUAUUUGUUAAG	mtr-miR5760	mtr-miR5760	21	1	1	0	6	6	2	1	1	0	0	8	Medtr5g021230.1	Medtr5g021230.1	(Dimethylallyl)adenosine tRNA methylthiotransferase miaB (AHRD V1 *--NG A1BIX2) contains Interpro domain(s) IPR002885 Pentatricopeptide repeat	0				1	1	0	0	0	0	0	0	3	0	39	59	7	4	12	12	10	3	10	14	7	19	1
5770	gma-miR5770b	UUAGGACUAUGGUUUGGACAA			21	1	1	2	4	1	0	0	0	0	0	9	Mt3.5.1s021639		Copper amine oxidase	0				1	0	418	254	1	43	33	73	179	15581	39	25	0	0	810	564	899	685	691	506	749	947	736
7696	mtr-miR7696b-3p	UUGAAUUAUGAGAACUUGAAG			21	2	4	3	7	0	10	1	1	1	0	40	Medtr8g062300.1		F-box family protein (AHRD V1 *-*NG AT5G56420.2)	3	Medtr2g083840.1 ; Medtr2g083840.2 ; Mt3.5.1s031719	Medtr2g083840.1;Medtr2g083840.1	F-box family protein (AHRD V1 ***NG AT4G26340.1) ; FBD-associated F-box protein At5g56370 (AHRD V1 ***NG Q9FM94) ; Cyclin-like F-box; FBD;	342	721	9	7	1	1	7	1	2062	356	8252	13355	2989	2154	1180	705	1100	499	805	751	752	1624	909
Novel miRNA families (accepted by miRDeep)
	204DVAAXX:1:148:988:59	GUGUACUUGUAGGAAUUAAUU			21	1	1	0	4	2	0	0	0	5	0	1	Medtr8g066770.1		Transcription factor SPEECHLESS (AHRD V1 *-*NG Q700C7) contains Interpro domain(s) IPR001993 Mitochondrial substrate carrier	0				7	9	0	0	0	0	0	0	0	0	4	3	0	0	2	1	0	0	0	1	0	1	1
	204DVAAXX:1:15:212:458	UAGAUAAAAAUAGUGCUCGAG			21	1	1	0	1	0	0	0	0	0	5	9	Mt3.5.1s042187		Cyclic AMP-dependent chloride channel; ABC transporter, ABCB2	0				46	44	7	0	2	2	3	5	0	1	0	3	1	0	0	5	3	0	1	0	1	2	1
	204DVAAXX:1:163:744:763	UUUAUAGAUCAGGUAUUUGC			20	1	1	0	3	1	1	1	1	0	0	0	-		-	0				1	0	0	0	0	0	0	0	0	0	1	0	1	1	0	3	1	0	1	1	0	1	0
	207G6AAXX:1:180:185:539	CAUCUACGCUACACUCAAUUA			21	1	1	0	1	0	0	0	0	0	0	3	Medtr3g096210.1	Medtr3g096200.1	Callose synthase 5 (AHRD V1 ***NG Q3B724)	0				0	0	1	2	0	0	0	0	0	1042	0	0	0	0	0	0	0	1	0	0	0	0	0
	E4D3Z3Y01C9R5R	UUUAAUGAAUUAUCGGUAGUA			21	1	1	0	0	0	0	0	0	0	0	4	Medtr2g034960.1	Medtr2g034960.1	ARR1 ARABIDOPSIS RESPONSE REGULATOR 1 transcription factor/ two-component response regulator (AHRD V1 *-*NG AT3G16857.2)	0				72	118	6	3	4	3	3	0	38	3	140	192	59	17	15	11	3	4	6	10	8	13	8
	EVSUSMY01D67WF	UCUCGAUCAAUUCAAGUGCAU			21	1	1	2	0	1	0	0	1	0	0	2	Medtr8g079550.1		Leucine-rich repeat protein soc-2 homolog (AHRD V1 *--NG B3LWU3) contains Interpro domain(s) IPR002885 Pentatricopeptide repeat	0				48	32	5	5	4	0	4	4	8	32	75	57	27	12	29	21	17	19	22	10	17	24	25
	EVSUSMY01DB76E	GGAAUGGGUUCUUUGGAAAGA	sly-miR482*		21	1	1	1	1	2	0	0	1	1	0	18	Medtr5g007640.1	Medtr5g007640.1	4-coumarate CoA ligase (AHRD V1 ***NG C0LUU7_SOYBN)	0				9	7	1	3	0	0	0	1	435	84	402	398	96	57	1176	1497	1487	735	1144	883	1177	1873	1008
	HELIUM_0001:7:18:838:895	UGUUUCUAUCAAUCAUGUUAG			21	1	1	0	1	3	3	2	0	2	0	36	Mt3.5.1s012368		Cytochrome P450	0				0	0	0	0	0	0	0	0	2	2	5	6	0	0	0	0	0	1	0	0	1	0	0
	HELIUM_0001:8:58:1687:742	UUUGCUCGGAUUUCUGCAAUG			21	1	1	0	0	0	0	0	0	0	1	7	Mt3.5.1s052621		-	0				0	0	0	0	0	0	0	0	0	0	7	0	0	1	1	1	0	1	1	2	1	4	1
	E4D3Z3Y01EDUEZ	CAAAUGGACAGGAAUAUUCGG			21	1	1	0	1	0	0	0	0	0	0	10	Mt3.5.1s062684		Concanavalin A-like lectin/glucanase, subgroup; Tyrosine-protein kinase, catalytic domain; Serine/threonine-protein kinase, SIK1	0				5190	1744	905	68	73	189	506	441	7731	269	11077	7182	3895	3782	2238	1231	2757	1937	1207	1728	1972	2641	2375
	E8W526M04IJLXI	AGGAGGAUUGGACCAUGCUCU			21	1	1	0	0	0	0	1	0	0	0	7	Mt3.5.1s051480		-	0				0	0	0	0	0	0	2	1	4	1	2	13	2	1	1	3	0	1	3	0	0	4	0
	204DVAAXX:2:128:734:86	UUUCUGUGAUAUCUCUGCGCA			21	1	1	0	0	1	0	0	0	0	0	5	Mt3.5.1s021032		Leucine-rich repeat-containing N-terminal domain, type 2; Toll-like receptor 7, leucine rich repeat-containing	0				0	2	0	0	0	0	0	0	3	2	21	13	0	0	2	0	6	0	3	0	0	1	0
	E4D3Z3Y01BW0TQ	UACAUGAACUUCAUGCAUUUG			21	1	1	4	0	3	7	1	0	0	0	13	Medtr1g012390.1	Medtr1g012390.1	glycoside hydrolase family 28 protein / polygalacturonase pectinase family protein (AHRD V1 *-*NG AT5G44840.1) contains Interpro domain(s) IPR008238 Chorismate mutase of the AroQ class, eukaryotic type	2	Medtr1g018640.1 ; Mt3.5.1s020567	Medtr1g018640.1	gibberellin-regulated family protein (AHRD V1 ***NG AT5G59845.1) contains Interpro domain(s) IPR002290 Serine/threonine protein kinase ; Short-chain dehydrogenase/reductase SDR	15	47	0	1	4	1	0	0	7	2	3	8	1	0	0	1	0	0	0	0	0	1	0
	204DVAAXX:1:190:959:444	CUUUUGACUUGGUCUUCGUUG			21	1	1	0	1	1	1	0	0	8	0	50	Medtr7g101090.1		Unknown Protein (AHRD V1)	0				12	27	2	0	0	1	4	2	3	4	1	5	1	0	1	1	0	2	0	0	1	2	2
	204DVAAXX:1:3:796:213	UGAGGGGCUGUUUGAAAGCGG			21	1	1	0	0	0	0	0	0	0	0	4	Medtr3g057850.1		Unknown Protein (AHRD V1)	0				1030	436	838	508	439	413	83	345	1093	994	3010	2754	1080	668	1333	1328	1209	895	1228	1133	1172	1522	971
	204DVAAXX:1:4:295:688	AUUCAGUGACUUUAGGGCGGG			21	1	1	0	1	0	0	0	0	0	0	7	Medtr5g078670.1	Medtr5g078670.1	Unknown Protein (AHRD V1)	0				121	51	46	17	20	20	6	35	281	165	472	633	145	185	357	370	354	228	357	313	365	447	292
	204DVAAXX:1:57:805:579	CAUUUGGGUCAACAAAAGUUA			21	1	1	1	1	0	0	1	1	3	0	15	Medtr7te074420.1		Polynucleotidyl transferase Ribonuclease H fold (AHRD V1 ***NG Q2HVU8_MEDTR)	0				2	3	0	0	0	0	1	0	6	6	6	7	2	3	3	0	3	1	1	3	2	1	1
	204DVAAXX:1:83:959:886	UCUUAAAAGGGAGAAAAGAGU			21	1	1	1	9	2	3	1	0	1	1	32	Medtr3g117120.1	Medtr3g117120.1	Transcription factor HBP-1a (AHRD V1 *-*NG P23922)	0				3	7	0	0	0	0	0	0	4	2	11	8	2	2	5	11	2	3	2	8	3	5	2
	204DVAAXX:2:212:278:171	UGACCUAAUGGGACAGUCAGG			21	1	1	0	0	0	0	0	0	0	0	0	-		-	0				0	3	0	0	1	0	0	0	14	4	15	26	4	3	4	8	8	4	17	12	7	5	5
	204DVAAXX:3:32:634:823	UGAAGUAUAUGGAAAUUCGGC			21	1	1	0	1	0	0	0	0	0	1	6	Mt3.5.1s063229		NADH pyrophosphatase-like, N-terminal; NUDIX hydrolase domain-like	0				2	1	1	1	2	0	1	1	6	16	3	6	3	6	1	4	3	5	1	1	4	5	1
	AZOTE_0001_61FVGAAXX:1:1:15719:14450	UAGAUGUACCCAGUUUUAGGC			21	1	1	0	0	0	0	0	0	0	0	2	Mt3.5.1s032004		Uncharacterised conserved protein UCP037445, alpha/beta hydrolase	0				0	0	0	0	0	0	0	0	1	2	3	5	0	2	1	3	1	0	0	1	0	5	1
	E4D3Z3Y01BRB91	UUACAAUUCCGCAAUGAUUAU			21	1	1	0	0	0	1	0	1	0	0	5	Mt3.5.1s042952		-	0				602	392	57	51	6	5	27	20	11	152	612	626	59	34	60	47	27	34	53	38	47	43	46
	E8W526M03F6603	AGAUGGAGAUUAGACGGCUCA			21	1	1	0	0	0	0	1	0	1	0	3	Medtr8te105770.1		Transposase (Fragment) (AHRD V1 *-*NG Q6USA0_9POAL)	0				0	1	5	2	3	0	0	4	17	139	46	37	4	5	38	26	34	32	33	35	31	40	36
	HELIUM_0001:7:33:566:982	UCAAAGGUUUAUAUACAAAGG			21	1	1	2	1	11	4	0	0	0	5	4	Medtr7g024810.1	Medtr7g024810.1	Unknown Protein (AHRD V1) contains Interpro domain(s) IPR001232 SKP1 component	0				0	0	0	0	0	0	0	0	1	0	13	12	0	1	0	1	1	0	0	1	1	0	0
	HELIUM_0001:7:7:237:1748	UUGAUUGUUCAAACUAUGAUU			21	1	1	1	1	6	1	1	0	0	113	2	Mt3.5.1s042773		LIM binding protein	0				0	0	0	0	0	0	0	0	19	12	23	34	6	3	0	1	3	2	3	3	1	3	3
	HELIUM_0001:8:11:704:451	CAAGACAAUAUGUUGCUACUCG			22	1	1	0	0	0	0	0	0	0	1	5	Mt3.5.1s060616		Cytochrome P450	0				0	0	0	0	0	0	0	0	0	4	0	0	0	0	0	0	0	0	0	0	0	0	0
	204DVAAXX:1:39:940:940	UGUGGAUAAUGAUAUAGAUCU		mtr-miR2596	21	1	1	0	1	3	0	2	0	0	0	3	Medtr5g037730.1		IMP dehydrogenase/GMP reductase related (AHRD V1 *-*NG A2Q323_MEDTR)	0				7	23	1	0	0	0	1	1	30	6	28	70	29	22	30	42	37	35	41	24	25	39	38
	204DVAAXX:1:22:877:222	CCAGAUACAGAUAUGUUGCUC		mtr-miR5275	21	1	1	0	0	2	0	0	0	0	0	8	Medtr7te058420.1	Medtr7te058420.1	Retrotransposon gag protein (AHRD V1 *-*NG A2Q454_MEDTR) contains Interpro domain(s) IPR003690 Mitochodrial transcription termination factor-related	0				8	3	4	3	0	1	2	1	11	31	5	1	0	2	3	5	3	3	7	2	3	12	6
	207G6AAXX:2:233:434:536	UCUUGUUUUUACUUUGUUUCC			21	1	1	14	44	20	16	5	20	6	2	21	Medtr5g035600.1	Medtr5g035600.1	Unknown Protein (AHRD V1)	0				0	0	0	1	0	0	0	0	6	82	78	79	14	13	2	1	3	0	1	1	1	3	2
	204DVAAXX:1:70:355:305	ACGAUGGUCAGUGUCAGAUGC			21	1	2	0	0	0	0	0	0	0	1	7	Mt3.5.1s070748		Peptidase aspartic	0				7	5	3	0	0	0	0	0	5	1	9	11	2	1	17	25	22	14	14	20	11	13	13
	204DVAAXX:1:221:415:73	UAUGAUGGAACCAAGAGUACU			21	1	2	0	0	0	0	0	0	0	0	17	Mt3.5.1s020783		MAP Kinase Interacting Kinase; RNA-processing, Lsm domain; Tyrosine-protein kinase, catalytic domain	0				2	8	2	1	0	0	1	0	8	18	2	2	2	2	3	4	2	2	1	3	0	5	4
	204DVAAXX:1:93:172:978	UAUUUAACGAACCUGAAAAAG			21	2	2	1	0	1	1	2	1	0	0	5	Medtr4g125240.1	Medtr4g087080.1	Unknown Protein (AHRD V1)	0				2	1	1	0	0	0	0	0	8	10	21	26	1	0	4	0	1	0	1	1	2	2	0
	207G6AAXX:1:91:331:840	ACAUUCAACUCAAUUUUAGCC			21	1	2	0	2	0	0	0	0	0	0	17	Mt3.5.1s042424		-	0				0	0	2	0	1	0	0	0	1	12	3	5	0	1	0	0	0	0	0	0	0	0	0
	207G6AAXX:2:27:597:723	UCAGGCGGGGGAGCAAAUAUG			21	2	2	1	1	1	0	0	0	0	0	0	-		-	0				0	0	0	8	0	1	0	0	0	0	0	0	0	0	0	0	0	0	0	0	0	0	0
	HELIUM_0000:4:41:3556:2584	UGAUAGUGGAUUGGAGAGCU			20	1	2	0	1	1	0	0	0	0	5	1	Mt3.5.1s030559		WD40/YVTN repeat-like-containing domain; RAVE protein 1 C-terminal	1	Medtr4g072350.1	Medtr4g072350.1	Unknown Protein (AHRD V1)	0	0	0	0	0	0	0	0	0	0	3	0	0	0	0	0	0	0	0	0	0	0	0
	HELIUM_0000:6:5:14648:16458	UGGGUCAGUGAAGUUGUUUCC			21	1	2	0	0	1	2	0	0	0	0	13	Medtr4te131050.1		Polynucleotidyl transferase Ribonuclease H fold (AHRD V1 ***NG A2Q523_MEDTR)	0				0	0	0	0	0	0	0	0	0	13	0	0	0	0	0	0	0	0	0	0	0	0	0
	204DVAAXX:1:7:295:638	UUGGUGUCGUGUCGGUGUCAG			21	1	2	1	21	2	0	0	0	0	3	20	Mt3.5.1s022861		Esterase, SGNH hydrolase-type	0				1	1	3	1	5	9	2	1	0	0	3	1	2	1	0	1	0	0	0	0	0	0	2
	HELIUM_0001:7:2:168:1657	UGUUGUUGUAAUCCAUUUAUG			21	1	3	1	3	2	3	3	2	1	19	4	Mt3.5.1s020603		-	0				0	0	0	0	0	0	0	0	0	12	1	1	0	0	0	1	0	0	0	1	0	0	0
	HELIUM_0001:7:9:478:686	UAGACUGAUUGUUGAUGUUGG			21	3	3	0	0	2	0	0	0	0	0	14	Mt3.5.1s031820		Concanavalin A-like lectin/glucanase, subgroup; Tyrosine-protein kinase, catalytic domain; Serine/threonine-protein kinase 33	0				0	0	0	0	0	0	0	0	0	1	0	0	0	0	1	1	1	1	6	2	1	3	1
	HELIUM_0000:6:2:6762:20437	UUAUUCAACACACUAACCAAG			21	3	5	1	5	8	0	0	0	0	0	69	Mt3.5.1s064831		Heat shock protein Hsp70	0				0	0	0	0	0	0	0	0	0	71	0	0	0	0	0	0	0	0	0	0	0	0	0
	20F1DAAXX:7:8:702:97	CGACAUGGGACAAAAAAAGGG			21	3	5	0	0	0	5	0	0	0	0	8	Medtr4g129360.1		Ycf68 (Fragment) (AHRD V1 *-*NG D3J7U7_SYZCU)	0				0	0	0	0	0	0	0	1	4	2	1	0	5	15	4	4	7	4	2	1	9	4	4
	204DVAAXX:1:184:380:951	CCAAUGACAAAAUGACACGUG			21	4	5	1	5	1	3	2	1	0	0	35	Mt3.5.1s070017		Polynucleotidyl transferase, ribonuclease H fold	0				7	3	3	0	0	0	1	2	1	0	6	5	0	0	0	0	2	0	0	2	0	1	1
	HELIUM_0001:7:16:500:1750	AAAAUUGAAAGUUGCAAAAGG			21	3	7	4	9	6	4	4	1	1	0	3	Medtr8g023330.2		SEC10 EXOCYST COMPLEX COMPONENT SEC10 (AHRD V1 ***NG AT5G12370.2)	0				0	0	0	0	0	0	0	0	3	3	7	20	4	4	1	4	2	0	0	2	2	5	3
	HELIUM_0001:8:5:827:565	ACGUGUCACAUUGUCAUUGGC			21	5	11	2	0	1	1	1	0	0	1	30	Mt3.5.1s063278		Zinc finger, CCHC-type; Polynucleotidyl transferase, ribonuclease H fold	0				0	0	0	0	0	0	0	0	1	0	3	12	1	8	4	5	5	7	7	5	2	5	2
	HELIUM_0001:7:71:1554:29	UUAACGGACAGAUCAACUUUG			21	4	13	0	0	0	0	0	0	0	0	12	Medtr7te011660.1	Medtr7te011660.1	Unknown Protein (AHRD V1)	0				0	0	0	0	0	0	0	0	47	38	0	1	0	1	7	9	12	8	3	3	8	19	15
	AZOTE_0001_61FVGAAXX:3:62:7832:20773	AUUGAACCGAUCUUAAAAGUG			21	4	17	0	0	0	7	0	0	1	0	10	Mt3.5.1s052626		-	0				0	0	0	0	0	0	0	0	0	3	0	4	0	0	5	2	2	0	1	1	0	2	1
	HELIUM_0001:8:20:756:1895	CGAAUAUUGGAGUCCUGCUGCU			22	5	22	0	0	0	0	0	0	0	0	70	Medtr8te101420.1		Polynucleotidyl transferase Ribonuclease H fold (AHRD V1 *-*NG A2Q690_MEDTR)	0				0	0	0	0	0	0	0	0	0	13	2	0	0	0	0	0	1	0	1	0	0	2	0
	HELIUM_0001:8:62:1150:209	CAAAUUUUACUUUUUAGGUUC			21	11	23	1	11	16	4	7	3	0	5	12	Mt3.5.1s043845		-	1	Mt3.5.1s043407		-	0	0	0	0	0	0	0	0	0	58	8	8	3	2	0	0	0	0	0	0	0	0	0
	204DVAAXX:1:163:860:959	UUAUUGAAUGAAUCUAAAAAG			21	9	24	59	7	6	3	2	1	2	3	28	Mt3.5.1s042822		Concanavalin A-like lectin/glucanase; Tyrosine-protein kinase, catalytic domain; Serine/threonine-protein kinase, AMPK-related	0				1	0	0	0	0	0	0	0	1	1	2	8	1	1	1	1	1	0	1	1	0	1	2
	AZOTE_0001_61FVGAAXX:1:10:1676:21066	CCAGAAAACACCCCUAAUAGG			21	23	28	0	0	0	1	0	0	1	1	5	Medtr8g103760.1		Ovarian tumour otubain (AHRD V1 ***NG Q1SL15_MEDTR)	0				0	0	0	0	0	0	0	0	13	1	6	6	3	3	9	7	13	8	7	6	4	9	3
	20F1DAAXX:7:173:674:213	UUAGGUUCAUUCAUUAAAUGA			21	8	25	51	1	11	3	0	0	0	0	42	Mt3.5.1s071772		-	0				0	0	0	0	0	0	0	1	4	69	2	1	0	3	0	0	0	0	2	1	0	1	0
	204DVAAXX:3:190:350:58	UUAUAAUAGUGAUCGGAGGGU			21	15	29	82	1	0	0	1	0	1	0	29	Mt3.5.1s020768		Homocysteine S-methyltransferase	0				1	1	2	0	1	2	0	1	1	0	8	5	2	0	2	1	1	1	4	3	1	2	3
Novel miRNAs (precursors rejected by miRDeep)
	EVSUSMY01BO06G	UGGAAUGGAGGAUCAGGUAAA		mtr-miR1510b-5p	21	1	1	0	0	4	0	0	1	0	0	7	Mt3.5.1s030755		Exostosin-like	0				5613	4421	7112	4085	3373	6703	5771	10788	254	614	242	270	187	110	534	346	491	266	159	125	597	833	414
	204DVAAXX:1:5:238:568	UGAAAGUGUGGAGAGUAGAUU		mtr-miR169r	21	1	1	0	0	2	1	0	0	1	0	20	Medtr4g097460.1	Medtr4g097460.1	Unknown Protein (AHRD V1) contains Interpro domain(s) IPR013126 Heat shock protein 70	0				670	1312	5	3	1	0	62	53	73	63	381	429	247	155	6	3	5	8	1	4	9	10	8
	207G6AAXX:4:279:910:301	UACUAUGAAGCACAGAUACGG		mtr-miR2586b	21	1	1	0	1	9	0	0	1	3	3	19	Mt3.5.1s053336		-	0				0	0	0	0	1	0	0	0	11	2	1	0	0	0	5	21	4	4	23	16	1	5	2
	E8W526M04IJ5Y8	UUAAUUGUUGAUAGAGCUAGA		mtr-miR5214	21	1	1	0	2	3	0	0	0	0	0	7	Medtr3g031030.1	Medtr3g031030.1	chx28 cation/hydrogen exchanger 28 monovalent cation proton antiporter (AHRD V1 ***NG AT3G52080.1)	0				28	80	13	20	46	10	22	24	1360	5451	315	378	200	210	343	388	306	395	683	504	233	395	307
	204DVAAXX:1:20:314:948	UCAAUGACGAUGAUUAGAAGC		mtr-miR5215	21	1	1	0	1	1	0	0	1	0	1	5	Medtr5g092030.1	Medtr5g092030.1	Pentatricopeptide repeat-containing protein At3g02650, mitochondrial (AHRD V1 *-*NG P0C896)	0				26	11	6	3	14	11	11	4	1537	416	240	237	113	149	503	895	329	233	964	728	369	546	315
	204DVAAXX:3:37:365:864	AUGGUGUUUUGACUUAAUAGG		mtr-miR5221	21	1	1	1	2	0	2	0	0	0	0	10	Mt3.5.1s061362		-	0				2	3	0	0	0	0	0	0	12	4	27	29	3	1	11	9	8	12	13	7	6	11	8
	204DVAAXX:1:294:247:201	UCUAAAAGAAGUUGUCGCUGG		mtr-miR5248	21	1	1	0	2	0	0	0	0	0	1	12	Medtr4g023400.1	Medtr4g023400.1	TIR AAA ATPase (AHRD V1 **-NG A2Q6G3_MEDTR) contains Interpro domain(s) IPR007342 Indigoidine synthase A like protein	0				4	12	3	2	2	5	2	1	61	45	6	6	3	3	15	25	19	14	10	14	11	32	18
	204DVAAXX:1:104:568:153	UCAUUGGAUAGAAUUAAAGGC			21	1	1	0	1	0	0	0	0	0	0	7	Mt3.5.1s041625		-	0				3	0	1	1	1	1	0	8	6	53	15	12	3	22	19	38	19	11	36	31	17	31	21
	204DVAAXX:1:111:687:99	UUUUUCAAUCAGUGGUUAUAA			21	1	1	1	7	3	0	0	0	1	3	12	Medtr2g098770.1	Medtr2g098770.1	Unknown Protein (AHRD V1)	0				4	4	2	3	0	1	1	2	0	36	33	14	2	2	0	0	1	0	1	2	1	0	0
	204DVAAXX:1:12:747:348	UCAACCGUUGGAUUAAUUCAA			21	1	1	0	2	1	2	0	1	2	1	8	Medtr4g133410.2	Medtr4g133410.1	Pentatricopeptide repeat-containing protein At4g21880, mitochondrial (AHRD V1 *-*NG O49711)	0				27	12	12	0	0	4	1	3	0	0	10	9	3	1	1	1	0	0	0	2	1	1	1
	204DVAAXX:1:121:104:684	AGUUGACUGAGUUGGCGAGGC			21	1	1	1	0	1	0	0	0	0	0	13	Mt3.5.1s062802		-	0				9	2	27	13	3	5	0	10	11	67	9	10	7	2	26	26	23	14	33	34	13	30	15
	204DVAAXX:1:124:265:484	UAUUUGUUACAGUUCUAGGAUA			22	1	1	0	0	2	0	0	0	0	0	13	Mt3.5.1s040071		RNA-directed DNA polymerase (reverse transcriptase); Endonuclease/exonuclease/phosphatase	0				4	2	0	1	0	0	0	0	1	6	10	3	1	1	0	4	0	0	0	0	0	1	0
	204DVAAXX:1:137:442:324	UUUGGAAAGUAGACGAUGACA			21	1	1	0	1	1	0	0	0	0	0	7	Mt3.5.1s041030		-	0				1	0	1	0	0	0	0	0	39	123	13	11	1	5	18	20	22	6	6	8	16	32	17
	204DVAAXX:1:15:558:319	CUAUGUUAGGCUCAUUCGGUU			21	1	1	0	0	0	0	0	0	0	0	2	Mt3.5.1s021730		SWIB/MDM2 domain; Tetratricopeptide-like helical	0				74	28	48	24	20	13	50	73	11	34	9	12	2	4	4	3	3	5	7	5	2	6	3
	204DVAAXX:1:155:659:976	CAUCAAUUUCAAGGUUCCUGU			21	1	1	0	0	1	1	0	0	4	1	24	Medtr5g044980.1	Medtr5g044980.1	Dihydropteroate synthase (AHRD V1 *-*NG P73248)	1	Medtr3g107060.2		Unknown Protein (AHRD V1)	2	3	0	1	1	0	1	0	9	3	16	9	0	6	6	4	0	4	4	4	1	3	1
	204DVAAXX:1:168:733:996	UCGAGAGUCCGUACUAAAAGA			21	1	1	0	0	0	0	0	0	0	0	2	Mt3.5.1s050622		Endonuclease/exonuclease/phosphatase	0				1	0	1	0	1	0	0	0	6	3	2	3	0	1	4	7	1	7	6	2	5	5	5
	204DVAAXX:1:17:363:490	UCAUGAACAGCUUGAUCGGAG			21	1	1	0	0	0	0	0	0	0	0	8	Mt3.5.1s021378		HAT dimerisation; Polynucleotidyl transferase, ribonuclease H fold	0				164	70	53	103	90	91	39	78	59	29	63	83	11	4	28	16	16	11	12	11	18	16	10
	204DVAAXX:1:17:744:233	UUGUUGCGGUGAUUGUUGGGA			21	1	1	0	0	3	0	0	1	0	0	22	Medtr2g039360.1	Medtr2g039360.1	Cytokinin dehydrogenase 4 (AHRD V1 *-*NG Q9FUJ2) contains Interpro domain(s) IPR005227 Resolvase, holliday junction-type, YqgF-like	0				18	13	5	0	3	4	2	1	3	0	2	5	2	1	2	1	4	3	2	1	3	4	9
	204DVAAXX:1:175:654:403	GUGGACUCGGAAGAAAAGGCA			21	1	1	0	0	0	0	1	0	1	0	4	Medtr3g109630.1	Medtr3g109630.1	INVOLVED IN biological_process unknown EXPRESSED IN 23 plant structures EXPRESSED DURING 13 growth stages (AHRD V1 *-*NG AT2G25800.1)	0				6	5	3	9	5	4	1	7	2	5	23	24	5	7	8	13	8	4	9	11	8	6	10
	204DVAAXX:1:198:28:238	UCAACUGGACCGUAAAUGGGC			21	1	1	0	0	0	1	0	1	0	0	0	-		-	0				2	2	6	4	3	0	0	0	6	10	84	83	12	9	14	15	15	6	16	12	9	16	9
	204DVAAXX:1:198:375:549	AAAGUGAACAAGAUUUCGGUA			21	1	1	3	0	1	1	0	0	0	0	7	Mt3.5.1s033096		-	0				6	2	2	0	9	5	0	0	2	0	0	0	0	0	2	0	0	0	0	1	1	1	0
	204DVAAXX:1:204:797:733	UGUGUGUGAAACUUGGCAUUGG			22	1	1	1	3	0	0	0	0	1	0	55	Medtr5g099240.2	Medtr5g099240.1	Calcium-dependent protein kinase (AHRD V1 ***NG B0FC97_9FABA)	0				1	1	5	4	1	4	1	2	0	0	0	0	0	0	0	1	0	0	2	0	0	0	0
	204DVAAXX:1:207:20:105	UAGAUGAAGGACUGGUUUGGC			21	1	1	0	1	1	0	0	0	0	1	17	Mt3.5.1s012194		Cyclin-like F-box;	0				1	1	3	0	0	0	1	1	14	2	25	27	1	4	11	17	14	12	14	21	22	15	11
	204DVAAXX:1:21:209:576	UAUAGGAAUUUUGUUGACGUA			21	1	1	0	0	0	0	0	0	0	0	9	Medtr4g031220.3	Medtr4g031235.1	Pseudouridine-5'-phosphate glycosidase (AHRD V1 ***NG Q2SM69)	1	Medtr7g017610.1	Medtr7g017610.1	Pentatricopeptide repeat-containing protein At3g29290 (AHRD V1 ***NG Q84J46)	166	56	3	3	20	14	11	19	17	7	14	14	17	5	11	8	4	1	5	4	2	8	6
	204DVAAXX:1:23:204:539	UGUGGACGGUGAGAGAAUAAA			21	1	1	0	0	0	0	1	0	0	5	6	Medtr4g074670.1	Medtr4g074670.1	Alanyl-tRNA synthetase (Fragment) (AHRD V1 *-*NG C9D9A7_BLAGE)	0				5	1	17	6	4	2	1	8	15	38	3	1	2	6	25	95	58	25	4	5	37	84	46
	204DVAAXX:1:24:103:868	UCCGUUGGAGAAAAAGGUUUU			21	1	1	0	1	0	1	2	0	0	0	8	Medtr1g116820.1	Medtr1g116820.1	ATP-dependent RNA helicase DDX1 (AHRD V1 *--NG Q5XH91)	0				123	257	17	9	10	5	21	4	15	15	7	15	4	1	4	4	4	0	9	7	4	6	6
	204DVAAXX:1:24:383:906	UGAUUGAAAUUUAAAUGCGUC			21	1	1	1	0	1	0	0	0	0	1	3	Mt3.5.1s030969		Protein of unknown function DUF3054	0				3	6	1	0	1	0	0	0	4	3	4	3	3	2	6	6	4	4	10	6	7	6	7
	204DVAAXX:1:26:842:487	UGGAAGUUGAGUAUGACGGUG			21	1	1	0	0	0	0	0	0	0	0	5	Medtr8g102800.1		transcription factor (AHRD V1 *-*NG AT2G25820.1)	0				17	8	5	6	1	1	1	13	3	9	1	4	3	0	20	42	30	16	31	21	32	42	20
	204DVAAXX:1:263:344:432	CGAAGAAAGUGGAGCAGGGUG			21	1	1	0	0	0	0	0	0	2	0	24	Mt3.5.1s073484		-	0				1	0	1	1	3	1	3	0	0	0	0	0	0	0	0	1	1	0	0	0	1	6	3
	204DVAAXX:1:263:634:705	CAAGAAUUGAAGACUUAUGGA			21	1	1	0	0	0	1	0	0	0	0	15	Mt3.5.1s061089		GNS1/SUR4 membrane protein	0				2	0	0	2	1	0	0	1	3	35	2	1	0	0	5	8	3	3	1	2	4	5	6
	204DVAAXX:1:279:268:92	UUGGAUUGAUAGUGAGUUUAG			21	1	1	0	3	1	1	2	0	0	0	23	Mt3.5.1s043430		-	0				1	4	0	0	1	1	0	0	2	0	9	6	4	1	2	2	8	7	3	5	7	5	3
	204DVAAXX:1:289:693:586	CAUCAUCGUUGAAGUUCCGGC			21	1	1	0	0	0	0	0	0	0	0	7	Medtr2g093060.1	Medtr2g093060.1	Transcription factor APETALA2 (AHRD V1 *--NG C1KBJ2_VITVI)	0				1	0	0	2	0	2	0	0	8	3	14	3	0	0	7	2	2	1	2	3	3	7	1
	204DVAAXX:1:298:21:746	UGGAUGUGUGACAAAGAGAAC			21	1	1	1	0	0	1	1	0	1	1	12	Mt3.5.1s023395		-	0				7	9	0	0	0	0	0	0	80	42	23	35	9	10	79	79	163	49	100	141	82	160	141
	204DVAAXX:1:305:334:294	UGUCUCAAUCAUAUACUGUUG			21	1	1	0	3	0	0	1	0	1	0	3	Mt3.5.1s063588		Leucine-rich repeat	0				1	10	0	0	1	0	0	0	260	617	25	30	25	19	8	4	4	2	8	6	2	10	2
	204DVAAXX:1:305:496:350	UGUAGAUUGGAAUGGAAAGGC			21	1	1	1	1	0	0	0	0	0	0	18	Mt3.5.1s020347		Protein of unknown function DUF538	0				3	1	2	5	4	0	0	2	37	8	17	14	11	22	22	31	22	16	42	29	29	37	28
	204DVAAXX:1:32:914:588	UGGAAUGAAGACCAUGGUAAA			21	1	1	1	2	1	3	2	0	0	0	55	Mt3.5.1s074962		-	0				14	3	25	44	28	17	10	32	9	0	0	3	0	2	2	3	2	3	1	1	1	1	1
	204DVAAXX:1:323:187:649	UAGAGCACUGUGAGAUUGGGC			21	1	1	1	0	0	0	0	0	1	0	5	Medtr3g080130.1	Medtr3g080130.1	Glycine-rich RNA-binding protein (AHRD V1 ***NG P93486_PEA)	0				3	0	2	4	2	2	2	1	19	4	3	2	2	0	9	11	5	4	11	13	6	9	9
	204DVAAXX:1:38:438:58	UUGGAGAUAUUGUCGGUUGAG			21	1	1	1	0	0	0	0	0	0	0	3	Medtr3g110590.1	Medtr3g110590.1	Unknown Protein (AHRD V1)	0				11	3	3	0	1	2	1	0	6	1	16	16	9	4	19	18	17	14	16	13	19	26	23
	204DVAAXX:1:4:378:719	UUAACCACUUCAAAAUUGUCA			21	1	1	0	2	4	1	0	0	3	0	17	Mt3.5.1s052092		RNA-directed DNA polymerase (reverse transcriptase); Retrotransposon gag protein	0				1	0	1	0	0	1	0	0	0	16	6	0	0	1	0	0	0	0	0	0	0	0	0
	204DVAAXX:1:44:263:792	UUUGAAUGGAAGUACCUCGGU			21	1	1	0	0	1	0	0	0	0	0	17	Mt3.5.1s022971		-	0				36	24	17	13	26	25	15	36	40	39	20	50	51	34	69	67	54	43	17	27	60	86	48
	204DVAAXX:1:49:690:984	UUGACACUUUGACGCAAUUGA			21	1	1	1	1	0	0	0	0	1	0	2	Medtr5g099240.2	Medtr5g099240.1	Calcium-dependent protein kinase (AHRD V1 ***NG B0FC97_9FABA)	0				7	7	1	0	1	3	1	0	3	0	0	0	0	0	0	0	0	1	1	0	0	0	0
	204DVAAXX:1:5:777:691	UACAGAACGUUGAAUCAGGAA			21	1	1	0	0	1	0	0	0	1	0	2	Mt3.5.1s030668		-	0				294	284	87	31	46	52	66	38	64	33	41	110	29	17	46	35	34	23	35	27	28	53	24
	204DVAAXX:1:57:433:454	CGGAAAAAGCAGAAUUCAUGA			21	1	1	0	5	0	0	1	1	0	253	25	Medtr4g081630.1		Unknown Protein (AHRD V1) contains Interpro domain(s) IPR015655 Protein phosphatase 2C	0				15	4	3	4	3	3	2	2	126	203	83	78	16	10	36	41	41	16	45	56	21	52	37
	204DVAAXX:1:58:327:152	AAGUUGGAGAGAUUGUAAUAA			21	1	1	0	0	3	3	1	1	0	0	23	Medtr7g085500.4	Medtr7g085500.1	ECT2 protein binding (AHRD V1 *--NG AT3G13460.4)	0				4	4	3	1	3	1	4	2	17	45	1	0	0	0	9	24	15	10	60	55	12	26	13
	204DVAAXX:1:64:887:276	UACUGGACAAGUGGUGAGAAG			21	1	1	0	0	1	0	0	0	0	0	3	Mt3.5.1s030186		Leucine-rich repeat-containing N-terminal domain, type 2; Toll-like receptor 7, leucine rich repeat-containing	1	Mt3.5.1s050834		Zinc finger, C2H2-type/integrase, DNA-binding	31	12	43	19	27	45	44	48	31	5	7	10	17	19	7	9	18	11	29	22	17	12	24
	204DVAAXX:1:71:147:94	UUAAUUUGGAAUCAUUGAAGC			21	1	1	0	3	2	1	0	2	1	0	29	Medtr5g048070.1	Medtr5g048070.1	Pentatricopeptide repeat-containing protein At1g05600 (AHRD V1 ***NG Q9SYK1) contains Interpro domain(s) IPR012677 Nucleotide-binding, alpha-beta plait	0				4	1	0	0	0	0	0	0	180	26	87	77	30	15	61	140	65	40	141	143	49	110	55
	204DVAAXX:1:76:768:743	UUGGAAGGAAGAUUGUGGUAA			21	1	1	1	5	1	0	2	0	0	0	39	Medtr3g023030.1	Medtr3g023030.1	Cc-nbs-lrr resistance protein (Fragment) (AHRD V1 ***NG B9GLY8_POPTR)	0				8	8	0	6	10	4	4	6	23	11	3	2	3	4	17	13	20	16	12	16	16	30	20
	204DVAAXX:1:78:754:123	UUAGGCAGUUAGACACUUAUU			21	1	1	0	2	0	0	0	0	0	0	0	-		-	0				14	7	9	6	5	3	6	1	20	41	7	9	17	4	25	18	20	14	2	0	21	35	13
	204DVAAXX:1:93:828:208	CGCAGCCGGGAUUGUGGGUUUG			22	1	1	0	0	0	0	0	0	0	0	0	-		-	0				1	0	3	0	0	0	0	0	0	0	1	0	1	8	1	2	0	0	0	0	1	0	1
	204DVAAXX:2:24:551:888	UGGUACUUGUGAUGUAGUUGC			21	1	1	0	2	2	0	1	0	0	0	21	Medtr4g014990.1	Medtr4g014990.1	TIR-NBS-LRR RCT1 resistance protein (AHRD V1 ***NG B3VTL6_MEDTR) contains Interpro domain(s) IPR002453 Beta tubulin	0				0	2	0	0	0	0	0	0	1	2	2	2	1	1	2	3	5	1	4	6	1	3	2
	204DVAAXX:2:30:232:149	UUUUAAGAAUUGUUUUAGCUA			21	1	1	0	6	11	7	2	0	1	18	3	Medtr3g070810.1	Medtr3g070810.1	CTD small phosphatase-like protein 2 (AHRD V1 ***NG Q54GB2)	0				0	9	1	0	0	0	0	0	0	0	7	7	0	0	0	0	0	0	0	0	0	0	0
	204DVAAXX:2:7:379:788	UUUGAAUAGGAAGAUCUGAUG			21	1	1	1	3	2	3	1	3	1	2	27	Medtr5g080470.1	Medtr5g080470.1	LOB domain-containing protein 33 (AHRD V1 *-*NG Q9LHS8)	0				0	4	0	0	0	0	0	1	2	0	6	5	12	64	39	19	63	54	39	24	52	55	58
	204DVAAXX:2:86:670:202	UUUCUUUGUUCUUAACCACUU			21	1	1	0	2	4	1	1	1	1	2	27	Medtr5g095230.1	Medtr5g095230.1	CYP72A15 electron carrier/ heme binding / iron ion binding / monooxygenase/ oxygen binding (AHRD V1 ***NG AT3G14690.1)	0				0	2	0	0	0	0	1	0	3	72	119	63	17	15	1	0	0	0	0	0	0	0	1
	204DVAAXX:2:99:754:737	CUUCUCUUGCAGGUGACGACG			21	1	1	0	1	0	2	0	0	1	1	8	Medtr1g006010.1		ATP synthase subunit alpha (Fragment) (AHRD V1 *-*NG B0LXE1_SECST)	0				0	1	0	0	0	0	0	0	0	0	13	15	1	1	3	1	7	5	1	2	3	2	8
	204DVAAXX:3:180:914:146	UUGAGAUAUGAUGACUCUGGU			21	1	1	0	0	0	1	1	1	0	0	12	Mt3.5.1s030634		YABBY protein	0				1	0	0	0	0	1	0	0	103	48	83	80	36	27	21	33	46	18	36	33	26	48	14
	204DVAAXX:3:44:498:486	CGACAUACAAUUUUAGAAAUCG			22	1	1	0	0	0	0	0	0	0	0	5	Medtr8g018020.1		Disease resistance protein (Fragment) (AHRD V1 *-*NG Q38K65_ARATH)	0				2	12	3	2	1	0	12	7	10	2	15	21	0	5	10	8	3	1	6	4	4	21	5
	204DVAAXX:3:50:624:308	ACUGUAGGAUAGAGCAGUUGA			21	1	1	0	0	1	0	0	0	0	0	6	Medtr8g038470.1		30S ribosomal protein S3 chloroplastic (AHRD V1 ***NG B1A973_CARPA)	0				1	0	5	10	1	4	18	18	1	0	0	0	0	0	1	0	0	0	0	0	0	0	0
	204DVAAXX:3:92:621:167	CUGGUGAUAGAAAUAAAUUGC			21	1	1	0	1	3	0	1	1	0	0	4	Medtr5g072460.1	Medtr5te072460.1	Ubiquitin-activating enzyme E1 (AHRD V1 ***NG B9SKU8_RICCO) contains Interpro domain(s) IPR000741 Fructose-bisphosphate aldolase, class-I	0				1	5	1	0	0	0	0	0	2	0	0	4	0	0	14	30	20	12	21	31	8	28	21
	207G6AAXX:1:108:628:401	CAUUUCGGUUCUCAGCAGUGGC			22	1	1	0	0	0	0	0	0	0	0	3	Medtr8te074340.1		RNA-directed DNA polymerase (Reverse transcriptase) (Fragment) (AHRD V1 **-NG A2Q168_MEDTR)	0				0	0	1	0	0	0	0	0	8	4	10	9	5	5	15	36	22	19	67	40	25	28	24
	207G6AAXX:1:308:550:762	AUGGAGGGUAGAUAAAGGAGC			21	1	1	0	0	0	0	0	0	0	0	15	Medtr8g094680.1		Unknown Protein (AHRD V1)	0				0	0	1	0	0	1	0	0	18	16	5	13	1	1	8	9	8	6	4	4	11	12	11
	207G6AAXX:1:47:175:742	GAAUUGUCGGGUAUAGGUAGC			21	1	1	1	1	0	0	0	0	0	0	2	Mt3.5.1s043518		; Trimeric LpxA-like	0				0	0	2	0	0	0	0	0	6	0	0	0	0	1	1	1	0	1	3	1	0	0	2
	207G6AAXX:1:80:823:494	UUCAGCAUAACCGGAACCAGC			21	1	1	0	0	0	1	0	0	0	0	8	Mt3.5.1s052740		Molecular chaperone regulator BAG-1	0				0	0	5	0	2	2	3	2	7	14	5	4	2	1	12	10	3	4	4	4	6	4	5
	207G6AAXX:4:135:532:575	UAGAACAUCUCCAGAAGCAAC			21	1	1	0	0	1	1	0	0	0	1	26	Mt3.5.1s051693		MAP Kinase Interacting Kinase; Tyrosine-protein kinase, catalytic domain	0				0	0	0	0	4	1	0	0	52	4	3	2	5	2	6	6	9	5	7	7	8	16	5
	20F1DAAXX:6:17:613:233	AUGCGAUCGAAAAAAUGUAGC			21	1	1	0	0	0	0	0	0	0	0	7	Medtr7g011440.1	Medtr7g011440.1	DNA topoisomerase 6 subunit A (AHRD V1 ***NG Q9LZ03)	0				0	0	0	0	0	0	1	0	31	11	16	10	5	3	5	5	2	4	7	6	2	8	3
	20F1DAAXX:8:92:323:17	UAAUCCUGACAAAAAUAAAAC			21	1	1	2	3	8	4	3	0	2	13	3	Medtr5g072280.1		Nodule-specific cysteine-rich peptide 90 (AHRD V1 ***NG A7KH84_MEDTR) contains Interpro domain(s) IPR002885 Pentatricopeptide repeat	0				0	0	0	0	0	0	0	0	0	0	13	9	2	2	0	0	0	0	0	2	0	0	0
	AZOTE_0001_61FVGAAXX:1:1:7702:14335	AUACUCCAUCAGUAAGGCGGC			21	1	1	0	0	0	0	0	0	0	0	4	Mt3.5.1s062121		Toll-like receptor 7, leucine rich repeat-containing	0				0	0	0	0	0	0	0	0	47	132	0	0	0	0	0	1	0	1	0	0	0	1	3
	E4D3Z3Y01BILN1	UUCUUAUACGUUGACUCUUUC			21	1	1	0	0	0	0	0	38	0	0	3	Medtr5g065200.1	Medtr5g065205.1	Lysine-specific demethylase 3A (AHRD V1 *-*NG Q6PCM1) contains Interpro domain(s) IPR003165 Stem cell self-renewal protein Piwi	0				337	433	40	9	13	14	10	5	49	256	278	257	45	36	11	10	7	4	10	11	5	11	7
	E4D3Z3Y01BZ8WO	UCCUAAGGAGCAGAUAGCAUU			21	1	1	0	0	0	0	0	0	0	0	0	-		-	0				372	128	631	253	1306	720	955	1683	590	0	170	155	154	258	470	275	445	422	310	280	462	588	455
	E4D3Z3Y01CESUS	UUCGGUGUAGCAUUUGACUAC			21	1	1	0	0	0	0	0	0	0	0	5	Mt3.5.1s030461		Zinc finger, U1-type;	0				0	0	0	0	0	0	0	0	8	37	3	4	3	2	4	8	2	7	4	3	5	2	0
	E4D3Z3Y01EHCCY	UCCUUUUGGUUUUGUUCAUUC			21	1	1	3	4	8	4	3	4	8	4	29	Mt3.5.1s042555		-	0				22	14	3	1	0	0	2	3	0	0	72	56	32	41	0	0	1	0	2	0	0	0	1
	E8W526M03FI8QX	UGCGUAUACUGUGGCGGUAAG			21	1	1	0	0	0	0	0	0	0	0	0	-		-	0				98	26	50	53	16	21	8	20	21	2	5	10	10	4	8	8	15	16	7	5	12	14	7
	E8W526M03GIZ0Y	UUAUGAUUUCUUUAACUAAUU			21	1	1	1	20	23	5	12	2	6	0	4	Medtr8g040510.1		Unknown Protein (AHRD V1) contains Interpro domain(s) IPR002290 Serine/threonine protein kinase	0				0	10	0	0	0	0	0	1	5	56	264	280	27	20	1	1	1	1	2	0	0	2	1
	E8W526M03GTL95	CAACAGGAGAAUUCGCUCGGU			21	1	1	0	0	0	0	0	0	0	0	1	Mt3.5.1s010841		Protein phosphatase 2C-related; Protein phosphatase 2C	0				24	23	43	53	68	197	282	175	44	93	8	13	6	3	23	37	28	16	53	24	25	30	16
	EVSUSMY01BFXHY	UCGUGGGAUUGUUAUAUGGAC			21	1	1	0	0	0	0	1	0	0	0	6	Mt3.5.1s050784		-	0				637	105	112	68	234	287	68	69	93	704	733	1017	156	118	38	96	39	29	105	71	50	72	46
	EVSUSMY01CX447	CAAUCUCAAGUCGCGUAGUGA			21	1	1	0	0	0	0	0	0	0	0	7	Mt3.5.1s022653		Disease resistance protein	0				56	24	49	15	44	43	47	37	24	4	4	5	0	1	12	8	9	5	4	9	6	11	9
	EVSUSMY01D6WRK	UUGGGUGACAUAGAGUUGGGA			21	1	1	0	0	0	0	0	0	0	0	16	Medtr4g064360.1	Medtr4g064360.1	Unknown Protein (AHRD V1) contains Interpro domain(s) IPR018029 C2 membrane targeting protein	0				65	44	51	12	74	70	41	53	6	16	4	2	4	3	8	18	13	8	22	14	12	19	8
	EVSUSMY01D8S12	UUAUUGGUUCAAAACGGUAGA			21	1	1	0	2	0	0	0	0	0	0	4	Mt3.5.1s023772		Zinc finger, CCHC-type; Reverse transcriptase, RNA-dependent DNA polymerase	0				29	69	242	184	439	265	71	152	423	746	211	193	48	32	61	74	88	36	72	69	51	110	70
	HELIUM_0000:4:33:8199:5610	UUGUUCGUGAACCUUAAGCA			20	1	1	0	4	0	0	0	0	0	0	0	-		-	0				0	0	0	0	0	0	0	0	0	0	3	0	0	0	0	0	0	0	0	0	0	0	0
	HELIUM_0000:6:7:2473:14178	UAUGCUAAAAUCAUGGUUUGC			21	1	1	0	3	4	1	0	0	0	0	12	Medtr4g050410.1	Medtr4g050410.1	Cc-nbs-lrr resistance protein (Fragment) (AHRD V1 ***NG B9GLY8_POPTR)	0				0	0	0	0	0	0	0	0	0	10	0	0	0	0	0	0	0	0	0	0	0	0	0
	HELIUM_0001:7:23:860:1006	UAGAACCUCAAGGACAAUAGC			21	1	1	0	0	1	0	0	1	0	1	8	Mt3.5.1s043036		Ribonuclease III; Argonaute/Dicer protein, PAZ; Dicer double-stranded RNA-binding fold; RNA helicase, ATP-dependent DEAH box, HrpB type	0				0	0	0	0	0	0	0	0	21	0	4	15	4	1	5	3	2	0	4	1	2	6	5
	HELIUM_0001:7:25:232:1311	UGGAACAGAAAUCAAGAACUG			21	1	1	1	3	1	0	2	0	0	4	9	Mt3.5.1s032752		-	0				0	0	0	0	0	0	0	0	112	51	3	11	5	3	12	22	15	8	34	23	15	21	5
	HELIUM_0001:7:51:1458:1125	UGUUUGUAAUUUGUCUCUAUU			21	1	1	0	12	6	2	3	0	3	1	18	Medtr3g108160.1	Medtr3g108160.1	Syntaxin 32 (AHRD V1 ***NG B6TET0_MAIZE)	0				0	0	0	0	0	0	0	0	1	15	11	8	1	3	1	0	0	1	0	1	1	0	0
	HELIUM_0001:7:55:1122:959	UUGUAGUUCAAAUAUUCUUUG			21	1	1	0	5	8	1	1	0	0	3	4	Medtr6g086510.1	Medtr6g086510.1	Nudix hydrolase 24 (AHRD V1 ***NG B6TUU0_MAIZE)	0				0	0	0	0	0	0	0	0	18	24	5	3	2	2	1	1	0	1	1	0	0	2	0
	HELIUM_0001:7:55:1765:896	UCAUUACUAUUACCGAUCAAU			21	1	1	1	1	0	1	0	0	0	0	8	Mt3.5.1s011509		DNA helicase, UvrD/REP type	0				0	0	0	0	0	0	0	0	0	0	3	5	0	0	0	0	0	0	0	0	0	0	0
	HELIUM_0001:7:7:1588:586	UUCUCGGCUAAAUCAAAUGUG			21	1	1	0	0	1	0	0	0	0	0	27	Medtr1g084610.1	Medtr1g084610.1	Neutral invertase (Fragment) (AHRD V1 *-*NG D0FH95_ANACO) contains Interpro domain(s) IPR000597 Ribosomal protein L3	0				0	0	0	0	0	0	0	0	0	26	0	0	0	0	0	0	0	0	0	0	0	0	0
	HELIUM_0001:7:8:969:1451	AGUAAAAGUUUGCAUUUUAGA			21	1	1	1	10	4	3	2	0	3	0	6	Medtr1g059280.1	Medtr1g059280.1	pentatricopeptide PPR repeat-containing protein (AHRD V1 *-*NG AT3G13770.1)	0				0	0	0	0	0	0	0	0	16	6	26	61	3	2	11	5	2	0	4	3	0	8	3
	HELIUM_0001:8:13:1586:102	UUUUGCUUACACAACUUUCUC			21	1	1	0	1	2	0	1	0	1	1	7	Mt3.5.1s051624		-	0				0	0	0	0	0	0	0	0	0	7	0	1	0	0	0	0	0	0	0	0	0	0	0
	HELIUM_0001:8:29:1307:1004	GGAAUGAACCAUAUGAUGAGC			21	1	1	0	2	0	1	0	0	0	0	27	Medtr5te057850.1	Medtr5te057850.1	Retrovirus-related like polyprotein (AHRD V1 **-NG O23302_ARATH) contains Interpro domain(s) IPR004330 Transcription factor, FAR1-related	0				0	0	0	0	0	0	0	0	3	4	0	0	0	1	5	5	1	0	4	1	2	3	1
	204DVAAXX:1:115:305:539	CGAGGAAAAUUAUGAGUGCAG			21	1	2	0	0	0	0	0	0	0	1	10	Mt3.5.1s041340		-	0				7	2	0	0	2	1	1	1	3	18	4	3	10	6	4	2	1	1	0	2	6	8	3
	204DVAAXX:1:117:974:986	UAAGAUCUGUUGGAGUUGGCG			21	1	2	0	1	0	0	0	1	0	0	13	Medtr8te078610.1		Retrovirus-related Pol polyprotein from transposon TNT 1-94 (AHRD V1 *-*NG P10978) contains Interpro domain(s) IPR012004 Pyrophosphate-dependent phosphofructokinase TP0108	0				2	5	2	0	2	3	1	3	4	0	10	5	3	1	6	7	7	1	2	7	6	6	2
	204DVAAXX:1:121:505:205	UCAGAAGAGUACAUAAACUGC			21	1	2	0	0	2	0	1	0	0	1	4	Mt3.5.1s060489		-	0				1	1	2	8	7	9	2	8	68	65	1	1	0	0	1	11	6	6	18	6	6	6	5
	204DVAAXX:1:123:717:595	CGGAAGAUCCAAGAGGGACGU			21	1	2	0	0	0	0	0	0	1	0	7	Medtr4te039930.1		Ribonuclease H (AHRD V1 *-*NG Q2HUI8_MEDTR) contains Interpro domain(s) IPR001356 Homeobox	0				11	18	34	29	53	46	23	40	42	8	7	9	6	4	15	42	20	9	42	32	18	21	27
	204DVAAXX:1:14:326:719	AAGAGUUGUCAUGAAAUGGUU			21	1	2	1	2	3	3	0	0	0	14	36	Medtr1g088810.1		Unknown Protein (AHRD V1)	0				55	9	0	0	0	0	0	0	2	1	26	15	1	2	6	10	14	5	5	13	7	11	11
	204DVAAXX:1:152:505:687	UGAGGAAUGAGUAGAAUUGUU			21	1	2	3	1	1	1	0	0	1	1	20	Medtr6g005740.1		22.7 kDa class IV heat shock protein (AHRD V1 *-*NG P19244) contains Interpro domain(s) IPR006016 UspA	0				2	0	0	0	0	0	1	0	13	0	13	21	7	14	3	2	1	2	3	2	4	7	1
	204DVAAXX:1:18:385:724	UCAGGAUUUGGGUCAUAACAA			21	1	2	0	0	0	0	0	0	0	0	6	Medtr6g082190.1	Medtr6g082190.1	heavy-metal-associated domain-containing protein (AHRD V1 *-*NG AT4G05030.1)	0				79	51	59	13	34	42	15	22	13	347	46	26	9	8	26	34	25	25	20	26	30	25	13
	204DVAAXX:1:199:744:741	AUGAAGGUGAUGGAACAUGGC			21	1	2	2	0	1	1	1	1	0	0	35	Mt3.5.1s030933		Leucine-rich repeat	0				2	1	4	0	2	1	3	0	17	5	0	4	4	3	19	34	5	5	47	20	10	22	10
	204DVAAXX:1:220:955:912	UGUUUACAAUGAUUGUGGAUU			21	1	2	0	2	2	1	1	1	0	0	13	Mt3.5.1s053670		Endonuclease/exonuclease/phosphatase	0				3	9	0	0	1	0	0	2	47	80	83	65	20	10	19	17	10	6	14	12	15	19	11
	204DVAAXX:1:28:852:574	UUUUCAACAAAAUCGGUCGUA			21	1	2	1	0	0	0	0	0	1	0	9	Mt3.5.1s042103		Toll-Interleukin receptor; Disease resistance protein	0				31	20	4	11	30	9	7	6	4	0	4	6	0	0	0	1	0	1	0	0	1	5	1
	204DVAAXX:1:294:212:467	CUAGAGGAGACGGAACAAGAA			21	2	2	1	1	0	0	0	0	0	0	10	Medtr6g074910.1	Medtr6g074910.1	Transmembrane 9 superfamily protein member 1 (AHRD V1 ***NG B6TZ24_MAIZE)	0				3	1	4	9	2	3	1	4	16	178	0	0	1	3	51	51	45	21	6	8	47	69	48
	204DVAAXX:1:37:241:436	GAGAGUAGGAUAUGAAGAGGC			21	1	2	3	0	0	1	1	0	0	0	18	Mt3.5.1s020409		Chaperonin Cpn60/TCP-1; T-complex protein 1, zeta subunit	0				9	12	7	21	2	2	1	14	7	1	5	6	1	1	26	34	32	17	52	35	30	22	20
	204DVAAXX:1:38:207:882	UCAGAUACUGGGAUUGCUGGA			21	1	2	0	0	0	0	0	0	1	0	24	Medtr7g045330.1	Medtr7g045330.1	Unknown Protein (AHRD V1) contains Interpro domain(s) IPR007612 Protein of unknown function DUF567	0				20	12	13	17	5	8	4	14	3	0	11	10	1	1	2	4	0	2	1	2	3	1	2
	204DVAAXX:1:58:827:915	UCGGAUUUUGAGAAGCAGCCG			21	2	2	0	0	0	0	0	0	1	0	4	Mt3.5.1s051121		Ovarian tumour, otubain; MULE transposase, conserved domain	0				14	13	5	2	1	2	0	3	3	2	33	62	9	2	7	10	8	4	11	10	5	11	10
	204DVAAXX:1:81:753:107	AACAGCUUGAUCGGAGAGACA			21	1	2	1	0	0	0	0	0	0	0	9	Mt3.5.1s070363		-	0				33	8	33	21	47	18	23	16	16	6	2	5	4	2	9	12	5	7	4	9	4	4	5
	204DVAAXX:3:42:769:231	UAAUGUGUUGUUACGUCAAUU			21	1	2	0	1	0	0	0	1	0	2	5	Mt3.5.1s022926		Prefoldin; Frigida-like	0				3	0	1	0	0	0	0	0	0	1	5	8	0	0	0	0	0	0	0	0	0	1	0
	204DVAAXX:3:51:558:941	CUGCGCAAGAUGAAGGUAUGG			21	1	2	0	1	0	0	0	0	0	1	1	Medtr5g074380.1	Medtr5g074380.1	CHX14 CATION/HYDROGEN EXCHANGER 14 monovalent cation proton antiporter/ sodium hydrogen antiporter (AHRD V1 ***NG AT1G06970.1) contains Interpro domain(s) IPR007087 Zinc finger, C2H2-type	0				2	0	0	2	0	2	0	0	5	0	3	1	0	1	6	6	16	2	7	8	6	16	12
	204DVAAXX:3:70:427:398	UCUUAUGAUGAUGGUGGCUGG			21	1	2	0	1	0	0	0	0	0	0	16	Mt3.5.1s012330		-	0				3	3	2	0	0	1	2	1	0	0	3	2	4	2	3	3	4	2	4	4	1	5	4
	207G6AAXX:1:220:851:531	CAGUAGGAAGGAUGCGGCCAC			21	2	2	0	0	0	0	0	0	0	0	13	Medtr4g049290.1		Peptidase aspartic active site (Fragment) (AHRD V1 *--NG Q2HST2_MEDTR)	0				0	0	1	2	0	1	2	2	0	0	1	1	0	0	2	5	2	2	1	4	4	1	0
	207G6AAXX:2:145:549:392	GAAUGUCGGAAGUUCAGAUGC			21	2	2	0	0	0	0	0	0	0	0	1	Mt3.5.1s040855		Glycoside hydrolase, family 32; Concanavalin A-like lectin/glucanase;	0				0	0	0	1	1	0	0	0	13	3	0	7	2	1	5	0	3	1	6	8	3	6	1
	AZOTE_0001_61FVGAAXX:1:11:18122:9806	GGAUAAAUCUGUGAACAGGC			20	1	2	0	1	0	0	0	0	1	0	0	-		-	0				0	0	0	0	0	0	0	0	5	17	1	0	0	0	2	1	0	2	3	3	0	1	1
	AZOTE_0001_61FVGAAXX:1:43:15981:1785	UCAGACGGCAAAGGAAGUAUG			21	1	2	0	0	1	1	0	0	0	0	2	Mt3.5.1s042334		-	0				0	0	0	0	0	0	0	0	1	283	0	0	0	0	0	0	0	1	0	0	0	0	0
	E4D3Z3Y01CTAU8	UUUUCGGGAAAGUGGAGUACA			21	1	2	1	0	0	0	0	0	0	1	3	Mt3.5.1s032418		Helix-loop-helix DNA-binding	0				2824	1337	420	79	517	468	604	474	851	1	265	236	475	344	1280	746	1347	815	597	690	1320	1621	893
	E8W526M03G9DZL	AUGAUUGUGACAGUUCAUGGG			21	1	2	0	0	0	0	0	0	0	0	3	Medtr3g053770.1	Medtr3g053770.1	Unknown Protein (AHRD V1)	0				42	131	34	2	15	13	10	9	242	41	203	154	20	2	17	31	24	7	51	29	16	26	21
	E8W526M04I484S	UUUUGUAAUCUGAUAUCUGGA			21	2	2	0	4	1	0	0	1	0	1	15	Medtr8g079310.1		Unknown Protein (AHRD V1) contains Interpro domain(s) IPR002528 Multi antimicrobial extrusion protein MatE	3	Medtr8g079280.1 ; Medtr8g079280.1 ; Medtr8g079280.1		Disease resistance protein (Fragment) (AHRD V1 *-*NG Q19EQ0_ARATH) ; Disease resistance protein (Fragment) (AHRD V1 *-*NG Q19EQ0_ARATH) ; Disease resistance protein (Fragment) (AHRD V1 *-*NG Q19EQ0_ARATH)	1	3	0	0	0	0	2	0	23	3	3	1	4	3	0	0	0	0	1	1	1	1	0
	E8W526M04IV7SK	CAAACUGAGUUUGCAAUCGUC			21	1	2	0	0	0	1	1	0	0	0	3	Mt3.5.1s053217		Nucleotide-binding, alpha-beta plait	0				611	762	113	66	133	111	257	102	41	105	31	36	17	12	9	18	7	8	10	6	7	10	8
	HELIUM_0000:4:1:11013:5289	ACUUCCUCCAUCCAAUCACA			20	2	2	1	4	0	2	2	0	1	30	0	-		-	0				0	0	0	0	0	0	0	0	0	0	3	0	0	0	0	0	0	0	0	0	0	0	0
	HELIUM_0000:7:33:6497:13326	GGGUAGAAUUAGGCAGAAGA			20	1	2	0	0	1	1	0	0	0	2	0	-		-	0				0	0	0	0	0	0	0	0	0	4	0	0	0	0	0	0	0	0	0	0	0	0	1
	HELIUM_0001:7:11:743:1692	AAGAAAGUGUCACUUUGAGCU			21	2	2	0	1	0	2	0	0	1	1	13	Medtr7g006120.1	Medtr7g006120.1	Unknown Protein (AHRD V1)	0				0	0	0	0	0	0	0	0	10	2	6	16	1	3	4	9	5	4	10	2	8	6	4
	HELIUM_0001:7:43:484:570	UUGAGUUAUUAUAUAUGUGCC			21	1	2	1	1	0	0	0	0	0	2	8	Mt3.5.1s042695		Multi antimicrobial extrusion protein MatE	0				0	0	0	0	0	0	0	0	0	39	1	0	2	0	0	2	1	1	0	0	0	1	1
	HELIUM_0001:8:28:529:1243	UGAAAUCAAUGUAGGACCUGC			21	1	2	1	3	1	0	0	0	0	0	6	Mt3.5.1s050192		-	0				0	0	0	0	0	0	0	0	4	2	11	11	3	0	0	3	5	0	3	3	2	6	1
	204DVAAXX:1:109:60:211	CUGGAAUGCGAGGAGGCGGUA			21	2	3	0	0	0	0	0	0	0	0	33	Medtr4g049290.1		Peptidase aspartic active site (Fragment) (AHRD V1 *--NG Q2HST2_MEDTR)	0				3	0	1	1	0	0	1	2	1	0	4	10	4	0	9	15	8	5	11	8	9	11	6
	204DVAAXX:1:137:144:971	GCAUCCGCUUUAUUUUUGGUU			21	1	3	0	0	0	1	0	0	1	707	21	Mt3.5.1s030823		-	0				3	1	1	0	0	0	0	0	0	1	27	26	1	4	0	0	0	0	0	1	1	0	1
	204DVAAXX:1:144:276:71	UUGGAUUUGGAAGAUGCAUGA			21	1	3	0	4	3	3	0	0	2	0	25	Mt3.5.1s020617		Cytochrome P450	0				4	4	0	1	1	0	0	0	3	1	0	0	4	3	14	7	6	3	7	6	3	14	9
	204DVAAXX:1:48:383:785	UGAACGUAGAAGUCCUCCUAG			21	1	3	0	0	1	0	0	0	0	0	16	Medtr3g033390.1	Medtr3g033390.1	NBS-LRR resistance-like protein 1O (Fragment) (AHRD V1 *-*NG B9UNP0_LACSA)	0				6	2	8	8	17	13	3	7	1	2	1	1	0	0	2	1	1	1	1	1	2	1	2
	204DVAAXX:1:69:700:457	UGGGACUAAAUUGAGACGGUU			21	1	3	1	1	0	0	0	0	2	0	8	Mt3.5.1s054253		Cytochrome f	0				11	6	10	15	4	8	4	17	27	45	38	35	13	14	37	78	61	22	89	90	44	61	36
	204DVAAXX:2:185:210:515	UGACUCAGUGUUUGAAGAUGG			21	1	3	0	5	0	2	0	0	1	1	14	Mt3.5.1s043297		Disease resistance protein; Toll-like receptor 7, leucine rich repeat-containing	0				0	1	2	1	0	0	0	0	5	6	0	0	0	0	4	2	2	1	4	5	2	3	3
	207G6AAXX:4:137:563:742	UGGAUGUGUACUGAACGUGCG			21	1	3	0	0	1	0	0	0	0	0	4	Mt3.5.1s032076		Aminotransferase, class IV	0				0	0	0	0	1	0	0	0	7	1	17	21	12	6	19	19	12	10	15	10	10	28	10
	20F1DAAXX:8:199:47:427	ACUCAGUUAUUGUGGGACGGA			21	1	3	0	0	0	0	0	0	1	0	5	Mt3.5.1s054229		Cytochrome P450	0				0	0	0	0	0	0	0	0	1	0	0	0	0	0	0	6	1	0	0	0	0	1	0
	AZOTE_0001_61FVGAAXX:3:93:12933:13709	GAUGGAACUAAAGUUAUGGC			20	1	3	0	0	0	0	1	0	0	1	0	-		-	0				0	0	0	0	0	0	0	0	0	0	0	0	0	0	1	2	0	0	0	3	1	0	1
	E8W526M04JBO5D	UAGUUUGCAGAAGUUUUGGUU			21	2	3	1	3	0	0	0	0	3	1	10	Mt3.5.1s023246		tRNA-specific 2-thiouridylase;	0				24	26	27	15	12	6	25	112	14	15	5	3	1	3	7	6	7	5	8	2	4	8	9
	HELIUM_0000:6:5:10413:7802	UUCAAAUUUAUCAGAAGAAGA			21	1	3	6	5	17	4	2	0	0	2	64	Mt3.5.1s054035		Disease resistance protein; ATPase, AAA+ type, core	0				0	0	0	0	0	0	0	0	0	18	0	0	0	0	0	0	0	0	0	0	0	0	0
	204DVAAXX:1:117:892:119	GAUACGUAUUGAGGAAUGGGC			21	2	4	0	0	0	0	0	0	0	0	12	Mt3.5.1s023561		RNA-directed DNA polymerase (reverse transcriptase)	0				4	3	0	1	0	1	0	1	8	1	6	8	5	4	24	39	12	15	25	30	24	26	20
	204DVAAXX:1:13:649:782	AAAUGAUGUUCUACUACUAGG			21	1	4	2	4	0	2	0	0	2	0	1	Mt3.5.1s012031		ER lumen protein retaining receptor	0				18	8	3	5	2	2	2	4	40	456	845	593	40	57	25	20	17	12	23	23	11	15	7
	204DVAAXX:1:21:388:55	UUGUGCUGUAGAUGAUCGUUC			21	1	4	0	3	0	1	0	0	1	0	2	Medtr8g073910.1		Ubiquilin (AHRD V1 *--NG Q9NIF3) contains Interpro domain(s) IPR011990 Tetratricopeptide-like helical	0				3	0	0	0	0	1	0	0	3	1	8	4	4	4	16	10	89	13	18	72	11	22	253
	20F1DAAXX:7:198:435:924	CCAAAUUUUGUUCAGUGGUCCA			22	1	4	3	0	0	0	0	2	0	1	85	Mt3.5.1s060756		-	0				0	0	0	0	0	0	0	1	0	2	7	3	0	0	0	2	1	0	0	2	1	2	1
	20F1DAAXX:7:236:104:187	UGACAAAAAUGCAAAGAAGAG			21	1	4	2	5	10	3	4	4	0	3	12	Medtr4g095400.2		Casein kinase II alpha subunit (AHRD V1 ***NG B6F119_9ORYZ)	0				0	0	0	0	0	0	0	1	20	0	10	22	23	12	9	7	8	13	3	5	15	31	9
	E8W526M03FWLE1	UGAUUGUGGUUGAGUUGCAAU			21	2	4	0	2	3	0	0	0	0	1	17	Medtr7g050690.1	Medtr7g050690.1	Unknown Protein (AHRD V1) contains Interpro domain(s) IPR002495 Glycosyl transferase, family 8	0				8	19	1	3	1	1	0	0	3	4	3	6	0	0	0	0	1	0	1	0	2	2	0
	AZOTE_0001_61FVGAAXX:1:65:6993:13934	UUUAGGGUUUUCUGAGCCAG			20	1	4	0	0	1	2	1	0	1	5	0	-		-	0				0	0	0	0	0	0	0	0	1	0	0	3	0	0	2	0	2	3	0	0	2	0	1
	204DVAAXX:1:13:767:169	UAAAGGAUUGACAGUUGGGGU			21	1	5	0	0	0	0	0	0	0	0	14	Medtr1g080500.1	Medtr1g080500.1	Phosphoribosylaminoimidazole carboxylase (Fragment) (AHRD V1 ***NG Q6T7F1_TOBAC)	0				83	40	35	28	47	47	16	49	28	6	15	33	11	6	31	50	48	22	58	58	34	72	32
	204DVAAXX:1:16:953:972	UAUUAUGAAUGAAAAUCGCCGU			22	2	5	0	0	0	0	0	0	0	0	15	Mt3.5.1s072737		Polynucleotidyl transferase, ribonuclease H fold	0				11	8	4	4	1	3	2	4	1	1	6	1	2	0	1	1	1	0	0	1	0	1	3
	204DVAAXX:1:25:697:853	UAUAGGAAUUUGGGGGAUGGG			21	3	5	6	1	6	1	1	0	0	1	15	Medtr2g076070.1	Medtr2g076070.1	pathogenesis-related family protein (AHRD V1 ***NG AT1G78780.2) contains Interpro domain(s) IPR011012 Longin-like	0				4	0	3	3	3	5	4	1	17	2	1	1	7	10	10	18	13	9	13	9	20	23	18
	204DVAAXX:1:33:869:538	GCAUGUGAUGAGUUACUCGGA			21	1	5	1	2	3	0	1	0	0	0	2	Mt3.5.1s010822		Xyloglucan fucosyltransferase	0				4	2	3	2	2	4	3	3	6	6	1	0	5	23	12	4	10	6	13	19	8	8	14
	204DVAAXX:1:38:891:306	AGAUGACUAUUGGGCAUGACAU			22	1	5	0	0	0	0	0	0	0	1	25	Medtr7g009110.1	Medtr7g009110.1	Unknown Protein (AHRD V1)	0				6	2	36	33	25	6	3	13	0	0	0	0	0	0	1	0	1	2	0	0	0	1	1
	204DVAAXX:3:41:705:854	UUUCCGGUUUUUCCCCCUGUA			21	2	5	0	0	0	0	0	0	1	0	9	Mt3.5.1s072050		-	0				2	2	1	0	0	0	2	0	2	28	4	6	4	3	4	1	2	3	7	2	3	1	2
	207G6AAXX:4:263:469:129	AGUAUUCUUAUGAUGGGUGAC			21	1	5	0	1	1	0	0	0	0	0	12	Medtr4g122060.1	Medtr4g122060.1	PsbB mRNA maturation factor Mbb1, chloroplastic (AHRD V1 *--NG Q9FNS4)	0				0	0	0	0	1	0	0	0	0	27	1	2	0	1	1	0	3	1	1	0	0	1	1
	31_HELIUM_0000:7:100:12088:9250	AUGGACUAGAGAUAUGGGCU			20	1	5	5	8	5	1	0	0	1	0	0	-		-	0				0	0	0	0	0	0	0	0	0	0	0	0	0	0	0	0	1	0	0	3	0	1	0
	HELIUM_0000:6:21:18379:4188	CGGCAGGAAUCCAGCAUGCGA			21	1	5	0	0	0	0	0	0	0	0	25	Mt3.5.1s010027		-	0				0	0	0	0	0	0	0	0	0	40	0	0	0	0	1	0	0	0	0	0	0	0	1
	HELIUM_0001:7:10:1345:1718	CAAGAACUAAUGAACCAAGAG			21	5	5	2	1	1	0	1	0	1	1	26	Medtr8g022150.1		MMD1 MALE MEIOCYTE DEATH 1 DNA binding / protein binding / zinc ion binding (AHRD V1 **-NG AT1G66170.1) contains Interpro domain(s) IPR002290 Serine/threonine protein kinase	0				0	0	0	0	0	0	0	0	0	16	0	0	0	0	0	0	0	0	0	0	0	0	0
	204DVAAXX:1:12:845:670	CUGCUUGGCCUGUAGUAGGUA			21	2	6	1	1	0	5	0	0	25	0	5	Medtr2g018530.1	Medtr2g018530.1	ABC transporter B family member 9 (AHRD V1 ***NG Q9M0M2) contains Interpro domain(s) IPR008195 Ribosomal protein L34e	0				21	0	0	2	2	0	0	1	0	1	0	0	0	1	1	0	0	0	1	0	0	0	0
	204DVAAXX:1:45:888:977	UCAAACACCAUGUUGAAGAUG			21	2	6	0	6	3	1	0	0	0	0	59	Mt3.5.1s072330		Toll-Interleukin receptor	1	Mt3.5.1s072330		Toll-Interleukin receptor	11	3	1	1	3	2	1	3	1	0	14	23	31	16	2	4	0	0	0	0	1	2	0
	20F1DAAXX:8:68:493:373	CAUGUCAGCGAAGACUAAGUC			21	3	7	0	0	0	0	0	0	0	0	13	Medtr1g105370.1		40S ribosomal protein S15a (AHRD V1 ***NG A1YMX3_BRACM)	0				0	0	0	0	0	0	0	0	13	283	0	2	2	4	3	2	2	2	6	2	3	1	4
	AZOTE_0001_61FVGAAXX:1:38:18284:4909	CCGAGUUAGGCUUUGCAAGGC			21	2	7	0	1	0	0	0	0	0	0	18	Medtr7g100970.1	Medtr7g100970.1	Unknown Protein (AHRD V1)	0				0	0	0	0	0	0	0	0	3	0	0	0	0	0	3	3	3	0	5	2	1	1	1
	204DVAAXX:3:268:372:816	CUCAUUUUGGUUUUAGUCUCU			21	2	8	1	10	4	0	2	0	0	2	74	Medtr7te051070.1		RNA-directed DNA polymerase (Reverse transcriptase) (AHRD V1 ***NG A2Q1A3_MEDTR) contains Interpro domain(s) IPR020472 G-protein beta WD-40 repeat, region	0				1	0	0	0	0	0	0	0	1	4	5	5	0	1	0	0	0	0	0	0	0	0	0
	204DVAAXX:1:154:170:857	UCUGAUGGUGUAAACUGGCAU			21	2	9	0	0	0	0	0	0	0	0	2	Medtr3g106510.1	Medtr3g106510.1	Unknown Protein (AHRD V1)	0				1	10	2	5	3	1	1	7	0	0	2	5	1	1	0	2	0	0	0	0	2	0	1
	204DVAAXX:1:82:176:232	UGGAUAUGUAUUUUGAAACGG			21	3	9	0	40	0	2	1	1	1	2	25	Mt3.5.1s073538		-	0				2	0	0	0	1	0	0	1	12	12	20	26	4	5	0	1	2	2	2	5	5	7	4
	E8W526M04H6J9E	UUUUGAGGGAAAGUAAUGUUU			21	4	11	1	8	4	2	1	0	0	0	24	Mt3.5.1s071591		-	0				0	3	0	0	1	0	0	0	4	16	21	23	6	5	2	7	4	5	4	8	4	11	6
	HELIUM_0001:8:68:1739:1137	AACGGACAUAACAACUUUGGC			21	3	11	0	0	0	0	0	0	0	2	13	Mt3.5.1s050179		-	0				0	0	0	0	0	0	0	0	3	5	5	5	1	0	0	1	3	2	0	7	1	1	2
	HELIUM_0000:6:4:4238:13424	UCUCCCAUCUGUUUUUGCUCA			21	4	12	0	0	0	0	1	0	1	1	20	Mt3.5.1s050647		-	0				0	0	0	0	0	0	0	0	0	16	0	1	0	0	0	0	0	0	0	0	0	0	0
	204DVAAXX:1:36:486:175	UUUAAUUAGUAUCGUUUUGGU			21	5	17	2	0	0	3	3	1	3	0	42	Medtr2g009910.1	Medtr2g009910.1	Unknown Protein (AHRD V1) contains Interpro domain(s) IPR001245 Tyrosine protein kinase	0				8	2	0	2	5	2	3	1	4	0	5	8	2	0	1	1	1	0	1	1	0	4	4
	204DVAAXX:1:167:105:210	UGGAUGGGGGAAUAUUUUGAG			21	4	18	0	0	0	2	1	0	0	4	21	Mt3.5.1s071591		-	0				2	0	0	0	1	0	0	0	7	0	1	2	3	0	11	3	6	2	4	9	9	7	7
	204DVAAXX:3:149:618:723	AGGACCAAAACUUAAACGGGC			21	4	18	0	0	0	0	0	0	0	0	6	Mt3.5.1s032308		-	0				1	1	0	2	2	1	2	2	84	18	11	22	3	4	11	18	20	8	23	27	11	31	15
	204DVAAXX:3:133:725:372	UCUCUUAUAAAUAGGACCGGA			21	12	19	590	26	0	0	0	0	0	23	39	Mt3.5.1s060393		-	0				1	2	1	0	2	3	0	1	4	4	1	2	2	1	1	0	7	0	5	4	2	2	2
	AZOTE_0001_61FVGAAXX:1:16:17126:14193	UGGUUCGGCUCGAAACUCGGC			21	11	26	0	0	0	0	0	0	0	0	8	Mt3.5.1s040937		-	0				0	0	0	0	0	0	0	0	2	0	0	0	0	0	1	6	2	0	3	4	1	4	2
	AZOTE_0001_61FVGAAXX:1:5:1908:11829	GGCAAACAUUAAAUGAAGACA			21	6	27	0	1	1	1	0	0	1	0	4	Medtr7g037570.1	Medtr7g037570.1	Unknown Protein (AHRD V1) contains Interpro domain(s) IPR007109 Brix domain	0				0	0	0	0	0	0	0	0	5	26	1	0	0	0	0	5	4	3	8	8	0	3	2
	AZOTE_0001_61FVGAAXX:1:82:6313:2449	AGGACAAACUCUCAAACACA			20	9	27	1	1	1	0	1	0	2	1	0	-		-	0				0	0	0	0	0	0	0	0	1	0	0	0	0	0	0	3	0	0	0	0	1	1	3
	207G6AAXX:4:68:259:473	UCAUCGAAUUAGUGACGUGGC			21	11	28	0	0	0	0	0	0	0	0	21	Mt3.5.1s064608		Zinc finger, C2H2-type/integrase, DNA-binding	2	Mt3.5.1s022861 ; Mt3.5.1s042919		Esterase, SGNH hydrolase-type ; -	0	0	0	0	1	1	1	0	8	0	1	0	2	0	5	6	5	3	8	8	9	8	2
	204DVAAXX:2:40:473:685	CAAAAUUCAUUUUUUAGGUUC			21	7	30	3	12	5	4	7	4	2	0	18	Mt3.5.1s054129		; Zinc finger, C3HC4 RING-type	0				0	2	0	0	0	0	0	0	3	14	29	19	2	6	0	2	0	0	0	0	0	0	0
novel candidates with less than 20 % of structured loci
	207G6AAXX:1:67:740:719	AUAGAGUUGGGUGACAUUGGC		mtr-miR2600e	21	4	23	0	1	0	0	0	0	0	0	18	Medtr4g064360.1	Medtr4g064360.1	Unknown Protein (AHRD V1) contains Interpro domain(s) IPR018029 C2 membrane targeting protein	0				0	0	2	1	2	0	0	0	1	1	3	1	0	0	3	8	1	2	4	5	5	1	2
	204DVAAXX:2:127:348:645	AACGGUCGGAUUGAACGUGGC			21	3	23	0	0	0	0	0	0	0	1	3	Mt3.5.1s051064		-	0				0	2	8	2	8	1	3	0	6	5	16	15	9	3	22	24	15	9	12	23	27	13	16
	HELIUM_0000:7:19:16359:10939	GGACCAAAAUAGUAAACGGC			20	1	23	0	1	0	0	0	0	0	0	0	-		-	0				0	0	0	0	0	0	0	0	0	6	0	0	0	0	0	0	2	0	0	0	2	1	0
	204DVAAXX:1:125:952:169	AUAGAGAAGAGCGUGCAGAGC			21	1	6	0	0	0	0	0	0	0	0	3	Mt3.5.1s030622		GTP-binding protein, HSR1-related; Conserved hypothetical protein CHP00092; Beta-grasp fold, ferredoxin-type;	0				3	1	1	1	2	4	0	2	11	61	4	0	2	1	12	24	27	14	16	13	17	18	16
	204DVAAXX:1:154:677:416	AUUGGAAGCUCAUACACCCUA			21	1	6	0	1	0	0	0	0	0	0	20	Mt3.5.1s072111		-	0				4	5	6	2	9	11	6	12	2	2	0	0	0	0	0	0	0	0	0	0	0	1	0
	204DVAAXX:1:205:142:647	GUUAUUUUCGGUUUUCGUCCC			21	1	6	0	0	0	1	0	1	0	0	18	Mt3.5.1s074756		-	0				8	7	2	1	2	1	0	0	7	0	24	19	3	0	2	5	4	1	3	5	5	2	4
	204DVAAXX:1:87:827:131	UUCUAAAUUGUUGUGGAUUUC			21	1	6	0	6	3	4	1	0	0	2	11	AC233842_6.1		F-box/FBD/LRR-repeat protein At1g13570 (AHRD V1 ***NG Q9FZ70)	0				10	6	1	2	6	5	5	1	3	0	1	0	0	0	0	0	0	0	0	0	0	1	0
	HELIUM_0001:7:88:1132:320	AUGACUGAGAUUGAGAAUUUU			21	1	6	7	13	8	1	0	0	0	0	97	Mt3.5.1s021026		Toll-Interleukin receptor; Disease resistance protein	1	Medtr7g055970.1	Medtr7g055970.1	TIR AAA ATPase (AHRD V1 **-NG A2Q6G3_MEDTR) contains Interpro domain(s) IPR003657 DNA-binding WRKY	0	0	0	0	0	0	0	0	11	22	1	5	1	4	7	2	7	1	2	4	4	9	0
	HELIUM_0001:8:52:1578:1249	UCUGGGCGUCUUUCAACGAAG			21	1	6	0	0	0	0	0	0	0	1	132	Mt3.5.1s053258		Peptidase aspartic	0				0	0	0	0	0	0	0	0	2	2	17	24	11	3	2	1	1	3	1	2	5	3	1
	204DVAAXX:1:5:372:183	UUAGGAUUGGAUGGUGAUUAU			21	1	7	0	5	1	5	0	0	3	0	18	Mt3.5.1s030421		-	0				173	49	29	70	49	52	14	34	1	0	4	4	1	1	2	2	4	0	3	4	0	1	2
	204DVAAXX:2:32:528:805	UAUAGGAAUUUGUGGAAUGGG			21	1	7	0	3	4	1	7	0	0	0	14	Mt3.5.1s030296		-	0				0	5	1	1	0	2	0	0	16	1	8	11	1	1	8	4	8	4	13	2	6	6	4
	207G6AAXX:2:51:73:687	CGGGCGAGUGUACAAUAACGU			21	1	7	0	0	0	0	0	0	0	0	1	Mt3.5.1s050548		Phosphorylase kinase, gamma catalytic subunit; Tyrosine-protein kinase, catalytic domain	0				0	0	0	2	1	1	0	0	6	2	0	0	0	1	2	5	0	2	3	1	3	6	2
	207G6AAXX:3:267:286:450	AUAUGGACAACUUGAAGACAA			21	1	7	0	2	13	0	3	0	0	76	4	Medtr8g107310.1		Eukaryotic translation initiation factor 3 subunit 4 (AHRD V1 ***NG B4FBV8_MAIZE)	0				0	0	0	0	0	1	0	0	3	0	1	0	0	0	2	1	6	0	1	0	1	3	1
	32_HELIUM_0000:1:62:16450:13727	GGUCAUAUUUGCAGGGACGA			20	1	7	0	1	0	0	1	0	0	1	0	-		-	0				0	0	0	0	0	0	0	0	0	0	0	0	0	0	0	0	0	3	0	2	0	1	0
	204DVAAXX:1:100:511:243	UGGACAGCUUGAAGACAAUAU			21	1	8	1	1	2	0	0	0	0	1	12	Medtr5g054620.1	Medtr5g054620.1	zinc finger C3HC4-type RING finger family protein (AHRD V1 --*NG AT5G48655.3)	0				1	0	0	0	1	0	0	0	3	1	1	4	3	2	1	2	1	2	3	3	4	7	3
	204DVAAXX:1:146:194:325	UGGUUUUAAAGUUGUUUGUAG			21	1	8	1	3	0	3	1	0	0	0	11	Medtr8g008500.1		MES10 METHYL ESTERASE 10 hydrolase/ hydrolase acting on ester bonds / methyl jasmonate esterase (AHRD V1 *-*NG AT3G50440.1)	0				3	4	0	0	0	0	0	1	6	1	12	17	4	4	4	0	2	2	6	6	5	0	3
	204DVAAXX:1:86:163:286	AUAUGGACAGCUUGAAGACAA			21	1	8	0	0	0	0	2	1	0	1	6	Medtr8g107310.1		Eukaryotic translation initiation factor 3 subunit 4 (AHRD V1 ***NG B4FBV8_MAIZE)	1	Medtr2g042720.1	Medtr2g042720.1	Chlorophyll a-b binding protein, chloroplastic (AHRD V1 ***NG P13869) contains Interpro domain(s) IPR002290 Serine/threonine protein kinase	5	0	0	0	0	0	0	0	0	6	1	0	1	0	2	4	12	1	5	2	4	11	9
	204DVAAXX:2:114:609:756	UCAACUAGGUCACUUAUUCAG			21	1	8	0	0	0	2	0	0	0	0	19	Medtr3g065560.1	Medtr3g065560.1	agenet domain-containing protein (AHRD V1 *-*NG AT1G06340.1)	0				0	1	0	0	0	0	0	0	0	1	6	4	0	0	1	1	0	0	0	0	0	0	0
	EVSUSMY01D5U7X	UGGGUCAAUUGCUUGAACUGG			21	1	8	0	0	0	0	0	0	0	0	6	Mt3.5.1s074961		-	0				83	208	32	20	45	26	18	7	316	92	134	226	35	22	97	105	68	61	119	78	73	117	69
	207G6AAXX:1:118:359:697	AUGCUUAGAUAUAGGGACGGA			21	1	10	0	1	0	0	0	0	1	0	8	Medtr2g081170.1	Medtr2g081170.1	Cyclin-D1-1 (AHRD V1 *-*NG P42751)	0				0	0	1	0	0	0	0	0	0	1	0	1	1	0	0	1	0	0	2	0	5	1	2
	20F1DAAXX:7:53:192:555	ACGAAGACUAAGUCAAAAGUG			21	1	10	0	1	3	0	0	0	3	0	13	Mt3.5.1s075174		Chalcone isomerase	0				0	0	0	0	0	0	0	1	0	10	2	4	0	0	0	3	1	0	0	0	0	0	0
	AZOTE_0001_61FVGAAXX:1:3:18134:6749	UUUUGUCAUCUUCUUGAAGGC			21	1	10	1	12	4	2	1	1	2	1	141	Mt3.5.1s063808		Disease resistance protein	5	Mt3.5.1s042431 ; Medtr6g072760.1 ; Medtr6g072780.1 ; Medtr6g072850.1 ; Mt3.5.1s054278	Medtr6g072760.1;Medtr6g072780.1;Medtr6te072830.1	Disease resistance protein ; Disease resistance-like protein GS3-1 (Fragment) (AHRD V1 *-*NG Q8LLH2_SOYBN) ; Disease resistance-like protein GS3-1 (Fragment) (AHRD V1 *-*NG Q8LLH2_SOYBN) ; Disease resistance-like protein GS5-1 (Fragment) (AHRD V1 *-*NG Q8LLF5_SOYBN) ; Disease resistance protein; ATPase, AAA+ type, core	0	0	0	0	0	0	0	0	31	39	2	1	1	0	2	4	1	0	7	3	3	3	1
	E8W526M03F3P9L	UUGACUAUGAGGAUGCUGAUG			21	1	10	0	3	0	0	2	0	0	0	11	Mt3.5.1s030825		Cyclic AMP-dependent chloride channel; ABC transporter, ABCB2	0				3	3	1	1	1	0	0	0	2	2	7	9	5	5	7	3	10	9	5	4	9	12	7
	HELIUM_0000:6:1:3708:18507	UUUAUCCAACUGGUCCUUUCU			21	1	10	0	2	0	0	0	1	1	0	14	Mt3.5.1s021821		-	0				0	0	0	0	0	0	0	0	0	11	0	0	0	0	0	0	0	0	0	0	0	0	0
	HELIUM_0001:8:103:136:442	UUUUGUAAGGAUGAAUUAGGC			21	1	10	0	6	104	1	1	0	1	3	40	Mt3.5.1s052766		-	0				0	0	0	0	0	0	0	0	9	2	0	0	0	0	2	4	4	3	4	5	4	7	6
	207G6AAXX:1:181:100:135	CUAACGGAAUGUUGAUGUGGC			21	1	10	3	0	0	0	0	0	1	1	9	Medtr5g005990.4		Chloride channel protein CLC-d (AHRD V1 ***NG P92943)	0				0	0	2	0	0	0	0	0	5	1	5	4	0	1	6	2	7	4	5	2	5	5	3
	204DVAAXX:1:13:549:498	CGAUUGUAUGAGCAAGUGUAC			21	1	11	21	0	0	0	2	0	0	0	13	Mt3.5.1s064610		-	0				4	4	0	0	0	0	0	0	10	14	32	46	16	9	10	8	12	7	11	4	10	18	9
	204DVAAXX:2:235:688:205	CGCUGCUGUAGUUCCUUCGGC			21	1	11	0	1	0	0	0	0	0	0	124	Mt3.5.1s074634		-	0				0	1	8	10	0	0	0	11	1	0	9	5	0	3	5	6	4	6	8	2	4	8	2
	204DVAAXX:1:32:540:822	UUUUUCUUUCGUUGGUGCAAU			21	2	12	0	2	2	6	0	1	3	1	32	Mt3.5.1s030898		RNA-directed DNA polymerase (reverse transcriptase)	0				34	15	10	4	8	5	4	5	2	11	4	0	0	2	1	1	0	0	1	0	0	1	0
	AZOTE_0001_61FVGAAXX:1:7:8227:9047	UGACUGUGCAGAAUUGCUGAC			21	1	12	0	0	0	0	5	0	0	0	4	Medtr8g102880.1		nucleic acid binding / zinc ion binding (AHRD V1 ***NG AT3G42140.1)	0				0	0	0	0	0	0	0	0	6	4	10	5	2	0	1	1	0	2	0	1	1	2	2
	204DVAAXX:3:115:446:92	UGCCCAAAACCAAUAAGGUUC			21	1	13	0	0	1	0	1	0	0	0	12	Mt3.5.1s060280		-	0				1	0	0	0	0	0	0	0	0	8	3	1	0	0	0	0	0	0	0	0	0	0	0
	AZOTE_0001_61FVGAAXX:1:34:8442:6337	GUUGGAAUCUUUGUUCAUGUU			21	1	13	1	2	7	1	2	0	1	0	80	Mt3.5.1s061278		Disease resistance protein; Toll-like receptor 9, leucine-rich repeat-containing	0				0	0	0	0	0	0	0	0	6	13	6	3	1	0	1	3	0	0	2	1	3	1	1
	204DVAAXX:3:101:555:93	UCGAAAUUUAAAGGACCUAUC			21	2	14	0	1	0	0	1	0	0	1	53	Mt3.5.1s070310		-	0				2	6	0	0	0	0	0	0	0	0	0	0	0	0	1	0	0	0	0	0	0	2	0
	EVSUSMY01BTVXS	UCUCGGAGGAGCUGGAAGAUC			21	1	15	0	0	0	0	0	0	0	2	127	Mt3.5.1s074378		RNA-directed DNA polymerase (reverse transcriptase)	0				0	0	0	0	0	0	0	0	1	1	0	1	1	0	3	6	4	0	14	14	4	5	1
	204DVAAXX:1:116:804:988	CGUGUCAGAUUUUUGUGUGGA			21	1	16	0	0	1	0	0	1	1	1	33	Mt3.5.1s064308		Protein of unknown function DUF828, plant	0				1	0	0	1	0	0	0	0	1	0	6	2	2	2	2	1	3	0	0	0	1	0	1
	204DVAAXX:1:118:3:885	UUUUUUUGUUUGGUAUUGGUC			21	1	16	6	17	5	7	3	5	6	3	112	Medtr6g086640.1	Medtr6g086640.1	Unknown Protein (AHRD V1)	1	Mt3.5.1s053294		Intracellular chloride channel; Glutathione S-transferase, Mu class; Glutathione S-transferase, C-terminal-like; Thioredoxin-like fold	6	3	0	0	0	0	0	3	1	0	0	1	17	22	0	0	0	0	0	0	1	0	0
	204DVAAXX:2:12:561:128	AGUGUUUGCUUUAAUAAUUGUC			22	2	16	146	7	3	0	0	0	3	0	19	Mt3.5.1s020981		-	0				0	1	0	0	0	0	0	0	0	0	12	7	1	0	0	0	0	0	1	0	0	2	0
	HELIUM_0001:7:11:869:1836	UCUGAAACGAUUCAAAAACUA			21	2	16	1	0	4	2	0	1	1	0	3	Medtr5g096990.1		FUNCTIONS IN molecular_function unknown INVOLVED IN biological_process unknown LOCATED IN cellular_component unknown (AHRD V1 *--NG AT5G16486.1)	0				0	0	0	0	0	0	0	0	11	37	27	33	5	5	9	1	5	2	7	0	2	5	4
	207G6AAXX:3:242:51:326	UCUUCGCUGACGUGACACCCA			21	1	17	0	0	1	1	0	0	2	0	9	Medtr5g013170.1	Medtr5g013170.1	Unknown Protein (AHRD V1)	0				0	0	0	0	0	1	0	0	0	7	0	0	0	0	0	0	0	0	0	0	0	0	0
	AZOTE_0001_61FVGAAXX:1:58:9347:21235	AGGAGGUAGGACUAAAACUGC			21	3	17	0	1	0	1	0	0	0	0	65	Mt3.5.1s043072		-	0				0	0	0	0	0	0	0	0	1	0	1	1	0	0	7	2	1	2	4	2	8	1	0
	AZOTE_0001_61FVGAAXX:1:9:2363:15857	UAUUGUCGGUUGAGUUAUAUC			21	1	17	0	0	1	0	0	0	0	1	2	Mt3.5.1s030588		Leucine-rich repeat, cysteine-containing subtype	0				0	0	0	0	0	0	0	0	4	2	33	22	11	4	15	7	13	6	12	10	16	17	16
	204DVAAXX:1:15:684:513	UGAAGCACGGAUACGGACACU			21	2	18	2	6	0	0	0	0	0	1	48	Mt3.5.1s070981		Amino acid transporter, transmembrane	0				6	2	3	5	4	13	4	2	3	12	0	0	0	1	2	12	6	0	0	1	5	4	2
	204DVAAXX:1:27:584:281	UAUGAUGUUGAUCCUUCUGAG			21	2	18	2	1	2	0	1	1	1	0	12	Mt3.5.1s023048		-	0				2	2	1	0	0	3	0	2	8	6	0	1	1	0	2	7	2	2	5	3	0	4	3
	AZOTE_0001_61FVGAAXX:1:71:16306:5889	UCUGACAGCUUCUUCUAGGCG			21	2	18	0	0	0	0	0	0	0	0	74	Mt3.5.1s073517		-	0				0	0	0	0	0	0	0	0	1	4	6	7	1	1	1	3	0	1	0	1	0	1	0
	207G6AAXX:1:58:480:677	UGGUUUGUAGGGUCAGUCGGC			21	1	19	0	5	0	0	0	0	0	0	39	Mt3.5.1s052290		-	0				0	0	3	1	0	0	0	1	2	4	3	4	1	0	3	7	2	1	2	2	2	0	2
	204DVAAXX:1:3:921:219	UUGGAACCGGCUGCAGUUAAC			21	1	20	0	0	0	1	0	0	0	0	20	Mt3.5.1s073452		Zinc finger, CCHC-type; Retrotransposon gag protein	0				3	0	2	2	0	1	0	2	2	9	0	0	2	1	13	11	10	5	0	1	15	12	9
	HELIUM_0000:6:83:16533:10363	UAAAAAAUGAAUUUUUGCUUA			21	3	20	1	16	21	17	12	2	2	3	2	Mt3.5.1s042289		-	0				0	0	0	0	0	0	0	0	0	7	0	0	0	0	0	0	0	0	0	0	0	0	0
	204DVAAXX:1:323:69:986	AAGGACCAAAACUUAAACGGG			21	1	21	0	1	0	0	0	0	2	0	7	Mt3.5.1s032308		-	0				1	0	0	1	4	1	4	1	92	4	3	1	5	2	5	6	7	5	9	9	10	13	11
	204DVAAXX:3:180:606:873	UUGGGGGCCAAAACUGCUACA			21	2	21	0	0	0	0	0	0	0	0	35	Medtr2g017430.1	Medtr2g017430.1	Unknown Protein (AHRD V1)	0				1	1	0	0	0	0	1	0	2	9	2	2	0	2	4	5	2	8	3	2	6	2	3
	204DVAAXX:3:329:434:956	UUUGAACAAAACACAGUUGGC			21	1	21	0	0	0	1	2	0	2	0	19	Mt3.5.1s041842		von Willebrand factor, type A; C2 calcium/lipid-binding domain, CaLB; Copine; C2 membrane targeting protein	0				1	0	0	0	0	0	0	0	3	5	24	10	1	4	6	3	4	2	9	6	7	11	8
	HELIUM_0001:7:93:1273:277	UCAAACAAAAGACUCUGAAGC			21	1	21	11	1	0	2	0	2	1	0	36	Mt3.5.1s073010		-	0				0	0	0	0	0	0	0	0	3	5	3	4	1	6	4	3	5	1	4	3	3	4	3
	204DVAAXX:1:23:763:986	AUUGGUUUUGUUGUGGAUGGC			21	1	22	1	4	183	3	3	1	4	0	122	Medtr4g095370.1	Medtr4g095370.1	Prolyl 4-hydroxylase subunit alpha-1 (AHRD V1 ***NG P16924) contains Interpro domain(s) IPR012416 Calmodulin binding protein-like	0				24	7	7	16	6	9	3	14	149	57	31	26	41	48	99	133	84	62	157	126	114	121	66
	204DVAAXX:3:189:935:39	UGAAGGCUGCUCACUAUUUUA			21	10	22	0	0	0	0	0	0	0	0	9	Medtr8g038990.1		DNA-directed RNA polymerase subunit 1 (AHRD V1 *-*NG Q7T6X5) contains Interpro domain(s) IPR005519 Acid phosphatase (Class B)	0				1	0	3	1	5	14	0	0	0	0	0	0	0	0	0	0	0	0	0	0	0	0	0
	HELIUM_0001:7:16:97:1793	CCAAAUUGUAUGUCGUUUUGG			21	1	22	0	1	0	1	0	1	1	16	94	Mt3.5.1s031003		Zinc finger, FYVE/PHD-type;	0				0	0	0	0	0	0	0	0	4	4	13	4	3	2	2	0	1	0	4	1	1	0	0
	207G6AAXX:2:170:330:668	UGACGUGGUGGAAUAAGGGACC			22	1	23	0	0	0	0	0	0	0	0	12	Mt3.5.1s064710		-	0				0	0	0	1	0	0	0	0	0	1	0	0	0	0	1	4	5	1	2	2	0	3	3
	AZOTE_0001_61FVGAAXX:1:12:18184:16367	GGAGAUGACUGUGACUUUGGA			21	1	23	0	2	2	0	0	0	0	0	9	Medtr6g008720.1		Unknown Protein (AHRD V1) contains Interpro domain(s) IPR004158 Protein of unknown function DUF247, plant	0				0	0	0	0	0	0	0	0	3	0	15	17	7	9	9	8	7	4	7	8	6	10	9
	AZOTE_0001_61FVGAAXX:1:15:8847:7166	UCUGAUUUUAUGGUUCCCAUG			21	2	23	0	0	0	0	2	0	0	1	25	Mt3.5.1s050630		Winged helix-turn-helix transcription repressor DNA-binding	0				0	0	0	0	0	0	0	0	1	9	0	0	0	0	0	1	0	0	0	0	0	0	0
	HELIUM_0001:7:23:475:1686	UGGGUGUACCGUAGAAUUUGC			21	3	23	0	0	0	0	0	0	0	0	59	Mt3.5.1s061966		-	0				0	0	0	0	0	0	0	0	3	5	13	16	3	2	5	2	4	4	8	4	4	4	2
	HELIUM_0001:7:45:175:145	UUUAGUCCCUGAAUGCAGAGA			21	2	23	0	0	0	0	0	1	0	3	4	Mt3.5.1s031636		-	2	Mt3.5.1s054076 ; Mt3.5.1s054076		Ribosomal protein L53, mitochondrial ; Ribosomal protein L53, mitochondrial	0	0	0	0	0	0	0	0	4	2	5	13	2	0	0	2	2	0	2	0	1	1	1
	207G6AAXX:1:71:231:644	UGUGUCGGAGUACAAGUUAG			20	1	24	0	0	0	0	0	0	2	0	0	-		-	0				0	0	2	19	4	1	1	2	14	0	13	3	0	1	4	10	12	9	7	3	10	7	8
	204DVAAXX:1:111:349:21	UCAUUUGGUCUUGGAUGUCAC			21	1	25	6	18	17	0	0	0	0	0	21	Mt3.5.1s012068		UBA-like; Ubiquilin	1	Medtr1g018470.1	Medtr1g018470.1	Unknown Protein (AHRD V1) contains Interpro domain(s) IPR003340 Transcriptional factor B3	18	10	7	1	6	5	2	3	1	0	1	0	0	0	0	0	0	0	0	0	0	0	0
	AZOTE_0001_61FVGAAXX:1:106:14376:20179	GUCGAGUUCAAUAGGAGGCA			20	1	25	0	0	0	1	0	0	0	0	0	-		-	0				0	0	0	0	0	0	0	0	2	0	0	0	1	1	3	1	0	4	2	3	0	1	4
	AZOTE_0001_61FVGAAXX:1:69:9330:6857	GUAGAGGCAUGUGCACUGGC			20	1	25	0	0	0	1	0	0	0	0	0	-		-	0				0	0	0	0	0	0	0	0	5	0	0	2	1	0	2	3	2	2	1	1	3	3	2
	HELIUM_0001:8:92:696:10	AUAAGGCUGAGAAACACUAGU			21	1	25	0	0	0	0	0	0	0	0	13	Mt3.5.1s034012		Leucine-rich repeat-containing N-terminal domain, type 2	0				0	0	0	0	0	0	0	0	1	1	1	0	0	1	3	0	3	3	1	1	2	6	5
	204DVAAXX:1:23:876:465	UAGAAGAAGCUGUCAGAGAAG			21	1	26	0	1	1	3	2	2	3	2	16	Mt3.5.1s074572		-	0				22	4	5	9	0	2	3	6	0	11	3	2	3	0	15	19	20	6	0	0	10	20	5
	204DVAAXX:1:268:706:434	CAAGCGAGAGAUCAAGGUCGG			21	2	26	0	0	0	0	0	0	0	0	13	Mt3.5.1s072607		Yippee-like protein	0				2	0	1	0	1	0	5	2	4	2	1	1	4	2	16	17	6	1	9	5	9	11	8
	HELIUM_0001:8:120:5:1251	UAAUGAUAUUUGUACAACCAUU			22	1	26	2	10	3	1	0	1	0	2	123	Mt3.5.1s074865		Zinc finger, CCHC-type; Peptidase aspartic	0				0	0	0	0	0	0	0	0	0	9	7	10	0	0	0	0	0	0	0	0	0	0	0
	204DVAAXX:1:128:456:671	UGUUUGUAAGGAUGAUAGGUU			21	4	27	1	2	2	0	0	0	0	0	14	Medtr2te009730.1		Polynucleotidyl transferase Ribonuclease H fold (AHRD V1 *-*NG Q2HV93_MEDTR) contains Interpro domain(s) IPR001022 Tobamoviral movement protein	0				10	2	0	1	1	1	0	0	1	0	2	0	0	0	2	2	0	1	1	0	0	2	0
	207G6AAXX:1:187:868:382	AGGGACGAAAAUUCAAAUGGC			21	2	27	0	1	1	1	0	0	0	0	43	Mt3.5.1s033311		Toll-Interleukin receptor; Disease resistance protein; ATPase, AAA+ type, core	0				0	0	1	0	1	1	0	0	1	0	2	1	0	0	2	1	1	0	0	1	7	1	0
	204DVAAXX:2:217:939:819	UUUGGUACCAAGCAGAGAUCA			21	1	29	0	0	0	1	0	0	0	1	315	Mt3.5.1s074515		-	0				0	1	7	3	2	4	1	2	12	10	13	26	51	36	58	28	25	36	28	27	40	56	38
	204DVAAXX:3:89:618:955	ACACAACCCCACAAAACCGGC			21	1	29	0	7	3	0	0	0	0	0	80	Mt3.5.1s071445		-	0				1	0	0	2	0	0	0	0	1	0	1	1	1	0	2	3	2	1	5	1	1	3	1
	HELIUM_0000:7:24:13544:12618	UUUGAACAACCAUUUGAUAC			20	1	29	0	2	1	4	1	0	2	0	2	Mt3.5.1s031972		-	2	Mt3.5.1s062386 ; Medtr1g100840.1		Zinc finger, GRF-type ; H+-transporting two-sector ATPase alpha/beta subunit central region (AHRD V1 *--NG Q2HTK5_MEDTR)	0	0	0	0	0	0	0	0	0	4	0	0	0	0	0	0	0	0	0	0	0	0	0
	HELIUM_0001:7:57:184:1211	CUAGUGCCGGAUUUGUGUAGA			21	2	29	0	0	0	0	0	0	0	0	13	Medtr7g057020.1	Medtr6g072927.1	Unknown Protein (AHRD V1) contains Interpro domain(s) IPR011876 Isopentenyl-diphosphate delta-isomerase, type 1	0		0		0	0	0	0	0	0	0	0	1	0	8	1	0	1	1	4	1	0	3	0	0	1	0

## Sheet: S2A
family	smRNA ID	sequence	closest mtr-miRNA in miRBAse	other mtr-miRNA in the precursor	mature length (nt)	number of precursors	number of hits on genomes									nb predicted targets	predicted target Ids Mt3.5.1	predicted target Ids Mt4	predicted target annotation	nb degradome targets	degradome target Ids Mt3.5.1	degradome target Ids Mt4	Degradome target annotations
							Mt	Lj	Gm	Pv	Vv	Pt	At	Os	Zm
conserved miRNAs (miRBase v20)
156	mtr-miR156e	UUGACAGAAGAUAGAGAGCAC			21	3	4	5	42	19	12	18	15	17	18	25	Mt3.5.1s033486		Transcription factor, SBP-box	7	Mt3.5.1s033486 ; Mt3.5.1s033486 ; Mt3.5.1s033486 ; Mt3.5.1s032936 ; Mt3.5.1s032936 ; Medtr3g085180.1 ; Mt3.5.1s051148	Medtr3g085180.1	Transcription factor, SBP-box ; Transcription factor, SBP-box ; Transcription factor, SBP-box ; Squamosa promoter-binding protein ; Squamosa promoter-binding protein ; Squamosa promoter-binding-like protein 11 (AHRD V1 *-*NG B6TF72_MAIZE) ; Transcription factor, SBP-box
	mtr-miR156g	UUGACAGAAGAUAGAGGGCAC			21	1	1	2	21	11	7	6	10	3	0	22	Mt3.5.1s033486		Transcription factor, SBP-box	8	Mt3.5.1s033486 ; Mt3.5.1s033486 ; Mt3.5.1s033486 ; Mt3.5.1s033486 ; Mt3.5.1s032936 ; Mt3.5.1s032936 ; Medtr3g085180.1 ; Mt3.5.1s051148	Medtr3g085180.1	Transcription factor, SBP-box ; Transcription factor, SBP-box ; Transcription factor, SBP-box ; Transcription factor, SBP-box ; Squamosa promoter-binding protein ; Squamosa promoter-binding protein ; Squamosa promoter-binding-like protein 11 (AHRD V1 *-*NG B6TF72_MAIZE) ; Transcription factor, SBP-box
	ahy-miR156c	UUGACAGAAGAGAGAGAGCAC	mtr-miR156a		21	1	6	9	52	24	16	23	19	20	31	28	Mt3.5.1s051148		Transcription factor, SBP-box	7	Medtr3g085180.1 ; Mt3.5.1s051148 ; Mt3.5.1s033486 ; Mt3.5.1s033486 ; Mt3.5.1s033486 ; Mt3.5.1s032936 ; Mt3.5.1s032936	Medtr3g085180.1	Squamosa promoter-binding-like protein 11 (AHRD V1 *-*NG B6TF72_MAIZE) ; Transcription factor, SBP-box ; Transcription factor, SBP-box ; Transcription factor, SBP-box ; Transcription factor, SBP-box ; Squamosa promoter-binding protein ; Squamosa promoter-binding protein
	bna-miR156a	UGACAGAAGAGAGUGAGCACA	mtr-miR156a		21	1	4	4	30	21	10	11	14	17	32	28	Mt3.5.1s071151		-	8	Mt3.5.1s012642 ; Mt3.5.1s010217 ; Mt3.5.1s041148 ; Mt3.5.1s010217 ; Medtr3g085180.1 ; Medtr5g046670.1 ; Medtr5g046670.1 ; Medtr5g046670.1	Medtr3g085180.1;Medtr5g046670.1;Medtr5g046670.1;Medtr5g046670.1	Transcription factor, SBP-box ; Transcription factor, SBP-box ; Transcription factor, SBP-box ; Transcription factor, SBP-box ; Squamosa promoter-binding-like protein 11 (AHRD V1 *-*NG B6TF72_MAIZE) ; Squamosa promoter binding protein 3 (AHRD V1 *-*NG Q1MU26_PHYPA) ; Squamosa promoter binding protein 3 (AHRD V1 *-*NG Q1MU26_PHYPA) ; Squamosa promoter binding protein 3 (AHRD V1 *-*NG Q1MU26_PHYPA)
	gma-miR156k	UUGACAGAAGAGAGUGAGCAC	mtr-miR156a		21	1	2	4	35	22	12	14	16	18	32	24	Mt3.5.1s071151		-	9	Medtr3g085180.1 ; Mt3.5.1s051148 ; Medtr5g046670.1 ; Mt3.5.1s033486 ; Mt3.5.1s033486 ; Mt3.5.1s033486 ; Mt3.5.1s033486 ; Mt3.5.1s032936 ; Mt3.5.1s032936	Medtr3g085180.1Medtr5g046670.1	Squamosa promoter-binding-like protein 11 (AHRD V1 *-*NG B6TF72_MAIZE) ; Transcription factor, SBP-box ; Squamosa promoter binding protein 3 (AHRD V1 *-*NG Q1MU26_PHYPA) ; Transcription factor, SBP-box ; Transcription factor, SBP-box ; Transcription factor, SBP-box ; Transcription factor, SBP-box ; Squamosa promoter-binding protein ; Squamosa promoter-binding protein
	204DVAAXX:1:131:890:206	UUGACAGAAGAGGGUGAGCAC	mtr-miR156a		21	1	1	4	12	9	3	6	7	10	15	19	Mt3.5.1s071151		-	6	Medtr3g085180.1 ; Mt3.5.1s051148 ; Medtr5g046670.1 ; Mt3.5.1s033486 ; Mt3.5.1s033486 ; Mt3.5.1s033486	Medtr3g085180.1Medtr5g046670.1	Squamosa promoter-binding-like protein 11 (AHRD V1 *-*NG B6TF72_MAIZE) ; Transcription factor, SBP-box ; Squamosa promoter binding protein 3 (AHRD V1 *-*NG Q1MU26_PHYPA) ; Transcription factor, SBP-box ; Transcription factor, SBP-box ; Transcription factor, SBP-box
159	mtr-miR159a	UUUGGAUUGAAGGGAGCUCUA			21	2	2	3	5	4	27	5	4	7	7	25	Mt3.5.1s021294		Homeodomain-like; Myb transcription factor	24	Medtr3g005850.1 ; Medtr3g005830.1 ; Medtr3g005850.1 ; Medtr3g005830.1 ; Medtr6g065390.1 ; Medtr3g108110.1 ; Medtr8g067320.1 ; Medtr2g035670.1 ; Medtr3g108110.1 ; Medtr8g067320.1 ; Medtr2g035670.1	Medtr3te005830.1Medtr3te005830.1	Protein FAR1-RELATED SEQUENCE 5 (AHRD V1 ***NG Q9SZL8) ; Protein FAR1-RELATED SEQUENCE 5 (AHRD V1 *-*NG Q9SZL8) ; Protein FAR1-RELATED SEQUENCE 5 (AHRD V1 ***NG Q9SZL8) ; Protein FAR1-RELATED SEQUENCE 5 (AHRD V1 *-*NG Q9SZL8) ; Protein FAR1-RELATED SEQUENCE 5 (AHRD V1 ***NG Q9SZL8) ; FRS2 FAR1-related sequence 2 zinc ion binding (AHRD V1 *-*NG AT2G32250.4) ; Protein FAR1-RELATED SEQUENCE 6 (AHRD …
	mtr-miR159b	AUUGGAGUGAAGGGAGCUCCA			21	1	2	3	13	13	9	7	3	6	1	19	Mt3.5.1s021313		Homeodomain-like; Myb transcription factor	6	Mt3.5.1s021313 ; Medtr3g005850.1 ; Medtr3g005830.1 ; Medtr3g005850.1 ; Medtr3g005830.1 ; Medtr6g065390.1	Medtr3te005830.1Medtr3te005830.1	Homeodomain-like; Myb transcription factor ; Protein FAR1-RELATED SEQUENCE 5 (AHRD V1 ***NG Q9SZL8) ; Protein FAR1-RELATED SEQUENCE 5 (AHRD V1 *-*NG Q9SZL8) ; Protein FAR1-RELATED SEQUENCE 5 (AHRD V1 ***NG Q9SZL8) ; Protein FAR1-RELATED SEQUENCE 5 (AHRD V1 *-*NG Q9SZL8) ; Protein FAR1-RELATED SEQUENCE 5 (AHRD V1 ***NG Q9SZL8)
160	mtr-miR160a	UGCCUGGCUCCCUGUAUGCCA			21	4	4	4	19	10	9	13	4	11	19	10	Medtr1g094960.1	Medtr1g094960.1	Auxin response factor 3 (AHRD V1 ***NG A4L9W4_GOSHI)	10	Medtr3g073420.1 ; Mt3.5.1s013662 ; Medtr3g073420.1 ; Mt3.5.1s013662 ; Medtr7g101280.1 ; Medtr7g101550.1 ; Medtr7g101280.1 ; Medtr7g101550.1 ; Medtr1g094960.1 ; Medtr1g094960.1	Medtr3g073420.1Medtr3g073420.1Medtr7g101275.1Medtr7g101275.1Medtr1g094960.1;Medtr1g094960.1	Auxin response factor 17 (AHRD V1 ***NG Q84WU6) ; ; Transcriptional factor B3; Auxin response factor; Aux/IAA-ARF-dimerisation; Restriction endonuclease, type II, EcoRII, N-terminal ; Auxin response factor 17 (AHRD V1 ***NG Q84WU6) ; ; Transcriptional factor B3; Auxin response factor; Aux/IAA-ARF-dimerisation; Restriction endonuclease, type II, EcoRII, N-terminal ; Auxin response factor (AHRD V1 …
	mtr-miR160c	UGCCUGGCUCCCUGAAUGCCA			21	1	1	3	17	10	14	12	4	12	13	13	Medtr2g094570.1	Medtr2g094570.1	Auxin response factor 3 (AHRD V1 ***NG A4L9W4_GOSHI)	10	Medtr3g073420.1 ; Mt3.5.1s013662 ; Medtr3g073420.1 ; Mt3.5.1s013662 ; Medtr7g101280.1 ; Medtr7g101550.1 ; Medtr7g101280.1 ; Medtr7g101550.1 ; Medtr1g094960.1 ; Medtr1g094960.1	Medtr3g073420.1Medtr3g073420.1Medtr7g101275.1Medtr7g101275.1Medtr1g094960.1;Medtr1g094960.1	Auxin response factor 17 (AHRD V1 ***NG Q84WU6) ; ; Transcriptional factor B3; Auxin response factor; Aux/IAA-ARF-dimerisation; Restriction endonuclease, type II, EcoRII, N-terminal ; Auxin response factor 17 (AHRD V1 ***NG Q84WU6) ; ; Transcriptional factor B3; Auxin response factor; Aux/IAA-ARF-dimerisation; Restriction endonuclease, type II, EcoRII, N-terminal ; Auxin response factor (AHRD V1 …
	ptc-miR160h	UGCCUGGCUCCCUGCAUGCCA	mtr-miR160a		21	1	4	3	17	10	10	12	4	11	13	11	Mt3.5.1s013662		; Transcriptional factor B3; Auxin response factor; Aux/IAA-ARF-dimerisation; Restriction endonuclease, type II, EcoRII, N-terminal	10	Medtr3g073420.1 ; Mt3.5.1s013662 ; Medtr3g073420.1 ; Mt3.5.1s013662 ; Medtr7g101280.1 ; Medtr7g101550.1 ; Medtr7g101280.1 ; Medtr7g101550.1 ; Medtr1g094960.1 ; Medtr1g094960.1	Medtr3g073420.1Medtr3g073420.1Medtr7g101275.1Medtr7g101275.1Medtr1g094960.1;Medtr1g094960.1	Auxin response factor 17 (AHRD V1 ***NG Q84WU6) ; ; Transcriptional factor B3; Auxin response factor; Aux/IAA-ARF-dimerisation; Restriction endonuclease, type II, EcoRII, N-terminal ; Auxin response factor 17 (AHRD V1 ***NG Q84WU6) ; ; Transcriptional factor B3; Auxin response factor; Aux/IAA-ARF-dimerisation; Restriction endonuclease, type II, EcoRII, N-terminal ; Auxin response factor (AHRD V1 …
162	mtr-miR162	UCGAUAAACCUCUGCAUCCAG			21	1	1	0	5	1	1	2	2	1	2	4	Mt3.5.1s064325		Zinc finger, RING-type; Zinc finger, C6HC-type	0
164	mtr-miR164a	UGGAGAAGCAGGGCACGUGCA			21	2	3	6	18	10	8	10	6	9	10	12	Mt3.5.1s053622		No apical meristem (NAM) protein	6	Medtr2g064470.1 ; Medtr2g064470.1 ; Mt3.5.1s050348 ; Mt3.5.1s053622 ; Mt3.5.1s050348 ; Mt3.5.1s053622	Medtr2g064470.1;Medtr2g064470.1	NAC domain protein NAC1 (AHRD V1 ***NG Q93XA7_PHAVU) ; NAC domain protein NAC1 (AHRD V1 ***NG Q93XA7_PHAVU) ; No apical meristem (NAM) protein ; No apical meristem (NAM) protein ; No apical meristem (NAM) protein ; No apical meristem (NAM) protein
166	mtr-miR166a	UCGGACCAGGCUUCAUUCCCC			21	5	5	5	27	11	9	15	9	14	12	8	Medtr8te013980.1		ATHB-15 DNA binding / transcription factor (AHRD V1 ***NG AT1G52150.1) contains Interpro domain(s) IPR019557 Aminotransferase-like, plant mobile domain	4	Medtr8te013980.1 ; Medtr2g101190.1 ; Medtr3g109800.1 ; Medtr2g030130.1	Medtr2g101190.1;Medtr3g109800.1;Medtr2g030130.1	ATHB-15 DNA binding / transcription factor (AHRD V1 ***NG AT1G52150.1) contains Interpro domain(s) IPR019557 Aminotransferase-like, plant mobile domain ; ATHB-15 DNA binding / transcription factor (AHRD V1 ***NG AT1G52150.2) ; ATHB-15 DNA binding / transcription factor (AHRD V1 ***NG AT1G52150.1) ; Homeobox-leucine zipper protein ATHB-14 (AHRD V1 ***NG O04291)
	bdi-miR166f	UCUCGGACCAGGCUUCAUUCC	mtr-miR166a		21	3	6	5	26	7	9	16	7	12	17	3	Medtr2g086390.1	Medtr2g086390.1	ABF3 ABSCISIC ACID RESPONSIVE ELEMENTS-BINDING FACTOR 3 DNA binding / protein binding / transcription activator/ transcription factor (AHRD V1 ***NG AT4G34000.3)	1	Medtr2g030130.1	Medtr2g030130.1	Homeobox-leucine zipper protein ATHB-14 (AHRD V1 ***NG O04291)
	E8W526M04IB8GH	UCGGACCAGGCUUCGUUCCCC	mtr-miR166a		21	1	1	4	24	11	9	14	7	10	13	6	Medtr8te013980.1		ATHB-15 DNA binding / transcription factor (AHRD V1 ***NG AT1G52150.1) contains Interpro domain(s) IPR019557 Aminotransferase-like, plant mobile domain	6	Medtr8te013980.1 ; Medtr2g101190.1 ; Mt3.5.1s023555 ; Medtr2g094520.1 ; Medtr3g109800.1 ; Medtr2g030130.1	Medtr2g101190.1Medtr2g094520.1;Medtr3g109800.1;Medtr2g030130.1	ATHB-15 DNA binding / transcription factor (AHRD V1 ***NG AT1G52150.1) contains Interpro domain(s) IPR019557 Aminotransferase-like, plant mobile domain ; ATHB-15 DNA binding / transcription factor (AHRD V1 ***NG AT1G52150.2) ; Lipid-binding START; Homeodomain-related; MEKHLA; Homeobox Pitx/unc30; ; Homeobox leucine-zipper protein (AHRD V1 ***NG Q8H962_ZINEL) ; ATHB-15 DNA binding / transcription …
167	mtr-miR167a	UGAAGCUGCCAGCAUGAUCUA			21	2	2	2	13	5	5	8	4	12	10	4	Medtr4g084000.1	Medtr4g083995.1	Unknown Protein (AHRD V1)	3	Medtr5g076270.1 ; Medtr3g064050.1 ; Medtr5g076270.1	Medtr5g076270.1;Medtr3g064050.1;Medtr5g076270.1	Auxin response factor 8 (AHRD V1 ***NG A7L5C4_SOLLC) ; Auxin response factor 8 (AHRD V1 ***NG Q9FGV1) ; Auxin response factor 8 (AHRD V1 ***NG A7L5C4_SOLLC)
	mtr-miR167b-5p	UGAAGCUGCCAGCAUGAUCUG			21	2	3	2	10	5	5	7	4	10	10	4	Medtr4g084000.1	Medtr4g083995.1	Unknown Protein (AHRD V1)	0
	ptc-miR167f	UGAAGCUGCCAGCAUGAUCUU	mtr-miR167a		21	1	1	2	10	5	5	7	4	11	10	4	Medtr4g084000.1	Medtr4g083995.1	Unknown Protein (AHRD V1)	2	Mt3.5.1s012394 ; Mt3.5.1s012394		; Transcriptional factor B3; Auxin response factor; Aux/IAA-ARF-dimerisation; Restriction endonuclease, type II, EcoRII, N-terminal ; ; Transcriptional factor B3; Auxin response factor; Aux/IAA-ARF-dimerisation; Restriction endonuclease, type II, EcoRII, N-terminal
168	mtr-miR168b	UCGCUUGGUGCAGGUCGGGAA			21	2	2	1	2	1	1	1	2	2	2	0	-		-	0
169	mtr-miR169c	CAGCCAAGGGUGAUUUGCCGG			21	1	1	0	1	5	1	0	0	0	0	14	Mt3.5.1s033893		CCAAT-binding transcription factor, subunit B	7	Mt3.5.1s023533 ; Medtr3g061510.2 ; Medtr3g061510.3 ; Medtr3g061510.1 ; Medtr3g061510.2 ; Medtr3g061510.3 ; Medtr3g061510.1	Medtr3g061510.1Medtr3g061510.1;Medtr3g061510.1Medtr3g061510.1;	CCAAT-binding transcription factor, subunit B ; Nuclear transcription factor Y subunit A-1 (AHRD V1 ***NG Q9LXV5) ; Nuclear transcription factor Y subunit A-9 (AHRD V1 ***NG Q945M9) ; Nuclear transcription factor Y subunit A-1 (AHRD V1 ***NG Q9LXV5) ; Nuclear transcription factor Y subunit A-1 (AHRD V1 ***NG Q9LXV5) ; Nuclear transcription factor Y subunit A-9 (AHRD V1 ***NG Q945M9) ; Nuclear tra…
	mtr-miR169d-5p	AAGCCAAGGAUGACUUGCCGG			21	1	1	3	28	11	18	16	14	13	5	13	Mt3.5.1s033893		CCAAT-binding transcription factor, subunit B	9	Medtr3g061510.2 ; Medtr3g061510.3 ; Medtr3g061510.1 ; Medtr3g061510.2 ; Medtr3g061510.3 ; Medtr3g061510.1 ; Medtr2g099490.1 ; Mt3.5.1s023533 ; Medtr2g099490.2	Medtr3g061510.1Medtr3g061510.1;Medtr3g061510.1Medtr3g061510.1;Medtr2g099490.1Medtr2g099490.1	Nuclear transcription factor Y subunit A-1 (AHRD V1 ***NG Q9LXV5) ; Nuclear transcription factor Y subunit A-9 (AHRD V1 ***NG Q945M9) ; Nuclear transcription factor Y subunit A-1 (AHRD V1 ***NG Q9LXV5) ; Nuclear transcription factor Y subunit A-1 (AHRD V1 ***NG Q9LXV5) ; Nuclear transcription factor Y subunit A-9 (AHRD V1 ***NG Q945M9) ; Nuclear transcription factor Y subunit A-1 (AHRD V1 ***NG Q…
	mtr-miR169g	CAGCCAAGGAUGACUUGCCGG			21	2	3	3	30	12	18	17	14	13	7	13	Mt3.5.1s033893		CCAAT-binding transcription factor, subunit B	9	Medtr2g099490.1 ; Mt3.5.1s023533 ; Medtr2g099490.2 ; Medtr3g061510.2 ; Medtr3g061510.3 ; Medtr3g061510.1 ; Medtr3g061510.2 ; Medtr3g061510.3 ; Medtr3g061510.1	Medtr2g099490.1Medtr2g099490.1;Medtr3g061510.1Medtr3g061510.1;Medtr3g061510.1Medtr3g061510.1	Nuclear transcription factor Y subunit A-3 (AHRD V1 *-*NG B6TQI5_MAIZE) ; CCAAT-binding transcription factor, subunit B ; Nuclear transcription factor Y subunit A-3 (AHRD V1 *-*NG B6TQI5_MAIZE) ; Nuclear transcription factor Y subunit A-1 (AHRD V1 ***NG Q9LXV5) ; Nuclear transcription factor Y subunit A-9 (AHRD V1 ***NG Q945M9) ; Nuclear transcription factor Y subunit A-1 (AHRD V1 ***NG Q9LXV5) ;…
	mtr-miR169m	GAGCCAAGGAUGACUUGCCGG			21	1	2	3	27	10	22	16	14	13	5	13	Mt3.5.1s033893		CCAAT-binding transcription factor, subunit B	9	Medtr2g099490.1 ; Mt3.5.1s023533 ; Medtr2g099490.2 ; Medtr3g061510.2 ; Medtr3g061510.3 ; Medtr3g061510.1 ; Medtr3g061510.2 ; Medtr3g061510.3 ; Medtr3g061510.1	Medtr2g099490.1Medtr2g099490.1;Medtr3g061510.1Medtr3g061510.1;Medtr3g061510.1Medtr3g061510.1	Nuclear transcription factor Y subunit A-3 (AHRD V1 *-*NG B6TQI5_MAIZE) ; CCAAT-binding transcription factor, subunit B ; Nuclear transcription factor Y subunit A-3 (AHRD V1 *-*NG B6TQI5_MAIZE) ; Nuclear transcription factor Y subunit A-1 (AHRD V1 ***NG Q9LXV5) ; Nuclear transcription factor Y subunit A-9 (AHRD V1 ***NG Q945M9) ; Nuclear transcription factor Y subunit A-1 (AHRD V1 ***NG Q9LXV5) ;…
	mtr-miR169p	UGAGCCAGGAUGGCUUGCCGG			21	1	1	0	4	2	0	0	0	0	0	2	Mt3.5.1s023533		CCAAT-binding transcription factor, subunit B	2	Mt3.5.1s023533 ; Mt3.5.1s023533		CCAAT-binding transcription factor, subunit B ; CCAAT-binding transcription factor, subunit B
	mtr-miR169q	UGAGCCAGGAUGACUUGCCGG			21	1	1	0	2	9	0	0	0	0	5	2	Mt3.5.1s023533		CCAAT-binding transcription factor, subunit B	5	Mt3.5.1s023533 ; Mt3.5.1s023533 ; Medtr2g099490.1 ; Mt3.5.1s023533 ; Medtr2g099490.2	Medtr2g099490.1Medtr2g099490.1	CCAAT-binding transcription factor, subunit B ; CCAAT-binding transcription factor, subunit B ; Nuclear transcription factor Y subunit A-3 (AHRD V1 *-*NG B6TQI5_MAIZE) ; CCAAT-binding transcription factor, subunit B ; Nuclear transcription factor Y subunit A-3 (AHRD V1 *-*NG B6TQI5_MAIZE)
171	mtr-miR171a	UGAUUGAGUCGUGCCAAUAUC			21	1	1	1	14	11	9	10	6	10	6	9	Mt3.5.1s073496		Transcription factor GRAS	1	Medtr4g026490.1		GRAS family transcription factor (AHRD V1 *-*NG B9P6C8_POPTR) contains Interpro domain(s) IPR002401 Cytochrome P450, E-class, group I
	mtr-miR171b	UGAUUGAGCCGCGUCAAUAUC			21	1	2	1	10	13	5	2	5	3	12	7	Mt3.5.1s073496		Transcription factor GRAS	1	Medtr4g026490.1		GRAS family transcription factor (AHRD V1 *-*NG B9P6C8_POPTR) contains Interpro domain(s) IPR002401 Cytochrome P450, E-class, group I
	mtr-miR171f	UUGAGCCGUGCCAAUAUCACG			21	2	2	1	14	5	7	8	2	6	6	2	Mt3.5.1s042449		RNA-directed DNA polymerase (reverse transcriptase); Endonuclease/exonuclease/phosphatase	10	Mt3.5.1s073496 ; Mt3.5.1s073496 ; Mt3.5.1s073496 ; Mt3.5.1s073496 ; Medtr4g026490.1 ; Mt3.5.1s062839 ; Mt3.5.1s062839 ; Medtr4g026490.1 ; Mt3.5.1s062839 ; Medtr4g026490.1		Transcription factor GRAS ; Transcription factor GRAS ; Transcription factor GRAS ; Transcription factor GRAS ; GRAS family transcription factor (AHRD V1 *-*NG B9P6C8_POPTR) contains Interpro domain(s) IPR002401 Cytochrome P450, E-class, group I ; Transcription factor GRAS ; Transcription factor GRAS ; GRAS family transcription factor (AHRD V1 *-*NG B9P6C8_POPTR) contains Interpro domain(s) IPR00…
	mtr-miR171h	CGAGCCGAAUCAAUAUCACUC			21	1	2	2	6	2	1	3	0	1	4	11	Medtr5g058860.1	Medtr5g058860.1	GRAS family transcription factor (AHRD V1 ***NG B9H7C5_POPTR)	4	Medtr5g058860.1 ; Medtr5g058860.1 ; Medtr3g072710.1 ; Medtr3g072710.1	Medtr5g058860.1;Medtr5g058860.1;Medtr3g072710.1;Medtr3g072710.1	GRAS family transcription factor (AHRD V1 ***NG B9H7C5_POPTR) ; GRAS family transcription factor (AHRD V1 ***NG B9H7C5_POPTR) ; GRAS family protein (AHRD V1 ***NG B9UKJ4_PEA) ; GRAS family protein (AHRD V1 ***NG B9UKJ4_PEA)
	vvi-miR171f	UUGAGCCGCGCCAAUAUCACU	mtr-miR171f		21	1	1	1	16	7	8	10	6	10	6	2	Mt3.5.1s042449		RNA-directed DNA polymerase (reverse transcriptase); Endonuclease/exonuclease/phosphatase	10	Medtr4g026490.1 ; Mt3.5.1s062839 ; Mt3.5.1s062839 ; Medtr4g026490.1 ; Mt3.5.1s062839 ; Medtr4g026490.1 ; Mt3.5.1s073496 ; Mt3.5.1s073496 ; Mt3.5.1s073496 ; Mt3.5.1s073496		GRAS family transcription factor (AHRD V1 *-*NG B9P6C8_POPTR) contains Interpro domain(s) IPR002401 Cytochrome P450, E-class, group I ; Transcription factor GRAS ; Transcription factor GRAS ; GRAS family transcription factor (AHRD V1 *-*NG B9P6C8_POPTR) contains Interpro domain(s) IPR002401 Cytochrome P450, E-class, group I ; Transcription factor GRAS ; GRAS family transcription factor (AHRD V1 *…
	zma-miR171f	UUGAGCCGUGCCAAUAUCACA	mtr-miR171f		21	1	1	1	13	5	7	8	2	6	5	2	Mt3.5.1s042449		RNA-directed DNA polymerase (reverse transcriptase); Endonuclease/exonuclease/phosphatase	9	Medtr4g026490.1 ; Mt3.5.1s073496 ; Mt3.5.1s062839 ; Mt3.5.1s062839 ; Medtr4g026490.1 ; Mt3.5.1s073496 ; Mt3.5.1s062839 ; Medtr4g026490.1 ; Mt3.5.1s073496		GRAS family transcription factor (AHRD V1 *-*NG B9P6C8_POPTR) contains Interpro domain(s) IPR002401 Cytochrome P450, E-class, group I ; Transcription factor GRAS ; Transcription factor GRAS ; Transcription factor GRAS ; GRAS family transcription factor (AHRD V1 *-*NG B9P6C8_POPTR) contains Interpro domain(s) IPR002401 Cytochrome P450, E-class, group I ; Transcription factor GRAS ; Transcription f…
	HELIUM_0001:7:16:860:284	UUGAGCCGUGCCAAUAUCUCA	mtr-miR171f	mtr-miR171d	21	1	1	0	12	3	5	7	4	11	12	6	Mt3.5.1s073496		Transcription factor GRAS	10	Medtr4g026490.1 ; Mt3.5.1s073496 ; Mt3.5.1s062839 ; Mt3.5.1s062839 ; Medtr4g026490.1 ; Mt3.5.1s073496 ; Mt3.5.1s062839 ; Medtr4g026490.1 ; Mt3.5.1s073496 ; Medtr3g115920.3	Medtr3g115920.1	GRAS family transcription factor (AHRD V1 *-*NG B9P6C8_POPTR) contains Interpro domain(s) IPR002401 Cytochrome P450, E-class, group I ; Transcription factor GRAS ; Transcription factor GRAS ; Transcription factor GRAS ; GRAS family transcription factor (AHRD V1 *-*NG B9P6C8_POPTR) contains Interpro domain(s) IPR002401 Cytochrome P450, E-class, group I ; Transcription factor GRAS ; Transcription f…
172	mtr-miR172a	AGAAUCCUGAUGAUGCUGCAG			21	1	2	4	16	12	7	7	11	5	12	15	Mt3.5.1s052549		DNA-binding, integrase-type	10	Medtr2g093060.1 ; Medtr2g093060.1 ; Medtr7g100590.1 ; Medtr5g016810.1 ; Medtr7g100590.1 ; Medtr4g061200.1 ; Mt3.5.1s052549 ; Medtr5g016810.1 ; Medtr7g100590.1 ; Mt3.5.1s052549	Medtr2g093060.1;Medtr2g093060.1;Medtr7g100590.1;Medtr5g016810.1;Medtr7g100590.1;Medtr4g061200.1Medtr5g016810.1;Medtr7g100590.1	Transcription factor APETALA2 (AHRD V1 *--NG C1KBJ2_VITVI) ; Transcription factor APETALA2 (AHRD V1 *--NG C1KBJ2_VITVI) ; Transcription factor (Fragment) (AHRD V1 *--NG Q84N25_FRAAN) ; AP2 domain-containing transcription factor (AHRD V1 **-NG B9HH99_POPTR) ; Transcription factor (Fragment) (AHRD V1 *--NG Q84N25_FRAAN) ; Transcription factor APETALA2 (AHRD V1 *--NG B5B0E0_PONTR) ; DNA-binding, int…
	mtr-miR172b	AGAAUCUUGAUGAUGCUGCAU			21	2	3	3	21	11	10	13	9	8	9	27	Mt3.5.1s061003		-	11	Medtr2g093060.1 ; Medtr2g093060.1 ; Medtr2g093060.1 ; Medtr7g100590.1 ; Medtr5g016810.1 ; Medtr7g100590.1 ; Medtr4g061200.1 ; Mt3.5.1s052549 ; Medtr5g016810.1 ; Medtr7g100590.1 ; Mt3.5.1s052549	Medtr2g093060.1;Medtr2g093060.1;Medtr2g093060.1;Medtr7g100590.1;Medtr5g016810.1;Medtr7g100590.1;Medtr4g061200.1Medtr5g016810.1;Medtr7g100590.1	Transcription factor APETALA2 (AHRD V1 *--NG C1KBJ2_VITVI) ; Transcription factor APETALA2 (AHRD V1 *--NG C1KBJ2_VITVI) ; Transcription factor APETALA2 (AHRD V1 *--NG C1KBJ2_VITVI) ; Transcription factor (Fragment) (AHRD V1 *--NG Q84N25_FRAAN) ; AP2 domain-containing transcription factor (AHRD V1 **-NG B9HH99_POPTR) ; Transcription factor (Fragment) (AHRD V1 *--NG Q84N25_FRAAN) ; Transcription fa…
	ath-miR172c	AGAAUCUUGAUGAUGCUGCAG	mtr-miR172a		21	1	1	3	20	11	9	12	9	10	11	27	Mt3.5.1s061003		-	11	Medtr2g093060.1 ; Medtr2g093060.1 ; Medtr2g093060.1 ; Medtr7g100590.1 ; Medtr5g016810.1 ; Medtr7g100590.1 ; Medtr4g061200.1 ; Mt3.5.1s052549 ; Medtr5g016810.1 ; Medtr7g100590.1 ; Mt3.5.1s052549	Medtr2g093060.1;Medtr2g093060.1;Medtr2g093060.1;Medtr7g100590.1;Medtr5g016810.1;Medtr7g100590.1;Medtr4g061200.1Medtr5g016810.1;Medtr7g100590.1	Transcription factor APETALA2 (AHRD V1 *--NG C1KBJ2_VITVI) ; Transcription factor APETALA2 (AHRD V1 *--NG C1KBJ2_VITVI) ; Transcription factor APETALA2 (AHRD V1 *--NG C1KBJ2_VITVI) ; Transcription factor (Fragment) (AHRD V1 *--NG Q84N25_FRAAN) ; AP2 domain-containing transcription factor (AHRD V1 **-NG B9HH99_POPTR) ; Transcription factor (Fragment) (AHRD V1 *--NG Q84N25_FRAAN) ; Transcription fa…
319	ath-miR319a	UUGGACUGAAGGGAGCUCCCU	mtr-miR319a		21	3	4	2	14	6	6	7	3	0	4	11	Medtr5g009730.1	Medtr5g009730.1	Unknown Protein (AHRD V1) contains Interpro domain(s) IPR015495 Myb transcription factor	5	Mt3.5.1s033804 ; Mt3.5.1s051070 ; Mt3.5.1s051070 ; Mt3.5.1s051070 ; Mt3.5.1s021313		Transcription factor, TCP ; Transcription factor, TCP ; Transcription factor, TCP ; Transcription factor, TCP ; Homeodomain-like; Myb transcription factor
390	mtr-miR390	AAGCUCAGGAGGGAUAGCGCC			21	2	2	2	9	3	4	5	2	1	3	3	Medtr4g014400.1	Medtr4g014400.1	Unknown Protein (AHRD V1)	0
393	mtr-miR393a	UCCAAAGGGAUCGCAUUGAUC			21	1	2	2	17	4	5	6	5	4	4	3	Mt3.5.1s050388		RNA-directed DNA polymerase (reverse transcriptase); Endonuclease/exonuclease/phosphatase; Nucleotide-binding, alpha-beta plait	2	Mt3.5.1s032590 ; Mt3.5.1s032590		Cyclin-like F-box ; Cyclin-like F-box
	ptc-miR393a-3p	AUCAUGCUAUCCCUUUGGAUU			21	1	1	1	7	2	2	2	2	0	4	3	Mt3.5.1s010630		GTP-binding protein Era; GTP-binding, EngA	0
394	EVSUSMY01EGIU5	UUUGGCAUUCUGUCCACCUCC	ath-miR394		21	3	3	0	11	7	5	4	3	3	4	7	Medtr3g085160.1	Medtr3g085160.1	F-box family protein (AHRD V1 ***NG AT1G27340.1)	3	Medtr3g085160.1 ; Medtr3g085160.1 ; Medtr3g085160.1	Medtr3g085160.1;Medtr3g085160.1;Medtr3g085160.1	F-box family protein (AHRD V1 ***NG AT1G27340.1) ; F-box family protein (AHRD V1 ***NG AT1G27340.1) ; F-box family protein (AHRD V1 ***NG AT1G27340.1)
395	E8W526M03G7ZSK	UGAAGUAUUUGGGGGAACUCU	mtr-miR395a	mtr-miR395b	21	1	1	0	18	5	1	3	3	16	12	12	Medtr3g071610.1	Medtr3g071610.1	Cytosolic endo-beta-N-acetylglucosaminidase (AHRD V1 ***NG Q8BX80)	1	Medtr5g061860.1	Medtr5g061860.1	Sulfate transporter-like protein (AHRD V1 *-*NG A7WPK8_TOBAC) contains Interpro domain(s) IPR002347 Glucose/ribitol dehydrogenase
	EVSUSMY01BLMNF	UGAAGUGUUUGGGGGAACUCU	mtr-miR395a	mtr-miR395a	21	10	12	0	27	10	13	10	4	23	18	20	Medtr5g061860.1	Medtr5g061860.1	Sulfate transporter-like protein (AHRD V1 *-*NG A7WPK8_TOBAC) contains Interpro domain(s) IPR002347 Glucose/ribitol dehydrogenase	2	Medtr5g061860.1 ; Mt3.5.1s060996	Medtr5g061860.1	Sulfate transporter-like protein (AHRD V1 *-*NG A7WPK8_TOBAC) contains Interpro domain(s) IPR002347 Glucose/ribitol dehydrogenase ; Sulphate adenylyltransferase
396	mtr-miR396a-5p	UUCCACAGCUUUCUUGAACUU			21	1	1	3	10	2	10	9	3	4	7	45	Mt3.5.1s064205		WRC; Glutamine-Leucine-Glutamine, QLQ	21	Medtr5g027030.1 ; Mt3.5.1s064205 ; Medtr3g092330.1 ; Medtr8g035910.1 ; AC225458_89.1 ; Medtr8g020560.1 ; Medtr7g104050.1 ; Mt3.5.1s012095 ; Medtr5g027030.1 ; Mt3.5.1s064205 ; Mt3.5.1s020916	Medtr5g027030.1Medtr3g092330.1Medtr7g104050.1Medtr5g027030.1	AtGRF5 GROWTH-REGULATING FACTOR 5 transcription activator (AHRD V1 ***NG AT3G13960.1) contains Interpro domain(s) IPR000270 Octicosapeptide/Phox/Bem1p ; WRC; Glutamine-Leucine-Glutamine, QLQ ; Growth-regulating factor 3 (AHRD V1 *-*NG B9VHC2_ORYSI) ; Growth-regulating factor 1 (AHRD V1 *-*NG B6U8T2_MAIZE) contains Interpro domain(s) IPR001611 Leucine-rich repeat ; Growth-regulating factor 1 (AHRD…
	mtr-miR396b	UUCCACAGCUUUCUUGAACUG			21	1	1	3	9	3	9	9	2	6	8	45	Mt3.5.1s064205		WRC; Glutamine-Leucine-Glutamine, QLQ	24	Medtr5g027030.1 ; Mt3.5.1s064205 ; Mt3.5.1s064205 ; Medtr3g092330.1 ; Medtr8g020560.1 ; Medtr7g104050.1 ; Mt3.5.1s012095 ; Medtr5g027030.1 ; Mt3.5.1s064205 ; Mt3.5.1s020916 ; Medtr3g092330.1	Medtr5g027030.1;Medtr3g092330.1Medtr7g104050.1Medtr5g027030.1;Medtr3g092330.1	AtGRF5 GROWTH-REGULATING FACTOR 5 transcription activator (AHRD V1 ***NG AT3G13960.1) contains Interpro domain(s) IPR000270 Octicosapeptide/Phox/Bem1p ; WRC; Glutamine-Leucine-Glutamine, QLQ ; WRC; Glutamine-Leucine-Glutamine, QLQ ; Growth-regulating factor 3 (AHRD V1 *-*NG B9VHC2_ORYSI) ; AtGRF5 GROWTH-REGULATING FACTOR 5 transcription activator (AHRD V1 *-*NG AT3G13960.1) contains Interpro doma…
	ptc-miR396f	UUCCACGGCUUUCUUGAACUG	mtr-miR396a-5p		21	1	1	3	6	14	6	7	1	3	23	13	Mt3.5.1s070902		Zinc finger, CCHC-type; Retrotransposon gag protein	19	Medtr5g027030.1 ; Mt3.5.1s064205 ; Mt3.5.1s064205 ; Medtr3g092330.1 ; Medtr8g020560.1 ; Medtr7g104050.1 ; Mt3.5.1s012095 ; Medtr5g027030.1 ; Mt3.5.1s064205 ; Mt3.5.1s020916 ; Medtr3g092330.1	Medtr5g027030.1;Medtr3g092330.1Medtr7g104050.1Medtr5g027030.1;Medtr3g092330.1	AtGRF5 GROWTH-REGULATING FACTOR 5 transcription activator (AHRD V1 ***NG AT3G13960.1) contains Interpro domain(s) IPR000270 Octicosapeptide/Phox/Bem1p ; WRC; Glutamine-Leucine-Glutamine, QLQ ; WRC; Glutamine-Leucine-Glutamine, QLQ ; Growth-regulating factor 3 (AHRD V1 *-*NG B9VHC2_ORYSI) ; AtGRF5 GROWTH-REGULATING FACTOR 5 transcription activator (AHRD V1 *-*NG AT3G13960.1) contains Interpro doma…
398	mtr-miR398b	UGUGUUCUCAGGUCGCCCCUG			21	2	2	0	4	2	2	2	2	2	0	3	Medtr5g086730.1	Medtr5te086730.1	Cellular nucleic acid-binding protein (AHRD V1 *--NG P53996)	1	Mt3.5.1s063292		Cupredoxin
	EVSUSMY01CRPC9	UUGUGUUCUCAGGUCACCCCU	mtr-miR398a-3p	mtr-miR398a-5p	21	1	1	1	3	2	2	2	3	2	0	4	Mt3.5.1s042957		Sucrose/H+ symporter, plant;	0
399	EVSUSMY01C43QP	CGCCAAAGGAGAGUCGCCCUG	mtr-miR399b		21	1	1	1	5	3	3	1	1	1	3	12	Medtr5g068140.1	Medtr5g068140.1	inorganic phosphate transporter family protein (AHRD V1 ***NG AT4G08895.1)	1	Medtr5g068140.1	Medtr5g068140.1	inorganic phosphate transporter family protein (AHRD V1 ***NG AT4G08895.1)
408	mtr-miR408-3p	AUGCACUGCCUCUUCCCUGGC			21	1	1	2	6	2	1	1	2	4	1	13	Medtr1g086180.1	Medtr1g086180.1	ATRL1 ARABIDOPSIS RAD-LIKE 1 DNA binding / transcription factor (AHRD V1 ***NG AT4G39250.1) contains Interpro domain(s) IPR001404 Heat shock protein Hsp90	0
530	mtr-miR530	UGCAUUUGCACCUGCACUUUC			21	1	1	0	6	6	1	0	0	2	1	34	Medtr1g075280.1	Medtr1g075280.1	Unknown Protein (AHRD V1)	0
other mtr-miRNAs (miRBase v20)
1507	EVSUSMY01E17TU	UCUCGUUCCAUAUAUCGUCUA	mtr-miR1507-3p		21	1	1	0	0	1	4	0	0	0	0	14	Medtr4g131380.1	Medtr4g131380.1	SVL5 SHV3-LIKE 5 glycerophosphodiester phosphodiesterase/ phosphoric diester hydrolase (AHRD V1 *-*NG AT5G58170.1)	6	Medtr3g025360.1 ; Medtr3g027470.1 ; Medtr3g027200.1 ; Medtr3g027200.1 ; AC233100_42.1 ; AC233100_42.1	Medtr3g025360.1;Medtr3g027470.1;Medtr3g027200.1;Medtr3g027200.1;Medtr1g047910.1;Medtr1g047910.1	Cc-nbs-lrr resistance protein (AHRD V1 ***NG B9N450_POPTR) ; Cc-nbs-lrr resistance protein (Fragment) (AHRD V1 ***NG B9GLY8_POPTR) ; Cc-nbs-lrr resistance protein (Fragment) (AHRD V1 ***NG B9GLY8_POPTR) ; Cc-nbs-lrr resistance protein (Fragment) (AHRD V1 ***NG B9GLY8_POPTR) ; Disease resistance protein (AHRD V1 ***NG C6ZS31_SOYBN) contains Interpro domain(s) IPR013210 Leucine-rich repeat, N-termi…
	204DVAAXX:1:47:672:376	AGAGUUGUAUGGAAUGAAAGA	mtr-miR1507-5p		21	1	1	0	0	0	2	1	0	0	1	26	Medtr5te077970.1	Medtr5te077970.1	Gag/pol polyprotein (AHRD V1 ***NG Q6WAY3_PEA)	0
1509	EVSUSMY01EAALD	UUAAUCAGGGAAAUCACAGUU	gma-miR1509a		21	1	1	0	4	4	0	0	0	1	2	15	Mt3.5.1s071480		-	10	Medtr7g012810.1 ; Medtr7g012810.1 ; Mt3.5.1s020991 ; Mt3.5.1s041538 ; Medtr8g032080.1 ; Medtr8g032050.1 ; Medtr8g032080.1 ; Medtr8g032050.1 ; Mt3.5.1s010611 ; Medtr3g014420.1	Medtr7g012295.1;Medtr7g012295.1Medtr3g014420.1	Unknown Protein (AHRD V1) contains Interpro domain(s) IPR001471 Pathogenesis-related transcriptional factor and ERF, DNA-binding ; Unknown Protein (AHRD V1) contains Interpro domain(s) IPR001471 Pathogenesis-related transcriptional factor and ERF, DNA-binding ; Small-subunit processome, Utp21; Guanine nucleotide-binding protein, beta subunit ; Protein of unknown function DUF716 ; Unknown Protein …
1510	mtr-miR1510a-5p	UUGUCUUACCCAUUCCUCCCA			21	1	1	1	5	3	1	1	0	3	0	38	Medtr2g012770.1	Medtr2g012770.1	Disease resistance-like protein GS4-5 (Fragment) (AHRD V1 *-*NG Q8LLG3_SOYBN) contains Interpro domain(s) IPR006747 Protein of unknown function DUF599	1	Medtr5g086690.1	Medtr5g086690.1	Disease resistance protein (Fragment) (AHRD V1 *-*NG Q4U1Y3_9ROSI)
1511	EVSUSMY01E1RYV	AACCAGGCUCUGAUACCAUGA	gma-miR1511		21	1	1	21	8	20	44	28	1	3	5	29	Mt3.5.1s011813		Naphthoate synthase; Crontonase, C-terminal	0
2086	mtr-miR2086-3p	GACAUGAAUGCAGAACUGGAA			21	1	1	1	1	1	3	1	0	0	0	9	Medtr2g099850.1	Medtr2g099850.1	DEMETER-like protein 2 (AHRD V1 *-*NG Q9SR66)	0
2087	mtr-miR2087-5p	GAAGUAAAGAACCGGCUGCAG			21	1	1	0	0	0	0	0	0	0	0	7	Mt3.5.1s051739		Serine/threonine-protein kinase STK; Tyrosine-protein kinase, catalytic domain	0
2088	mtr-miR2088b	UCCAAUGUAAUCUAGGUCUAC			21	1	1	0	0	0	0	0	0	0	0	3	Medtr8g062510.1		Coronatine-insensitive 1 (AHRD V1 *-*NG Q45FY8_SOYBN)	0
2089	E4D3Z3Y01BHN7L	UUACCUAUUCCACCAAUUCCA	mtr-miR2089-5p	mtr-miR2089-5p	21	1	1	0	3	1	23	0	1	2	0	26	Medtr5g043330.1	Medtr5g043330.1	Unknown Protein (AHRD V1)	5	Medtr6g077440.1 ; Medtr6g077380.1 ; Medtr6g079020.1 ; Medtr4g082860.1 ; Medtr4g082860.1	Medtr6g079000.1;Medtr4g082860.1;Medtr4g082860.1	Disease resistance-like protein (Fragment) (AHRD V1 *-*NG Q9M5W2_SOYBN) ; Disease resistance-like protein GS1-3 (Fragment) (AHRD V1 *-*NG Q8LLH8_SOYBN) ; Disease resistance-like protein GS3-1 (Fragment) (AHRD V1 *-*NG Q8LLH2_SOYBN) ; Involved in response to salt stress. Knockout mutants are hypersensitive to salt stress. (AHRD V1 *--NG AT1G13930.1) ; Involved in response to salt stress. Knockout …
2105	HELIUM_0001:7:11:321:1639	UUUGUGACUGAUGAAUGAUGC	osa-miR2105		21	1	19	1	0	2	0	0	0	1	1	112	Mt3.5.1s074657		-	0
2108	207G6AAXX:2:50:233:706	UUUAUUUGUGUUUUUGUAGGC	gma-miR2108a		21	1	2	1	4	4	7	5	4	4	8	9	Medtr4g097260.1	Medtr4g097260.1	Unknown Protein (AHRD V1) contains Interpro domain(s) IPR001471 Pathogenesis-related transcriptional factor and ERF, DNA-binding	0
2111	mtr-miR2111h	UAAUCUGCAUCCUGAGGUUUA			21	15	18	1	10	4	1	3	3	0	0	9	Mt3.5.1s051187		Galactose oxidase, beta-propeller	8	Mt3.5.1s043202 ; Mt3.5.1s043202 ; Mt3.5.1s051187 ; Mt3.5.1s051187 ; Mt3.5.1s051187 ; Mt3.5.1s051187 ; Medtr3g096230.1 ; Medtr3g096230.1	Medtr3g096230.1;Medtr3g096230.1	Galactose oxidase, beta-propeller ; Galactose oxidase, beta-propeller ; Galactose oxidase, beta-propeller ; Galactose oxidase, beta-propeller ; Galactose oxidase, beta-propeller ; Galactose oxidase, beta-propeller ; Mitogen-activated protein kinase kinase kinase 2 (AHRD V1 *-*NG Q9FZ36) ; Mitogen-activated protein kinase kinase kinase 2 (AHRD V1 *-*NG Q9FZ36)
	vvi-miR2111	UAAUCUGCAUCCUGAGGUCUA	mtr-miR2111a		21	1	1	1	10	0	1	2	2	0	0	4	Medtr7g093290.1	Medtr7g093290.1	Metal tolerance protein (AHRD V1 *-*NG B9IHY3_POPTR)	8	Mt3.5.1s043202 ; Mt3.5.1s043202 ; Mt3.5.1s051187 ; Mt3.5.1s051187 ; Medtr3g096230.1 ; Mt3.5.1s051187 ; Medtr3g096230.1 ; Mt3.5.1s051187	Medtr3g096230.1Medtr3g096230.1	Galactose oxidase, beta-propeller ; Galactose oxidase, beta-propeller ; Galactose oxidase, beta-propeller ; Galactose oxidase, beta-propeller ; Mitogen-activated protein kinase kinase kinase 2 (AHRD V1 *-*NG Q9FZ36) ; Galactose oxidase, beta-propeller ; Mitogen-activated protein kinase kinase kinase 2 (AHRD V1 *-*NG Q9FZ36) ; Galactose oxidase, beta-propeller
	E4D3Z3Y01CK6W2	UAAUCUGCAUCCUGCGGUCUA	mtr-miR2111a		21	1	1	0	0	0	1	0	0	0	1	2	Medtr1g099940.1		Pentatricopeptide repeat-containing protein At2g15690 (AHRD V1 *-*NG Q9ZQE5)	8	Mt3.5.1s051187 ; Mt3.5.1s051187 ; Mt3.5.1s051187 ; Mt3.5.1s051187 ; Mt3.5.1s043202 ; Mt3.5.1s043202 ; Medtr3g096230.1 ; Medtr3g096230.1	Medtr3g096230.1;Medtr3g096230.1	Galactose oxidase, beta-propeller ; Galactose oxidase, beta-propeller ; Galactose oxidase, beta-propeller ; Galactose oxidase, beta-propeller ; Galactose oxidase, beta-propeller ; Galactose oxidase, beta-propeller ; Mitogen-activated protein kinase kinase kinase 2 (AHRD V1 *-*NG Q9FZ36) ; Mitogen-activated protein kinase kinase kinase 2 (AHRD V1 *-*NG Q9FZ36)
	EVSUSMY01B76KK	UAAUCUGCAUCCUGAGGUGUA	mtr-miR2111a		21	1	1	1	8	0	1	3	2	0	0	32	Mt3.5.1s043202		Galactose oxidase, beta-propeller	8	Mt3.5.1s043202 ; Mt3.5.1s043202 ; Medtr3g096230.1 ; Medtr3g096230.1 ; Mt3.5.1s051187 ; Mt3.5.1s051187 ; Mt3.5.1s051187 ; Mt3.5.1s051187	Medtr3g096230.1;Medtr3g096230.1	Galactose oxidase, beta-propeller ; Galactose oxidase, beta-propeller ; Mitogen-activated protein kinase kinase kinase 2 (AHRD V1 *-*NG Q9FZ36) ; Mitogen-activated protein kinase kinase kinase 2 (AHRD V1 *-*NG Q9FZ36) ; Galactose oxidase, beta-propeller ; Galactose oxidase, beta-propeller ; Galactose oxidase, beta-propeller ; Galactose oxidase, beta-propeller
2118	204DVAAXX:1:4:984:557	AUGGGAUAUGGGAGGAUCGGU	mtr-miR2118-3p		21	1	1	0	0	0	0	0	0	0	0	6	Medtr3g062590.1	Medtr3g062590.1	Os02g0151100 protein (Fragment) (AHRD V1 *--NG Q0E3W8_ORYSJ)	0
2119	mtr-miR2119	UCAAAGGGAGGUGUGGAGUAG			21	1	1	0	1	1	0	0	0	0	0	11	Medtr3g089970.3		Alcohol dehydrogenase 1 (Fragment) (AHRD V1 ***NG O49114_LEACR)	3	Medtr3g089970.3 ; Medtr3g089970.2 ; Medtr3g089970.1	Medtr3g089970.1	Alcohol dehydrogenase 1 (Fragment) (AHRD V1 ***NG O49114_LEACR) ; Alcohol dehydrogenase 1 (AHRD V1 ***NG Q84V97_LOTCO) ; Alcohol dehydrogenase (AHRD V1 *-*NG Q684J9_LOTJA)
2592	mtr-miR2592b	AAAUGCUUGAGUCCUGUUGUU			21	27	86	0	0	2	0	3	0	0	0	64	Mt3.5.1s062206		-	0
	mtr-miR2592bi	UGGAACAUUGGGAAUGCCGGU			21	8	10	0	0	1	0	0	0	0	0	45	Medtr4te120110.1		Polynucleotidyl transferase Ribonuclease H fold (AHRD V1 *-*NG A2Q690_MEDTR)	0
	204DVAAXX:1:12:274:48	GAAAAAACAUGAAUGUCGGGC	mtr-miR2592a-3p		21	1	1	0	0	1	0	0	0	0	0	13	Medtr2g049990.1	Medtr2g049990.1	SDE3 SILENCING DEFECTIVE RNA helicase (AHRD V1 ***NG AT1G05460.1) contains Interpro domain(s) IPR000195 RabGAP/TBC	0
	EVSUSMY01CBKZO	CAACAGGACUCGAGCAUUUCG	mtr-miR2592aa		21	26	28	0	0	1	1	0	0	0	0	23	Mt3.5.1s073579		-	0
	204DVAAXX:1:47:244:493	UGGCAGGUUUGAAUUUAUCUC	mtr-miR2592bl-5p		21	2	20	0	1	0	0	1	0	1	0	76	Mt3.5.1s062148		-	0
2595	mtr-miR2595	UACAUUUUCUUCUUUAUGUCU			21	1	1	1	4	6	2	6	2	4	5	31	AC151525_23.1	Medtr5g004710.1	Unknown Protein (AHRD V1)	0
2597	E8W526M04JPUFZ	UUGGUACUUCGUCGAUUUGAU	mtr-miR2597		21	3	7	0	0	25	0	0	0	0	0	20	Mt3.5.1s064854		-	0
2610	mtr-miR2610a	AGAUUGAGACUUGUAUGGCUU			21	3	27	0	2	2	0	2	0	0	2	6	Medtr4g049270.1	Medtr4g049270.1	ORF1 (Fragment) (AHRD V1 *-*NG D0E2V6_PEA)	0
	204DVAAXX:1:4:247:604	UAAGAUUGAGACUUGUAUGGC	mtr-miR2610a		21	5	24	0	0	2	0	0	0	0	1	21	Medtr4g049270.1	Medtr4g049270.1	ORF1 (Fragment) (AHRD V1 *-*NG D0E2V6_PEA)	0
2612	mtr-miR2612a	UGAUAGUGUCAACUAGUACAG			21	1	1	0	0	0	0	0	0	0	0	11	Mt3.5.1s064356		Helix-loop-helix DNA-binding	11	Mt3.5.1s020360 ; Mt3.5.1s020362 ; Mt3.5.1s020360 ; Mt3.5.1s020362 ; Mt3.5.1s052365 ; Mt3.5.1s064356 ; Mt3.5.1s052365 ; Mt3.5.1s011625 ; Mt3.5.1s030817 ; Mt3.5.1s030817 ; Mt3.5.1s051141		Helix-loop-helix DNA-binding ; Helix-loop-helix DNA-binding ; Helix-loop-helix DNA-binding ; Helix-loop-helix DNA-binding ; Helix-loop-helix DNA-binding ; Helix-loop-helix DNA-binding ; Helix-loop-helix DNA-binding ; RNA-directed DNA polymerase (reverse transcriptase); Helix-loop-helix DNA-binding ; Helix-loop-helix DNA-binding ; Helix-loop-helix DNA-binding ; NB-ARC; Helix-loop-helix DNA-binding
2619	204DVAAXX:1:149:148:548	CAUAUGUUUUGAUUCUUUGGC	mtr-miR2619b-5p		21	1	20	1	4	2	3	0	1	1	0	26	Mt3.5.1s020887		DNA repair protein, Rev1	1	Medtr6g046400.1	Medtr6g046400.1	Unknown Protein (AHRD V1)
2623	mtr-miR2623	UCGGCUGUACUGUCCUUCAUG			21	1	1	0	0	0	0	0	0	0	0	2	Mt3.5.1s043969		SOUL haem-binding protein; Regulatory factor, effector, bacterial	0
2633	mtr-miR2633	UGACAUUUUGCUCCAGAUUCA			21	1	1	0	0	0	0	0	0	0	0	4	Medtr1g041790.1	Medtr1g041790.1	Unknown Protein (AHRD V1)	0
2634	mtr-miR2634	UUUAUUCUCAGUUUGUUGCUC			21	1	1	0	1	0	2	1	0	0	2	9	Medtr3g108750.1	Medtr3g108747.1	pentatricopeptide PPR repeat-containing protein (AHRD V1 *-*NG AT3G02650.1)	0
2638	204DVAAXX:1:159:171:199	AUGAUUAAUAUUUGUAGGGGC	mtr-miR2638a		21	1	4	0	2	0	0	1	0	0	0	26	Mt3.5.1s033311		Toll-Interleukin receptor; Disease resistance protein; ATPase, AAA+ type, core	0
2643	mtr-miR2643a	UUUGGGAUCAGAAAUUAGAGA			21	1	5	2	0	0	0	2	0	0	0	82	Mt3.5.1s010191		Cyclin-like F-box; F-box associated interaction domain;	2	Medtr7g013590.1 ; Mt3.5.1s051694	Medtr7g013590.1	F-box family protein (AHRD V1 *-*NG AT4G12560.2) contains Interpro domain(s) IPR013596 FBD ; Cyclin-like F-box; F-box associated interaction domain;
2645	E4D3Z3Y01EH4T3	AUUUCUAGAGAUGAGCAUAUA	mtr-miR2645		21	2	11	0	0	3	0	1	0	0	0	8	Medtr7te093190.1	Medtr7te093190.1	Retroelement pol polyprotein-like (AHRD V1 **-NG Q9FJV3_ARATH)	0
2648	mtr-miR2648	UAGCCAAUGGGAAUAACAGAU			21	1	1	0	0	0	19	0	0	0	0	5	Medtr5g010500.1	Medtr5g010500.1	FUNCTIONS IN molecular_function unknown INVOLVED IN biological_process unknown LOCATED IN cellular_component unknown EXPRESSED IN 23 plant structures EXPRESSED DURING 13 growth stages (AHRD V1 **-NG AT5G23850.1) contains Interpro domain(s) IPR005175 Protein of unknown function DUF296	0
2651	mtr-miR2651	UUUGAUUGGUAUGCCUGCAUU			21	1	2	0	3	0	0	0	0	2	0	7	Mt3.5.1s053214		Metalloenzyme, LuxS/M16 peptidase-like, metal-binding; DNA glycosylase; Peptidase M16A, coenzyme PQQ biosynthesis protein PqqF;	0
2661	mtr-miR2661	UAGGUUUGAGAAAAUGGGCAG			21	1	1	0	1	2	2	1	0	0	0	10	Medtr3g061100.1	Medtr3g061100.1	Unknown Protein (AHRD V1)	0
2670	mtr-miR2670f	AGUGGUCUGUUAGGUUGGGGA			21	4	6	0	0	0	0	0	0	0	1	5	Medtr5g020100.1	Medtr5g020100.1	Unknown Protein (AHRD V1)	0
	E8W526M03GVXF3	CUCAACAGGACGGAUCACUAC	mtr-miR2670e	mtr-miR2670e	21	1	1	0	0	1	0	0	0	2	1	6	Medtr8g038990.1		DNA-directed RNA polymerase subunit 1 (AHRD V1 *-*NG Q7T6X5) contains Interpro domain(s) IPR005519 Acid phosphatase (Class B)	0
4376	E8W526M04I757V	UACGCAGGAGAGAUGAUGCCG	gma-miR4376-5p		21	1	1	0	0	0	2	0	0	0	0	3	Mt3.5.1s061694		COP9 signalosome, subunit CSN8	0
5037	mtr-miR5037a	AACCCUCAAAGGCUUCCACGG			21	3	3	0	4	0	1	0	0	0	0	1	Mt3.5.1s021590		Haloacid dehalogenase-like hydrolase; Pyrimidine 5-nucleotidase;	1	Medtr3g118160.1	Medtr3g118160.1	Replication factor C subunit 3 (AHRD V1 *-*NG Q8R323)
	E4D3Z3Y01AI4UP	AACCCUCAAAGGCUUCCAUGG	mtr-miR5037a	mtr-miR5206a	21	2	2	0	2	1	0	0	0	0	0	8	Medtr3g118160.1	Medtr3g118160.1	Replication factor C subunit 3 (AHRD V1 *-*NG Q8R323)	1	Medtr3g118160.1	Medtr3g118160.1	Replication factor C subunit 3 (AHRD V1 *-*NG Q8R323)
5204	mtr-miR5204	GCUGGAAGGUUUUGUAGGAAC			21	1	1	0	0	0	0	1	0	0	0	15	Medtr7g082140.2	Medtr7g082140.1	Unknown Protein (AHRD V1)	0
	204DVAAXX:1:317:990:632	UGCUGGAAGGUUUUGAAGGAAA	mtr-miR5204		22	1	1	0	0	2	0	0	0	0	0	36	Medtr7g082120.1	Medtr7g082120.1	Unknown Protein (AHRD V1) contains Interpro domain(s) IPR000873 AMP-dependent synthetase and ligase	0
5205	204DVAAXX:2:247:865:72	UUAUAAUUAGGGACGGAUGGA	mtr-miR5205a		21	3	25	191	24	2	0	0	0	24	3	72	Mt3.5.1s060772		-	0
	204DVAAXX:3:26:584:753	CUUAUAAUUAGGAACGGAGGG	mtr-miR5205a		21	2	17	459	29	1	0	0	0	66	30	93	Mt3.5.1s050784		-	0
	207G6AAXX:4:84:387:471	CUUAUAAUUAGAGACGGAGGUA	mtr-miR5205a		22	1	29	180	22	0	0	0	0	11	1	97	Mt3.5.1s054179		-	0
	20F1DAAXX:8:36:70:928	CUUAUAAUUAAGGACGGAGGG	mtr-miR5205a		21	1	17	191	36	0	0	0	0	59	5	85	Mt3.5.1s073956		Peptidase aspartic	0
5210	204DVAAXX:3:74:607:111	UAAAUGUGUUGGAAUUAAGGU	mtr-miR5210	mtr-miR5210	21	1	1	3	7	4	1	1	0	0	0	19	AC225458_47.1		Unknown Protein (AHRD V1)	0
5222	204DVAAXX:1:24:665:363	CAGGAGAAGAAUGUAUGGCUU	mtr-miR5222		21	1	4	1	0	0	0	0	0	0	2	7	Medtr6g021560.1	Medtr6te021560.1	Uridine kinase-like protein (AHRD V1 *-*NG Q9LTY6_ARATH) contains Interpro domain(s) IPR011545 DNA/RNA helicase, DEAD/DEAH box type, N-terminal	0
5232	mtr-miR5232	UACAUGUCGCUCUCACCUGAA			21	1	1	1	0	1	0	0	0	0	0	3	Medtr3g055330.1	Medtr3g055330.1	SWIB complex BAF60b domain-containing protein (AHRD V1 *--NG AT4G22360.1)	3	Mt3.5.1s040170 ; Mt3.5.1s040170 ; Mt3.5.1s040170		ATPase, P-type, K/Mg/Cd/Cu/Zn/Na/Ca/Na/H-transporter; ATPase, P-type cation-transporter, N-terminal; ; ; ; ; ATPase, P-type, K/Mg/Cd/Cu/Zn/Na/Ca/Na/H-transporter; ATPase, P-type cation-transporter, N-terminal; ; ; ; ; ATPase, P-type, K/Mg/Cd/Cu/Zn/Na/Ca/Na/H-transporter; ATPase, P-type cation-transporter, N-terminal; ; ; ;
5237	204DVAAXX:1:155:837:171	UUUCAAAAGAUUUAGUUGGGA	mtr-miR5237	mtr-miR5237	21	3	13	3	1	5	2	1	0	0	0	25	Mt3.5.1s032083		Disease resistance protein	0
5239	mtr-miR5239	UGGGAGAAAAGAUAGAAUGUG			21	2	3	3	6	9	1	0	0	0	0	84	Mt3.5.1s022621		Cyclin-like F-box; FBD;	1	Medtr3g107100.1	Medtr3g107100.1	F-box family protein (AHRD V1 *-*NG AT5G56370.2)
5250	mtr-miR5250	UGAGAAUGUUAGAUACGGAAC			21	1	1	0	0	2	0	0	0	0	0	2	Mt3.5.1s020991		Small-subunit processome, Utp21; Guanine nucleotide-binding protein, beta subunit	0
5253	mtr-miR5253	GAUGAAAAUGAUUAUGUUGGA			21	1	1	0	5	6	3	2	0	1	1	19	Mt3.5.1s041718		DNA recombination and repair protein RecA;	0
5234	204DVAAXX:1:26:850:133	UUGUUGUGGAUGGCAGAAGGA	mtr-miR5234		21	1	3	1	19	0	4	0	0	0	1	12	Mt3.5.1s021325		-	0
5241	204DVAAXX:1:14:142:991	UGUGACUGAAUGGAAGAGUGC	mtr-miR5241a		21	2	12	0	1	0	1	0	0	1	1	12	Medtr8g063200.1		Unknown Protein (AHRD V1)	0
	204DVAAXX:3:86:468:63	GUGACUGAAUGGAAGAGUGCA	mtr-miR5241a		21	1	11	0	2	0	1	0	0	1	1	13	Mt3.5.1s011034		-	0
5262	mtr-miR5262	UCUGUCAGUAGACUCAAUUUC			21	1	1	0	0	0	0	0	0	0	0	9	Mt3.5.1s043153		Glycoside hydrolase, family 18, catalytic domain; Cyclin-like F-box; Glycoside hydrolase, subgroup, catalytic core; Calcium/calmodulin-dependent protein kinase 1; Glycoside hydrolase, catalytic core; Tyrosine-protein kinase, catalytic domain;	0
5274	E4D3Z3Y01EO1V5	AAUAUGACGGAGUGUAAAUGC	mtr-miR5274b-5p	mtr-miR5274a	21	1	2	0	0	0	0	0	0	0	0	5	Mt3.5.1s020161		Curculin-like (mannose-binding) lectin; PAN-2 domain; Mitogen-activated protein kinase kinase kinase, 12/13	0
5283	204DVAAXX:1:38:881:406	UAUCGGGAUGUAUCGGAAAGU	mtr-miR5283		21	1	23	0	0	0	0	0	0	0	0	7	Mt3.5.1s012829		-	0
5287	207G6AAXX:2:203:798:720	GCUUAUAAUAGUGAUCGGAGGG	mtr-miR5287a		22	2	26	100	2	0	0	0	0	0	1	39	Medtr8g045970.1		Embryonic abundant protein-like protein (Fragment) (AHRD V1 *-*NG Q45NP1_MEDSA)	0
	20F1DAAXX:6:200:383:227	GCUUAUAAUAGUGAUCGGAGGA	mtr-miR5287a		22	7	13	72	2	0	0	0	0	0	0	39	Medtr8g045970.1		Embryonic abundant protein-like protein (Fragment) (AHRD V1 *-*NG Q45NP1_MEDSA)	0
5290	204DVAAXX:1:120:208:69	UAAGUUGGAGAGAGAUAGACAC	mtr-miR5290		22	1	6	0	2	1	0	0	0	0	0	74	Mt3.5.1s060754		-	0
5556	204DVAAXX:2:174:54:129	UUUGGAAUUCUUCCGCCAUCC	mtr-miR5556-5p	mtr-miR5556-5p	21	1	1	0	0	0	0	0	0	0	0	23	Medtr5g085910.1	Medtr5g085910.1	Receptor protein kinase-like protein (AHRD V1 *-*NG A7BRR5_9GAMM)	0
5558	mtr-miR5558-5p	UUUUCCAAUUCUAAGUCUAUC			21	1	1	1	3	11	0	1	0	0	0	15	Medtr8g092810.1		MYB transcription factor MYB55 (AHRD V1 *-*NG Q0PJL7_SOYBN)	0
5559	mtr-miR5559-5p	UACUUGGUGAAUUGUUGGAUC			21	1	1	0	3	2	2	0	0	0	0	14	Mt3.5.1s020944		Cyclin-like F-box; F-box associated interaction domain;	0
5561	mtr-miR5561-5p	CAUUUGGAGAGACAUAGACAA			21	1	1	0	0	0	1	0	0	0	1	25	Medtr5g020100.1	Medtr5g020100.1	Unknown Protein (AHRD V1)	0
5563	mtr-miR5563-5p	UGAUAUCAGGCAACUCGGUCC			21	1	1	0	0	0	0	0	0	0	0	5	Mt3.5.1s031932		Clathrin, heavy chain;	0
5740	mtr-miR5740	UGAACAGAAAGAACAUUUGGC			21	1	1	1	1	2	1	1	0	1	2	13	Mt3.5.1s062167		-	0
5747	207G6AAXX:1:61:234:585	AAAAGAAUACUCAUACAUAAC	mtr-miR5747	mtr-miR5747	21	1	1	0	6	3	2	1	0	1	2	3	Mt3.5.1s061018		-	0
5760	204DVAAXX:1:204:660:188	GCUUUAAGGAUAUUUGUUAAG	mtr-miR5760	mtr-miR5760	21	1	1	0	6	6	2	1	1	0	0	8	Medtr5g021230.1	Medtr5g021230.1	(Dimethylallyl)adenosine tRNA methylthiotransferase miaB (AHRD V1 *--NG A1BIX2) contains Interpro domain(s) IPR002885 Pentatricopeptide repeat	0
5770	gma-miR5770b	UUAGGACUAUGGUUUGGACAA			21	1	1	2	4	1	0	0	0	0	0	9	Mt3.5.1s021639		Copper amine oxidase	0
7696	mtr-miR7696b-3p	UUGAAUUAUGAGAACUUGAAG			21	2	4	3	7	0	10	1	1	1	0	40	Medtr8g062300.1		F-box family protein (AHRD V1 *-*NG AT5G56420.2)	3	Medtr2g083840.1 ; Medtr2g083840.2 ; Mt3.5.1s031719	Medtr2g083840.1;Medtr2g083840.1	F-box family protein (AHRD V1 ***NG AT4G26340.1) ; FBD-associated F-box protein At5g56370 (AHRD V1 ***NG Q9FM94) ; Cyclin-like F-box; FBD;

## Sheet: S2B
family	smRNA ID	sequence	closest mtr-miRNA in miRBAse	other mtr-miRNA in the precursor	mature length (nt)	number of precursors	number of hits on genomes									nb predicted targets	predicted target Ids Mt3.5.1	predicted target Ids Mt4	predicted target annotation	nb degradome targets	degradome target Ids Mt3.5.1	degradome target Ids Mt4	Degradome target annotations
							Mt	Lj	Gm	Pv	Vv	Pt	At	Os	Zm
Genuine novel miRNA families (accepted by miRDeep)
	204DVAAXX:1:148:988:59	GUGUACUUGUAGGAAUUAAUU			21	1	1	0	4	2	0	0	0	5	0	1	Medtr8g066770.1		Transcription factor SPEECHLESS (AHRD V1 *-*NG Q700C7) contains Interpro domain(s) IPR001993 Mitochondrial substrate carrier	0
	204DVAAXX:1:15:212:458	UAGAUAAAAAUAGUGCUCGAG			21	1	1	0	1	0	0	0	0	0	5	9	Mt3.5.1s042187		Cyclic AMP-dependent chloride channel; ABC transporter, ABCB2	0
	204DVAAXX:1:163:744:763	UUUAUAGAUCAGGUAUUUGC			20	1	1	0	3	1	1	1	1	0	0	0	-		-	0
	207G6AAXX:1:180:185:539	CAUCUACGCUACACUCAAUUA			21	1	1	0	1	0	0	0	0	0	0	3	Medtr3g096210.1	Medtr3g096200.1	Callose synthase 5 (AHRD V1 ***NG Q3B724)	0
	E4D3Z3Y01C9R5R	UUUAAUGAAUUAUCGGUAGUA			21	1	1	0	0	0	0	0	0	0	0	4	Medtr2g034960.1	Medtr2g034960.1	ARR1 ARABIDOPSIS RESPONSE REGULATOR 1 transcription factor/ two-component response regulator (AHRD V1 *-*NG AT3G16857.2)	0
	EVSUSMY01D67WF	UCUCGAUCAAUUCAAGUGCAU			21	1	1	2	0	1	0	0	1	0	0	2	Medtr8g079550.1		Leucine-rich repeat protein soc-2 homolog (AHRD V1 *--NG B3LWU3) contains Interpro domain(s) IPR002885 Pentatricopeptide repeat	0
	EVSUSMY01DB76E	GGAAUGGGUUCUUUGGAAAGA	sly-miR482*		21	1	1	1	1	2	0	0	1	1	0	18	Medtr5g007640.1	Medtr5g007640.1	4-coumarate CoA ligase (AHRD V1 ***NG C0LUU7_SOYBN)	0
	HELIUM_0001:7:18:838:895	UGUUUCUAUCAAUCAUGUUAG			21	1	1	0	1	3	3	2	0	2	0	36	Mt3.5.1s012368		Cytochrome P450	0
	HELIUM_0001:8:58:1687:742	UUUGCUCGGAUUUCUGCAAUG			21	1	1	0	0	0	0	0	0	0	1	7	Mt3.5.1s052621		-	0
	E4D3Z3Y01EDUEZ	CAAAUGGACAGGAAUAUUCGG			21	1	1	0	1	0	0	0	0	0	0	10	Mt3.5.1s062684		Concanavalin A-like lectin/glucanase, subgroup; Tyrosine-protein kinase, catalytic domain; Serine/threonine-protein kinase, SIK1	0
	E8W526M04IJLXI	AGGAGGAUUGGACCAUGCUCU			21	1	1	0	0	0	0	1	0	0	0	7	Mt3.5.1s051480		-	0
	204DVAAXX:2:128:734:86	UUUCUGUGAUAUCUCUGCGCA			21	1	1	0	0	1	0	0	0	0	0	5	Mt3.5.1s021032		Leucine-rich repeat-containing N-terminal domain, type 2; Toll-like receptor 7, leucine rich repeat-containing	0
	E4D3Z3Y01BW0TQ	UACAUGAACUUCAUGCAUUUG			21	1	1	4	0	3	7	1	0	0	0	13	Medtr1g012390.1	Medtr1g012390.1	glycoside hydrolase family 28 protein / polygalacturonase pectinase family protein (AHRD V1 *-*NG AT5G44840.1) contains Interpro domain(s) IPR008238 Chorismate mutase of the AroQ class, eukaryotic type	2	Medtr1g018640.1 ; Mt3.5.1s020567	Medtr1g018640.1	gibberellin-regulated family protein (AHRD V1 ***NG AT5G59845.1) contains Interpro domain(s) IPR002290 Serine/threonine protein kinase ; Short-chain dehydrogenase/reductase SDR
	204DVAAXX:1:190:959:444	CUUUUGACUUGGUCUUCGUUG			21	1	1	0	1	1	1	0	0	8	0	50	Medtr7g101090.1		Unknown Protein (AHRD V1)	0
	204DVAAXX:1:3:796:213	UGAGGGGCUGUUUGAAAGCGG			21	1	1	0	0	0	0	0	0	0	0	4	Medtr3g057850.1		Unknown Protein (AHRD V1)	0
	204DVAAXX:1:4:295:688	AUUCAGUGACUUUAGGGCGGG			21	1	1	0	1	0	0	0	0	0	0	7	Medtr5g078670.1	Medtr5g078670.1	Unknown Protein (AHRD V1)	0
	204DVAAXX:1:57:805:579	CAUUUGGGUCAACAAAAGUUA			21	1	1	1	1	0	0	1	1	3	0	15	Medtr7te074420.1		Polynucleotidyl transferase Ribonuclease H fold (AHRD V1 ***NG Q2HVU8_MEDTR)	0
	204DVAAXX:1:83:959:886	UCUUAAAAGGGAGAAAAGAGU			21	1	1	1	9	2	3	1	0	1	1	32	Medtr3g117120.1	Medtr3g117120.1	Transcription factor HBP-1a (AHRD V1 *-*NG P23922)	0
	204DVAAXX:2:212:278:171	UGACCUAAUGGGACAGUCAGG			21	1	1	0	0	0	0	0	0	0	0	0	-		-	0
	204DVAAXX:3:32:634:823	UGAAGUAUAUGGAAAUUCGGC			21	1	1	0	1	0	0	0	0	0	1	6	Mt3.5.1s063229		NADH pyrophosphatase-like, N-terminal; NUDIX hydrolase domain-like	0
	AZOTE_0001_61FVGAAXX:1:1:15719:14450	UAGAUGUACCCAGUUUUAGGC			21	1	1	0	0	0	0	0	0	0	0	2	Mt3.5.1s032004		Uncharacterised conserved protein UCP037445, alpha/beta hydrolase	0
	E4D3Z3Y01BRB91	UUACAAUUCCGCAAUGAUUAU			21	1	1	0	0	0	1	0	1	0	0	5	Mt3.5.1s042952		-	0
	E8W526M03F6603	AGAUGGAGAUUAGACGGCUCA			21	1	1	0	0	0	0	1	0	1	0	3	Medtr8te105770.1		Transposase (Fragment) (AHRD V1 *-*NG Q6USA0_9POAL)	0
	HELIUM_0001:7:33:566:982	UCAAAGGUUUAUAUACAAAGG			21	1	1	2	1	11	4	0	0	0	5	4	Medtr7g024810.1	Medtr7g024810.1	Unknown Protein (AHRD V1) contains Interpro domain(s) IPR001232 SKP1 component	0
	HELIUM_0001:7:7:237:1748	UUGAUUGUUCAAACUAUGAUU			21	1	1	1	1	6	1	1	0	0	113	2	Mt3.5.1s042773		LIM binding protein	0
	HELIUM_0001:8:11:704:451	CAAGACAAUAUGUUGCUACUCG			22	1	1	0	0	0	0	0	0	0	1	5	Mt3.5.1s060616		Cytochrome P450	0
	204DVAAXX:1:39:940:940	UGUGGAUAAUGAUAUAGAUCU		mtr-miR2596	21	1	1	0	1	3	0	2	0	0	0	3	Medtr5g037730.1		IMP dehydrogenase/GMP reductase related (AHRD V1 *-*NG A2Q323_MEDTR)	0
	204DVAAXX:1:22:877:222	CCAGAUACAGAUAUGUUGCUC		mtr-miR5275	21	1	1	0	0	2	0	0	0	0	0	8	Medtr7te058420.1	Medtr7te058420.1	Retrotransposon gag protein (AHRD V1 *-*NG A2Q454_MEDTR) contains Interpro domain(s) IPR003690 Mitochodrial transcription termination factor-related	0
	207G6AAXX:2:233:434:536	UCUUGUUUUUACUUUGUUUCC			21	1	1	14	44	20	16	5	20	6	2	21	Medtr5g035600.1	Medtr5g035600.1	Unknown Protein (AHRD V1)	0
	204DVAAXX:1:70:355:305	ACGAUGGUCAGUGUCAGAUGC			21	1	2	0	0	0	0	0	0	0	1	7	Mt3.5.1s070748		Peptidase aspartic	0
	204DVAAXX:1:221:415:73	UAUGAUGGAACCAAGAGUACU			21	1	2	0	0	0	0	0	0	0	0	17	Mt3.5.1s020783		MAP Kinase Interacting Kinase; RNA-processing, Lsm domain; Tyrosine-protein kinase, catalytic domain	0
	204DVAAXX:1:93:172:978	UAUUUAACGAACCUGAAAAAG			21	2	2	1	0	1	1	2	1	0	0	5	Medtr4g125240.1	Medtr4g087080.1	Unknown Protein (AHRD V1)	0
	207G6AAXX:1:91:331:840	ACAUUCAACUCAAUUUUAGCC			21	1	2	0	2	0	0	0	0	0	0	17	Mt3.5.1s042424		-	0
	207G6AAXX:2:27:597:723	UCAGGCGGGGGAGCAAAUAUG			21	2	2	1	1	1	0	0	0	0	0	0	-		-	0
	HELIUM_0000:4:41:3556:2584	UGAUAGUGGAUUGGAGAGCU			20	1	2	0	1	1	0	0	0	0	5	1	Mt3.5.1s030559		WD40/YVTN repeat-like-containing domain; RAVE protein 1 C-terminal	1	Medtr4g072350.1	Medtr4g072350.1	Unknown Protein (AHRD V1)
	HELIUM_0000:6:5:14648:16458	UGGGUCAGUGAAGUUGUUUCC			21	1	2	0	0	1	2	0	0	0	0	13	Medtr4te131050.1		Polynucleotidyl transferase Ribonuclease H fold (AHRD V1 ***NG A2Q523_MEDTR)	0
	204DVAAXX:1:7:295:638	UUGGUGUCGUGUCGGUGUCAG			21	1	2	1	21	2	0	0	0	0	3	20	Mt3.5.1s022861		Esterase, SGNH hydrolase-type	0
	HELIUM_0001:7:2:168:1657	UGUUGUUGUAAUCCAUUUAUG			21	1	3	1	3	2	3	3	2	1	19	4	Mt3.5.1s020603		-	0
	HELIUM_0001:7:9:478:686	UAGACUGAUUGUUGAUGUUGG			21	3	3	0	0	2	0	0	0	0	0	14	Mt3.5.1s031820		Concanavalin A-like lectin/glucanase, subgroup; Tyrosine-protein kinase, catalytic domain; Serine/threonine-protein kinase 33	0
	HELIUM_0000:6:2:6762:20437	UUAUUCAACACACUAACCAAG			21	3	5	1	5	8	0	0	0	0	0	69	Mt3.5.1s064831		Heat shock protein Hsp70	0
	20F1DAAXX:7:8:702:97	CGACAUGGGACAAAAAAAGGG			21	3	5	0	0	0	5	0	0	0	0	8	Medtr4g129360.1		Ycf68 (Fragment) (AHRD V1 *-*NG D3J7U7_SYZCU)	0
	204DVAAXX:1:184:380:951	CCAAUGACAAAAUGACACGUG			21	4	5	1	5	1	3	2	1	0	0	35	Mt3.5.1s070017		Polynucleotidyl transferase, ribonuclease H fold	0
	HELIUM_0001:7:16:500:1750	AAAAUUGAAAGUUGCAAAAGG			21	3	7	4	9	6	4	4	1	1	0	3	Medtr8g023330.2		SEC10 EXOCYST COMPLEX COMPONENT SEC10 (AHRD V1 ***NG AT5G12370.2)	0
	HELIUM_0001:8:5:827:565	ACGUGUCACAUUGUCAUUGGC			21	5	11	2	0	1	1	1	0	0	1	30	Mt3.5.1s063278		Zinc finger, CCHC-type; Polynucleotidyl transferase, ribonuclease H fold	0
	HELIUM_0001:7:71:1554:29	UUAACGGACAGAUCAACUUUG			21	4	13	0	0	0	0	0	0	0	0	12	Medtr7te011660.1	Medtr7te011660.1	Unknown Protein (AHRD V1)	0
	AZOTE_0001_61FVGAAXX:3:62:7832:20773	AUUGAACCGAUCUUAAAAGUG			21	4	17	0	0	0	7	0	0	1	0	10	Mt3.5.1s052626		-	0
	HELIUM_0001:8:20:756:1895	CGAAUAUUGGAGUCCUGCUGCU			22	5	22	0	0	0	0	0	0	0	0	70	Medtr8te101420.1		Polynucleotidyl transferase Ribonuclease H fold (AHRD V1 *-*NG A2Q690_MEDTR)	0
	HELIUM_0001:8:62:1150:209	CAAAUUUUACUUUUUAGGUUC			21	11	23	1	11	16	4	7	3	0	5	12	Mt3.5.1s043845		-	1	Mt3.5.1s043407		-
	204DVAAXX:1:163:860:959	UUAUUGAAUGAAUCUAAAAAG			21	9	24	59	7	6	3	2	1	2	3	28	Mt3.5.1s042822		Concanavalin A-like lectin/glucanase; Tyrosine-protein kinase, catalytic domain; Serine/threonine-protein kinase, AMPK-related	0
	AZOTE_0001_61FVGAAXX:1:10:1676:21066	CCAGAAAACACCCCUAAUAGG			21	23	28	0	0	0	1	0	0	1	1	5	Medtr8g103760.1		Ovarian tumour otubain (AHRD V1 ***NG Q1SL15_MEDTR)	0
	20F1DAAXX:7:173:674:213	UUAGGUUCAUUCAUUAAAUGA			21	8	25	51	1	11	3	0	0	0	0	42	Mt3.5.1s071772		-	0
	204DVAAXX:3:190:350:58	UUAUAAUAGUGAUCGGAGGGU			21	15	29	82	1	0	0	1	0	1	0	29	Mt3.5.1s020768		Homocysteine S-methyltransferase	0

## Sheet: S2C
family	smRNA ID	sequence	closest mtr-miRNA in miRBAse	other mtr-miRNA in the precursor	mature length (nt)	number of precursors	number of hits on genomes									nb predicted targets	predicted target Ids Mt3.5.1	predicted target Ids Mt4	predicted target annotation	nb degradome targets	degradome target Ids Mt3.5.1	degradome target Ids Mt4	Degradome target annotations
							Mt	Lj	Gm	Pv	Vv	Pt	At	Os	Zm
Novel miRNAs (precursors rejected by miRDeep)
	EVSUSMY01BO06G	UGGAAUGGAGGAUCAGGUAAA		mtr-miR1510b-5p	21	1	1	0	0	4	0	0	1	0	0	7	Mt3.5.1s030755		Exostosin-like	0
	204DVAAXX:1:5:238:568	UGAAAGUGUGGAGAGUAGAUU		mtr-miR169r	21	1	1	0	0	2	1	0	0	1	0	20	Medtr4g097460.1	Medtr4g097460.1	Unknown Protein (AHRD V1) contains Interpro domain(s) IPR013126 Heat shock protein 70	0
	207G6AAXX:4:279:910:301	UACUAUGAAGCACAGAUACGG		mtr-miR2586b	21	1	1	0	1	9	0	0	1	3	3	19	Mt3.5.1s053336		-	0
	E8W526M04IJ5Y8	UUAAUUGUUGAUAGAGCUAGA		mtr-miR5214	21	1	1	0	2	3	0	0	0	0	0	7	Medtr3g031030.1	Medtr3g031030.1	chx28 cation/hydrogen exchanger 28 monovalent cation proton antiporter (AHRD V1 ***NG AT3G52080.1)	0
	204DVAAXX:1:20:314:948	UCAAUGACGAUGAUUAGAAGC		mtr-miR5215	21	1	1	0	1	1	0	0	1	0	1	5	Medtr5g092030.1	Medtr5g092030.1	Pentatricopeptide repeat-containing protein At3g02650, mitochondrial (AHRD V1 *-*NG P0C896)	0
	204DVAAXX:3:37:365:864	AUGGUGUUUUGACUUAAUAGG		mtr-miR5221	21	1	1	1	2	0	2	0	0	0	0	10	Mt3.5.1s061362		-	0
	204DVAAXX:1:294:247:201	UCUAAAAGAAGUUGUCGCUGG		mtr-miR5248	21	1	1	0	2	0	0	0	0	0	1	12	Medtr4g023400.1	Medtr4g023400.1	TIR AAA ATPase (AHRD V1 **-NG A2Q6G3_MEDTR) contains Interpro domain(s) IPR007342 Indigoidine synthase A like protein	0
	204DVAAXX:1:104:568:153	UCAUUGGAUAGAAUUAAAGGC			21	1	1	0	1	0	0	0	0	0	0	7	Mt3.5.1s041625		-	0
	204DVAAXX:1:111:687:99	UUUUUCAAUCAGUGGUUAUAA			21	1	1	1	7	3	0	0	0	1	3	12	Medtr2g098770.1	Medtr2g098770.1	Unknown Protein (AHRD V1)	0
	204DVAAXX:1:12:747:348	UCAACCGUUGGAUUAAUUCAA			21	1	1	0	2	1	2	0	1	2	1	8	Medtr4g133410.2	Medtr4g133410.1	Pentatricopeptide repeat-containing protein At4g21880, mitochondrial (AHRD V1 *-*NG O49711)	0
	204DVAAXX:1:121:104:684	AGUUGACUGAGUUGGCGAGGC			21	1	1	1	0	1	0	0	0	0	0	13	Mt3.5.1s062802		-	0
	204DVAAXX:1:124:265:484	UAUUUGUUACAGUUCUAGGAUA			22	1	1	0	0	2	0	0	0	0	0	13	Mt3.5.1s040071		RNA-directed DNA polymerase (reverse transcriptase); Endonuclease/exonuclease/phosphatase	0
	204DVAAXX:1:137:442:324	UUUGGAAAGUAGACGAUGACA			21	1	1	0	1	1	0	0	0	0	0	7	Mt3.5.1s041030		-	0
	204DVAAXX:1:15:558:319	CUAUGUUAGGCUCAUUCGGUU			21	1	1	0	0	0	0	0	0	0	0	2	Mt3.5.1s021730		SWIB/MDM2 domain; Tetratricopeptide-like helical	0
	204DVAAXX:1:155:659:976	CAUCAAUUUCAAGGUUCCUGU			21	1	1	0	0	1	1	0	0	4	1	24	Medtr5g044980.1	Medtr5g044980.1	Dihydropteroate synthase (AHRD V1 *-*NG P73248)	1	Medtr3g107060.2		Unknown Protein (AHRD V1)
	204DVAAXX:1:168:733:996	UCGAGAGUCCGUACUAAAAGA			21	1	1	0	0	0	0	0	0	0	0	2	Mt3.5.1s050622		Endonuclease/exonuclease/phosphatase	0
	204DVAAXX:1:17:363:490	UCAUGAACAGCUUGAUCGGAG			21	1	1	0	0	0	0	0	0	0	0	8	Mt3.5.1s021378		HAT dimerisation; Polynucleotidyl transferase, ribonuclease H fold	0
	204DVAAXX:1:17:744:233	UUGUUGCGGUGAUUGUUGGGA			21	1	1	0	0	3	0	0	1	0	0	22	Medtr2g039360.1	Medtr2g039360.1	Cytokinin dehydrogenase 4 (AHRD V1 *-*NG Q9FUJ2) contains Interpro domain(s) IPR005227 Resolvase, holliday junction-type, YqgF-like	0
	204DVAAXX:1:175:654:403	GUGGACUCGGAAGAAAAGGCA			21	1	1	0	0	0	0	1	0	1	0	4	Medtr3g109630.1	Medtr3g109630.1	INVOLVED IN biological_process unknown EXPRESSED IN 23 plant structures EXPRESSED DURING 13 growth stages (AHRD V1 *-*NG AT2G25800.1)	0
	204DVAAXX:1:198:28:238	UCAACUGGACCGUAAAUGGGC			21	1	1	0	0	0	1	0	1	0	0	0	-		-	0
	204DVAAXX:1:198:375:549	AAAGUGAACAAGAUUUCGGUA			21	1	1	3	0	1	1	0	0	0	0	7	Mt3.5.1s033096		-	0
	204DVAAXX:1:204:797:733	UGUGUGUGAAACUUGGCAUUGG			22	1	1	1	3	0	0	0	0	1	0	55	Medtr5g099240.2	Medtr5g099240.1	Calcium-dependent protein kinase (AHRD V1 ***NG B0FC97_9FABA)	0
	204DVAAXX:1:207:20:105	UAGAUGAAGGACUGGUUUGGC			21	1	1	0	1	1	0	0	0	0	1	17	Mt3.5.1s012194		Cyclin-like F-box;	0
	204DVAAXX:1:21:209:576	UAUAGGAAUUUUGUUGACGUA			21	1	1	0	0	0	0	0	0	0	0	9	Medtr4g031220.3	Medtr4g031235.1	Pseudouridine-5'-phosphate glycosidase (AHRD V1 ***NG Q2SM69)	1	Medtr7g017610.1	Medtr7g017610.1	Pentatricopeptide repeat-containing protein At3g29290 (AHRD V1 ***NG Q84J46)
	204DVAAXX:1:23:204:539	UGUGGACGGUGAGAGAAUAAA			21	1	1	0	0	0	0	1	0	0	5	6	Medtr4g074670.1	Medtr4g074670.1	Alanyl-tRNA synthetase (Fragment) (AHRD V1 *-*NG C9D9A7_BLAGE)	0
	204DVAAXX:1:24:103:868	UCCGUUGGAGAAAAAGGUUUU			21	1	1	0	1	0	1	2	0	0	0	8	Medtr1g116820.1	Medtr1g116820.1	ATP-dependent RNA helicase DDX1 (AHRD V1 *--NG Q5XH91)	0
	204DVAAXX:1:24:383:906	UGAUUGAAAUUUAAAUGCGUC			21	1	1	1	0	1	0	0	0	0	1	3	Mt3.5.1s030969		Protein of unknown function DUF3054	0
	204DVAAXX:1:26:842:487	UGGAAGUUGAGUAUGACGGUG			21	1	1	0	0	0	0	0	0	0	0	5	Medtr8g102800.1		transcription factor (AHRD V1 *-*NG AT2G25820.1)	0
	204DVAAXX:1:263:344:432	CGAAGAAAGUGGAGCAGGGUG			21	1	1	0	0	0	0	0	0	2	0	24	Mt3.5.1s073484		-	0
	204DVAAXX:1:263:634:705	CAAGAAUUGAAGACUUAUGGA			21	1	1	0	0	0	1	0	0	0	0	15	Mt3.5.1s061089		GNS1/SUR4 membrane protein	0
	204DVAAXX:1:279:268:92	UUGGAUUGAUAGUGAGUUUAG			21	1	1	0	3	1	1	2	0	0	0	23	Mt3.5.1s043430		-	0
	204DVAAXX:1:289:693:586	CAUCAUCGUUGAAGUUCCGGC			21	1	1	0	0	0	0	0	0	0	0	7	Medtr2g093060.1	Medtr2g093060.1	Transcription factor APETALA2 (AHRD V1 *--NG C1KBJ2_VITVI)	0
	204DVAAXX:1:298:21:746	UGGAUGUGUGACAAAGAGAAC			21	1	1	1	0	0	1	1	0	1	1	12	Mt3.5.1s023395		-	0
	204DVAAXX:1:305:334:294	UGUCUCAAUCAUAUACUGUUG			21	1	1	0	3	0	0	1	0	1	0	3	Mt3.5.1s063588		Leucine-rich repeat	0
	204DVAAXX:1:305:496:350	UGUAGAUUGGAAUGGAAAGGC			21	1	1	1	1	0	0	0	0	0	0	18	Mt3.5.1s020347		Protein of unknown function DUF538	0
	204DVAAXX:1:32:914:588	UGGAAUGAAGACCAUGGUAAA			21	1	1	1	2	1	3	2	0	0	0	55	Mt3.5.1s074962		-	0
	204DVAAXX:1:323:187:649	UAGAGCACUGUGAGAUUGGGC			21	1	1	1	0	0	0	0	0	1	0	5	Medtr3g080130.1	Medtr3g080130.1	Glycine-rich RNA-binding protein (AHRD V1 ***NG P93486_PEA)	0
	204DVAAXX:1:38:438:58	UUGGAGAUAUUGUCGGUUGAG			21	1	1	1	0	0	0	0	0	0	0	3	Medtr3g110590.1	Medtr3g110590.1	Unknown Protein (AHRD V1)	0
	204DVAAXX:1:4:378:719	UUAACCACUUCAAAAUUGUCA			21	1	1	0	2	4	1	0	0	3	0	17	Mt3.5.1s052092		RNA-directed DNA polymerase (reverse transcriptase); Retrotransposon gag protein	0
	204DVAAXX:1:44:263:792	UUUGAAUGGAAGUACCUCGGU			21	1	1	0	0	1	0	0	0	0	0	17	Mt3.5.1s022971		-	0
	204DVAAXX:1:49:690:984	UUGACACUUUGACGCAAUUGA			21	1	1	1	1	0	0	0	0	1	0	2	Medtr5g099240.2	Medtr5g099240.1	Calcium-dependent protein kinase (AHRD V1 ***NG B0FC97_9FABA)	0
	204DVAAXX:1:5:777:691	UACAGAACGUUGAAUCAGGAA			21	1	1	0	0	1	0	0	0	1	0	2	Mt3.5.1s030668		-	0
	204DVAAXX:1:57:433:454	CGGAAAAAGCAGAAUUCAUGA			21	1	1	0	5	0	0	1	1	0	253	25	Medtr4g081630.1		Unknown Protein (AHRD V1) contains Interpro domain(s) IPR015655 Protein phosphatase 2C	0
	204DVAAXX:1:58:327:152	AAGUUGGAGAGAUUGUAAUAA			21	1	1	0	0	3	3	1	1	0	0	23	Medtr7g085500.4	Medtr7g085500.1	ECT2 protein binding (AHRD V1 *--NG AT3G13460.4)	0
	204DVAAXX:1:64:887:276	UACUGGACAAGUGGUGAGAAG			21	1	1	0	0	1	0	0	0	0	0	3	Mt3.5.1s030186		Leucine-rich repeat-containing N-terminal domain, type 2; Toll-like receptor 7, leucine rich repeat-containing	1	Mt3.5.1s050834		Zinc finger, C2H2-type/integrase, DNA-binding
	204DVAAXX:1:71:147:94	UUAAUUUGGAAUCAUUGAAGC			21	1	1	0	3	2	1	0	2	1	0	29	Medtr5g048070.1	Medtr5g048070.1	Pentatricopeptide repeat-containing protein At1g05600 (AHRD V1 ***NG Q9SYK1) contains Interpro domain(s) IPR012677 Nucleotide-binding, alpha-beta plait	0
	204DVAAXX:1:76:768:743	UUGGAAGGAAGAUUGUGGUAA			21	1	1	1	5	1	0	2	0	0	0	39	Medtr3g023030.1	Medtr3g023030.1	Cc-nbs-lrr resistance protein (Fragment) (AHRD V1 ***NG B9GLY8_POPTR)	0
	204DVAAXX:1:78:754:123	UUAGGCAGUUAGACACUUAUU			21	1	1	0	2	0	0	0	0	0	0	0	-		-	0
	204DVAAXX:1:93:828:208	CGCAGCCGGGAUUGUGGGUUUG			22	1	1	0	0	0	0	0	0	0	0	0	-		-	0
	204DVAAXX:2:24:551:888	UGGUACUUGUGAUGUAGUUGC			21	1	1	0	2	2	0	1	0	0	0	21	Medtr4g014990.1	Medtr4g014990.1	TIR-NBS-LRR RCT1 resistance protein (AHRD V1 ***NG B3VTL6_MEDTR) contains Interpro domain(s) IPR002453 Beta tubulin	0
	204DVAAXX:2:30:232:149	UUUUAAGAAUUGUUUUAGCUA			21	1	1	0	6	11	7	2	0	1	18	3	Medtr3g070810.1	Medtr3g070810.1	CTD small phosphatase-like protein 2 (AHRD V1 ***NG Q54GB2)	0
	204DVAAXX:2:7:379:788	UUUGAAUAGGAAGAUCUGAUG			21	1	1	1	3	2	3	1	3	1	2	27	Medtr5g080470.1	Medtr5g080470.1	LOB domain-containing protein 33 (AHRD V1 *-*NG Q9LHS8)	0
	204DVAAXX:2:86:670:202	UUUCUUUGUUCUUAACCACUU			21	1	1	0	2	4	1	1	1	1	2	27	Medtr5g095230.1	Medtr5g095230.1	CYP72A15 electron carrier/ heme binding / iron ion binding / monooxygenase/ oxygen binding (AHRD V1 ***NG AT3G14690.1)	0
	204DVAAXX:2:99:754:737	CUUCUCUUGCAGGUGACGACG			21	1	1	0	1	0	2	0	0	1	1	8	Medtr1g006010.1		ATP synthase subunit alpha (Fragment) (AHRD V1 *-*NG B0LXE1_SECST)	0
	204DVAAXX:3:180:914:146	UUGAGAUAUGAUGACUCUGGU			21	1	1	0	0	0	1	1	1	0	0	12	Mt3.5.1s030634		YABBY protein	0
	204DVAAXX:3:44:498:486	CGACAUACAAUUUUAGAAAUCG			22	1	1	0	0	0	0	0	0	0	0	5	Medtr8g018020.1		Disease resistance protein (Fragment) (AHRD V1 *-*NG Q38K65_ARATH)	0
	204DVAAXX:3:50:624:308	ACUGUAGGAUAGAGCAGUUGA			21	1	1	0	0	1	0	0	0	0	0	6	Medtr8g038470.1		30S ribosomal protein S3 chloroplastic (AHRD V1 ***NG B1A973_CARPA)	0
	204DVAAXX:3:92:621:167	CUGGUGAUAGAAAUAAAUUGC			21	1	1	0	1	3	0	1	1	0	0	4	Medtr5g072460.1	Medtr5te072460.1	Ubiquitin-activating enzyme E1 (AHRD V1 ***NG B9SKU8_RICCO) contains Interpro domain(s) IPR000741 Fructose-bisphosphate aldolase, class-I	0
	207G6AAXX:1:108:628:401	CAUUUCGGUUCUCAGCAGUGGC			22	1	1	0	0	0	0	0	0	0	0	3	Medtr8te074340.1		RNA-directed DNA polymerase (Reverse transcriptase) (Fragment) (AHRD V1 **-NG A2Q168_MEDTR)	0
	207G6AAXX:1:308:550:762	AUGGAGGGUAGAUAAAGGAGC			21	1	1	0	0	0	0	0	0	0	0	15	Medtr8g094680.1		Unknown Protein (AHRD V1)	0
	207G6AAXX:1:47:175:742	GAAUUGUCGGGUAUAGGUAGC			21	1	1	1	1	0	0	0	0	0	0	2	Mt3.5.1s043518		; Trimeric LpxA-like	0
	207G6AAXX:1:80:823:494	UUCAGCAUAACCGGAACCAGC			21	1	1	0	0	0	1	0	0	0	0	8	Mt3.5.1s052740		Molecular chaperone regulator BAG-1	0
	207G6AAXX:4:135:532:575	UAGAACAUCUCCAGAAGCAAC			21	1	1	0	0	1	1	0	0	0	1	26	Mt3.5.1s051693		MAP Kinase Interacting Kinase; Tyrosine-protein kinase, catalytic domain	0
	20F1DAAXX:6:17:613:233	AUGCGAUCGAAAAAAUGUAGC			21	1	1	0	0	0	0	0	0	0	0	7	Medtr7g011440.1	Medtr7g011440.1	DNA topoisomerase 6 subunit A (AHRD V1 ***NG Q9LZ03)	0
	20F1DAAXX:8:92:323:17	UAAUCCUGACAAAAAUAAAAC			21	1	1	2	3	8	4	3	0	2	13	3	Medtr5g072280.1		Nodule-specific cysteine-rich peptide 90 (AHRD V1 ***NG A7KH84_MEDTR) contains Interpro domain(s) IPR002885 Pentatricopeptide repeat	0
	AZOTE_0001_61FVGAAXX:1:1:7702:14335	AUACUCCAUCAGUAAGGCGGC			21	1	1	0	0	0	0	0	0	0	0	4	Mt3.5.1s062121		Toll-like receptor 7, leucine rich repeat-containing	0
	E4D3Z3Y01BILN1	UUCUUAUACGUUGACUCUUUC			21	1	1	0	0	0	0	0	38	0	0	3	Medtr5g065200.1	Medtr5g065205.1	Lysine-specific demethylase 3A (AHRD V1 *-*NG Q6PCM1) contains Interpro domain(s) IPR003165 Stem cell self-renewal protein Piwi	0
	E4D3Z3Y01BZ8WO	UCCUAAGGAGCAGAUAGCAUU			21	1	1	0	0	0	0	0	0	0	0	0	-		-	0
	E4D3Z3Y01CESUS	UUCGGUGUAGCAUUUGACUAC			21	1	1	0	0	0	0	0	0	0	0	5	Mt3.5.1s030461		Zinc finger, U1-type;	0
	E4D3Z3Y01EHCCY	UCCUUUUGGUUUUGUUCAUUC			21	1	1	3	4	8	4	3	4	8	4	29	Mt3.5.1s042555		-	0
	E8W526M03FI8QX	UGCGUAUACUGUGGCGGUAAG			21	1	1	0	0	0	0	0	0	0	0	0	-		-	0
	E8W526M03GIZ0Y	UUAUGAUUUCUUUAACUAAUU			21	1	1	1	20	23	5	12	2	6	0	4	Medtr8g040510.1		Unknown Protein (AHRD V1) contains Interpro domain(s) IPR002290 Serine/threonine protein kinase	0
	E8W526M03GTL95	CAACAGGAGAAUUCGCUCGGU			21	1	1	0	0	0	0	0	0	0	0	1	Mt3.5.1s010841		Protein phosphatase 2C-related; Protein phosphatase 2C	0
	EVSUSMY01BFXHY	UCGUGGGAUUGUUAUAUGGAC			21	1	1	0	0	0	0	1	0	0	0	6	Mt3.5.1s050784		-	0
	EVSUSMY01CX447	CAAUCUCAAGUCGCGUAGUGA			21	1	1	0	0	0	0	0	0	0	0	7	Mt3.5.1s022653		Disease resistance protein	0
	EVSUSMY01D6WRK	UUGGGUGACAUAGAGUUGGGA			21	1	1	0	0	0	0	0	0	0	0	16	Medtr4g064360.1	Medtr4g064360.1	Unknown Protein (AHRD V1) contains Interpro domain(s) IPR018029 C2 membrane targeting protein	0
	EVSUSMY01D8S12	UUAUUGGUUCAAAACGGUAGA			21	1	1	0	2	0	0	0	0	0	0	4	Mt3.5.1s023772		Zinc finger, CCHC-type; Reverse transcriptase, RNA-dependent DNA polymerase	0
	HELIUM_0000:4:33:8199:5610	UUGUUCGUGAACCUUAAGCA			20	1	1	0	4	0	0	0	0	0	0	0	-		-	0
	HELIUM_0000:6:7:2473:14178	UAUGCUAAAAUCAUGGUUUGC			21	1	1	0	3	4	1	0	0	0	0	12	Medtr4g050410.1	Medtr4g050410.1	Cc-nbs-lrr resistance protein (Fragment) (AHRD V1 ***NG B9GLY8_POPTR)	0
	HELIUM_0001:7:23:860:1006	UAGAACCUCAAGGACAAUAGC			21	1	1	0	0	1	0	0	1	0	1	8	Mt3.5.1s043036		Ribonuclease III; Argonaute/Dicer protein, PAZ; Dicer double-stranded RNA-binding fold; RNA helicase, ATP-dependent DEAH box, HrpB type	0
	HELIUM_0001:7:25:232:1311	UGGAACAGAAAUCAAGAACUG			21	1	1	1	3	1	0	2	0	0	4	9	Mt3.5.1s032752		-	0
	HELIUM_0001:7:51:1458:1125	UGUUUGUAAUUUGUCUCUAUU			21	1	1	0	12	6	2	3	0	3	1	18	Medtr3g108160.1	Medtr3g108160.1	Syntaxin 32 (AHRD V1 ***NG B6TET0_MAIZE)	0
	HELIUM_0001:7:55:1122:959	UUGUAGUUCAAAUAUUCUUUG			21	1	1	0	5	8	1	1	0	0	3	4	Medtr6g086510.1	Medtr6g086510.1	Nudix hydrolase 24 (AHRD V1 ***NG B6TUU0_MAIZE)	0
	HELIUM_0001:7:55:1765:896	UCAUUACUAUUACCGAUCAAU			21	1	1	1	1	0	1	0	0	0	0	8	Mt3.5.1s011509		DNA helicase, UvrD/REP type	0
	HELIUM_0001:7:7:1588:586	UUCUCGGCUAAAUCAAAUGUG			21	1	1	0	0	1	0	0	0	0	0	27	Medtr1g084610.1	Medtr1g084610.1	Neutral invertase (Fragment) (AHRD V1 *-*NG D0FH95_ANACO) contains Interpro domain(s) IPR000597 Ribosomal protein L3	0
	HELIUM_0001:7:8:969:1451	AGUAAAAGUUUGCAUUUUAGA			21	1	1	1	10	4	3	2	0	3	0	6	Medtr1g059280.1	Medtr1g059280.1	pentatricopeptide PPR repeat-containing protein (AHRD V1 *-*NG AT3G13770.1)	0
	HELIUM_0001:8:13:1586:102	UUUUGCUUACACAACUUUCUC			21	1	1	0	1	2	0	1	0	1	1	7	Mt3.5.1s051624		-	0
	HELIUM_0001:8:29:1307:1004	GGAAUGAACCAUAUGAUGAGC			21	1	1	0	2	0	1	0	0	0	0	27	Medtr5te057850.1	Medtr5te057850.1	Retrovirus-related like polyprotein (AHRD V1 **-NG O23302_ARATH) contains Interpro domain(s) IPR004330 Transcription factor, FAR1-related	0
	204DVAAXX:1:115:305:539	CGAGGAAAAUUAUGAGUGCAG			21	1	2	0	0	0	0	0	0	0	1	10	Mt3.5.1s041340		-	0
	204DVAAXX:1:117:974:986	UAAGAUCUGUUGGAGUUGGCG			21	1	2	0	1	0	0	0	1	0	0	13	Medtr8te078610.1		Retrovirus-related Pol polyprotein from transposon TNT 1-94 (AHRD V1 *-*NG P10978) contains Interpro domain(s) IPR012004 Pyrophosphate-dependent phosphofructokinase TP0108	0
	204DVAAXX:1:121:505:205	UCAGAAGAGUACAUAAACUGC			21	1	2	0	0	2	0	1	0	0	1	4	Mt3.5.1s060489		-	0
	204DVAAXX:1:123:717:595	CGGAAGAUCCAAGAGGGACGU			21	1	2	0	0	0	0	0	0	1	0	7	Medtr4te039930.1		Ribonuclease H (AHRD V1 *-*NG Q2HUI8_MEDTR) contains Interpro domain(s) IPR001356 Homeobox	0
	204DVAAXX:1:14:326:719	AAGAGUUGUCAUGAAAUGGUU			21	1	2	1	2	3	3	0	0	0	14	36	Medtr1g088810.1		Unknown Protein (AHRD V1)	0
	204DVAAXX:1:152:505:687	UGAGGAAUGAGUAGAAUUGUU			21	1	2	3	1	1	1	0	0	1	1	20	Medtr6g005740.1		22.7 kDa class IV heat shock protein (AHRD V1 *-*NG P19244) contains Interpro domain(s) IPR006016 UspA	0
	204DVAAXX:1:18:385:724	UCAGGAUUUGGGUCAUAACAA			21	1	2	0	0	0	0	0	0	0	0	6	Medtr6g082190.1	Medtr6g082190.1	heavy-metal-associated domain-containing protein (AHRD V1 *-*NG AT4G05030.1)	0
	204DVAAXX:1:199:744:741	AUGAAGGUGAUGGAACAUGGC			21	1	2	2	0	1	1	1	1	0	0	35	Mt3.5.1s030933		Leucine-rich repeat	0
	204DVAAXX:1:220:955:912	UGUUUACAAUGAUUGUGGAUU			21	1	2	0	2	2	1	1	1	0	0	13	Mt3.5.1s053670		Endonuclease/exonuclease/phosphatase	0
	204DVAAXX:1:28:852:574	UUUUCAACAAAAUCGGUCGUA			21	1	2	1	0	0	0	0	0	1	0	9	Mt3.5.1s042103		Toll-Interleukin receptor; Disease resistance protein	0
	204DVAAXX:1:294:212:467	CUAGAGGAGACGGAACAAGAA			21	2	2	1	1	0	0	0	0	0	0	10	Medtr6g074910.1	Medtr6g074910.1	Transmembrane 9 superfamily protein member 1 (AHRD V1 ***NG B6TZ24_MAIZE)	0
	204DVAAXX:1:37:241:436	GAGAGUAGGAUAUGAAGAGGC			21	1	2	3	0	0	1	1	0	0	0	18	Mt3.5.1s020409		Chaperonin Cpn60/TCP-1; T-complex protein 1, zeta subunit	0
	204DVAAXX:1:38:207:882	UCAGAUACUGGGAUUGCUGGA			21	1	2	0	0	0	0	0	0	1	0	24	Medtr7g045330.1	Medtr7g045330.1	Unknown Protein (AHRD V1) contains Interpro domain(s) IPR007612 Protein of unknown function DUF567	0
	204DVAAXX:1:58:827:915	UCGGAUUUUGAGAAGCAGCCG			21	2	2	0	0	0	0	0	0	1	0	4	Mt3.5.1s051121		Ovarian tumour, otubain; MULE transposase, conserved domain	0
	204DVAAXX:1:81:753:107	AACAGCUUGAUCGGAGAGACA			21	1	2	1	0	0	0	0	0	0	0	9	Mt3.5.1s070363		-	0
	204DVAAXX:3:42:769:231	UAAUGUGUUGUUACGUCAAUU			21	1	2	0	1	0	0	0	1	0	2	5	Mt3.5.1s022926		Prefoldin; Frigida-like	0
	204DVAAXX:3:51:558:941	CUGCGCAAGAUGAAGGUAUGG			21	1	2	0	1	0	0	0	0	0	1	1	Medtr5g074380.1	Medtr5g074380.1	CHX14 CATION/HYDROGEN EXCHANGER 14 monovalent cation proton antiporter/ sodium hydrogen antiporter (AHRD V1 ***NG AT1G06970.1) contains Interpro domain(s) IPR007087 Zinc finger, C2H2-type	0
	204DVAAXX:3:70:427:398	UCUUAUGAUGAUGGUGGCUGG			21	1	2	0	1	0	0	0	0	0	0	16	Mt3.5.1s012330		-	0
	207G6AAXX:1:220:851:531	CAGUAGGAAGGAUGCGGCCAC			21	2	2	0	0	0	0	0	0	0	0	13	Medtr4g049290.1		Peptidase aspartic active site (Fragment) (AHRD V1 *--NG Q2HST2_MEDTR)	0
	207G6AAXX:2:145:549:392	GAAUGUCGGAAGUUCAGAUGC			21	2	2	0	0	0	0	0	0	0	0	1	Mt3.5.1s040855		Glycoside hydrolase, family 32; Concanavalin A-like lectin/glucanase;	0
	AZOTE_0001_61FVGAAXX:1:11:18122:9806	GGAUAAAUCUGUGAACAGGC			20	1	2	0	1	0	0	0	0	1	0	0	-		-	0
	AZOTE_0001_61FVGAAXX:1:43:15981:1785	UCAGACGGCAAAGGAAGUAUG			21	1	2	0	0	1	1	0	0	0	0	2	Mt3.5.1s042334		-	0
	E4D3Z3Y01CTAU8	UUUUCGGGAAAGUGGAGUACA			21	1	2	1	0	0	0	0	0	0	1	3	Mt3.5.1s032418		Helix-loop-helix DNA-binding	0
	E8W526M03G9DZL	AUGAUUGUGACAGUUCAUGGG			21	1	2	0	0	0	0	0	0	0	0	3	Medtr3g053770.1	Medtr3g053770.1	Unknown Protein (AHRD V1)	0
	E8W526M04I484S	UUUUGUAAUCUGAUAUCUGGA			21	2	2	0	4	1	0	0	1	0	1	15	Medtr8g079310.1		Unknown Protein (AHRD V1) contains Interpro domain(s) IPR002528 Multi antimicrobial extrusion protein MatE	3	Medtr8g079280.1 ; Medtr8g079280.1 ; Medtr8g079280.1		Disease resistance protein (Fragment) (AHRD V1 *-*NG Q19EQ0_ARATH) ; Disease resistance protein (Fragment) (AHRD V1 *-*NG Q19EQ0_ARATH) ; Disease resistance protein (Fragment) (AHRD V1 *-*NG Q19EQ0_ARATH)
	E8W526M04IV7SK	CAAACUGAGUUUGCAAUCGUC			21	1	2	0	0	0	1	1	0	0	0	3	Mt3.5.1s053217		Nucleotide-binding, alpha-beta plait	0
	HELIUM_0000:4:1:11013:5289	ACUUCCUCCAUCCAAUCACA			20	2	2	1	4	0	2	2	0	1	30	0	-		-	0
	HELIUM_0000:7:33:6497:13326	GGGUAGAAUUAGGCAGAAGA			20	1	2	0	0	1	1	0	0	0	2	0	-		-	0
	HELIUM_0001:7:11:743:1692	AAGAAAGUGUCACUUUGAGCU			21	2	2	0	1	0	2	0	0	1	1	13	Medtr7g006120.1	Medtr7g006120.1	Unknown Protein (AHRD V1)	0
	HELIUM_0001:7:43:484:570	UUGAGUUAUUAUAUAUGUGCC			21	1	2	1	1	0	0	0	0	0	2	8	Mt3.5.1s042695		Multi antimicrobial extrusion protein MatE	0
	HELIUM_0001:8:28:529:1243	UGAAAUCAAUGUAGGACCUGC			21	1	2	1	3	1	0	0	0	0	0	6	Mt3.5.1s050192		-	0
	204DVAAXX:1:109:60:211	CUGGAAUGCGAGGAGGCGGUA			21	2	3	0	0	0	0	0	0	0	0	33	Medtr4g049290.1		Peptidase aspartic active site (Fragment) (AHRD V1 *--NG Q2HST2_MEDTR)	0
	204DVAAXX:1:137:144:971	GCAUCCGCUUUAUUUUUGGUU			21	1	3	0	0	0	1	0	0	1	707	21	Mt3.5.1s030823		-	0
	204DVAAXX:1:144:276:71	UUGGAUUUGGAAGAUGCAUGA			21	1	3	0	4	3	3	0	0	2	0	25	Mt3.5.1s020617		Cytochrome P450	0
	204DVAAXX:1:48:383:785	UGAACGUAGAAGUCCUCCUAG			21	1	3	0	0	1	0	0	0	0	0	16	Medtr3g033390.1	Medtr3g033390.1	NBS-LRR resistance-like protein 1O (Fragment) (AHRD V1 *-*NG B9UNP0_LACSA)	0
	204DVAAXX:1:69:700:457	UGGGACUAAAUUGAGACGGUU			21	1	3	1	1	0	0	0	0	2	0	8	Mt3.5.1s054253		Cytochrome f	0
	204DVAAXX:2:185:210:515	UGACUCAGUGUUUGAAGAUGG			21	1	3	0	5	0	2	0	0	1	1	14	Mt3.5.1s043297		Disease resistance protein; Toll-like receptor 7, leucine rich repeat-containing	0
	207G6AAXX:4:137:563:742	UGGAUGUGUACUGAACGUGCG			21	1	3	0	0	1	0	0	0	0	0	4	Mt3.5.1s032076		Aminotransferase, class IV	0
	20F1DAAXX:8:199:47:427	ACUCAGUUAUUGUGGGACGGA			21	1	3	0	0	0	0	0	0	1	0	5	Mt3.5.1s054229		Cytochrome P450	0
	AZOTE_0001_61FVGAAXX:3:93:12933:13709	GAUGGAACUAAAGUUAUGGC			20	1	3	0	0	0	0	1	0	0	1	0	-		-	0
	E8W526M04JBO5D	UAGUUUGCAGAAGUUUUGGUU			21	2	3	1	3	0	0	0	0	3	1	10	Mt3.5.1s023246		tRNA-specific 2-thiouridylase;	0
	HELIUM_0000:6:5:10413:7802	UUCAAAUUUAUCAGAAGAAGA			21	1	3	6	5	17	4	2	0	0	2	64	Mt3.5.1s054035		Disease resistance protein; ATPase, AAA+ type, core	0
	204DVAAXX:1:117:892:119	GAUACGUAUUGAGGAAUGGGC			21	2	4	0	0	0	0	0	0	0	0	12	Mt3.5.1s023561		RNA-directed DNA polymerase (reverse transcriptase)	0
	204DVAAXX:1:13:649:782	AAAUGAUGUUCUACUACUAGG			21	1	4	2	4	0	2	0	0	2	0	1	Mt3.5.1s012031		ER lumen protein retaining receptor	0
	204DVAAXX:1:21:388:55	UUGUGCUGUAGAUGAUCGUUC			21	1	4	0	3	0	1	0	0	1	0	2	Medtr8g073910.1		Ubiquilin (AHRD V1 *--NG Q9NIF3) contains Interpro domain(s) IPR011990 Tetratricopeptide-like helical	0
	20F1DAAXX:7:198:435:924	CCAAAUUUUGUUCAGUGGUCCA			22	1	4	3	0	0	0	0	2	0	1	85	Mt3.5.1s060756		-	0
	20F1DAAXX:7:236:104:187	UGACAAAAAUGCAAAGAAGAG			21	1	4	2	5	10	3	4	4	0	3	12	Medtr4g095400.2		Casein kinase II alpha subunit (AHRD V1 ***NG B6F119_9ORYZ)	0
	E8W526M03FWLE1	UGAUUGUGGUUGAGUUGCAAU			21	2	4	0	2	3	0	0	0	0	1	17	Medtr7g050690.1	Medtr7g050690.1	Unknown Protein (AHRD V1) contains Interpro domain(s) IPR002495 Glycosyl transferase, family 8	0
	AZOTE_0001_61FVGAAXX:1:65:6993:13934	UUUAGGGUUUUCUGAGCCAG			20	1	4	0	0	1	2	1	0	1	5	0	-		-	0
	204DVAAXX:1:13:767:169	UAAAGGAUUGACAGUUGGGGU			21	1	5	0	0	0	0	0	0	0	0	14	Medtr1g080500.1	Medtr1g080500.1	Phosphoribosylaminoimidazole carboxylase (Fragment) (AHRD V1 ***NG Q6T7F1_TOBAC)	0
	204DVAAXX:1:16:953:972	UAUUAUGAAUGAAAAUCGCCGU			22	2	5	0	0	0	0	0	0	0	0	15	Mt3.5.1s072737		Polynucleotidyl transferase, ribonuclease H fold	0
	204DVAAXX:1:25:697:853	UAUAGGAAUUUGGGGGAUGGG			21	3	5	6	1	6	1	1	0	0	1	15	Medtr2g076070.1	Medtr2g076070.1	pathogenesis-related family protein (AHRD V1 ***NG AT1G78780.2) contains Interpro domain(s) IPR011012 Longin-like	0
	204DVAAXX:1:33:869:538	GCAUGUGAUGAGUUACUCGGA			21	1	5	1	2	3	0	1	0	0	0	2	Mt3.5.1s010822		Xyloglucan fucosyltransferase	0
	204DVAAXX:1:38:891:306	AGAUGACUAUUGGGCAUGACAU			22	1	5	0	0	0	0	0	0	0	1	25	Medtr7g009110.1	Medtr7g009110.1	Unknown Protein (AHRD V1)	0
	204DVAAXX:3:41:705:854	UUUCCGGUUUUUCCCCCUGUA			21	2	5	0	0	0	0	0	0	1	0	9	Mt3.5.1s072050		-	0
	207G6AAXX:4:263:469:129	AGUAUUCUUAUGAUGGGUGAC			21	1	5	0	1	1	0	0	0	0	0	12	Medtr4g122060.1	Medtr4g122060.1	PsbB mRNA maturation factor Mbb1, chloroplastic (AHRD V1 *--NG Q9FNS4)	0
	31_HELIUM_0000:7:100:12088:9250	AUGGACUAGAGAUAUGGGCU			20	1	5	5	8	5	1	0	0	1	0	0	-		-	0
	HELIUM_0000:6:21:18379:4188	CGGCAGGAAUCCAGCAUGCGA			21	1	5	0	0	0	0	0	0	0	0	25	Mt3.5.1s010027		-	0
	HELIUM_0001:7:10:1345:1718	CAAGAACUAAUGAACCAAGAG			21	5	5	2	1	1	0	1	0	1	1	26	Medtr8g022150.1		MMD1 MALE MEIOCYTE DEATH 1 DNA binding / protein binding / zinc ion binding (AHRD V1 **-NG AT1G66170.1) contains Interpro domain(s) IPR002290 Serine/threonine protein kinase	0
	204DVAAXX:1:12:845:670	CUGCUUGGCCUGUAGUAGGUA			21	2	6	1	1	0	5	0	0	25	0	5	Medtr2g018530.1	Medtr2g018530.1	ABC transporter B family member 9 (AHRD V1 ***NG Q9M0M2) contains Interpro domain(s) IPR008195 Ribosomal protein L34e	0
	204DVAAXX:1:45:888:977	UCAAACACCAUGUUGAAGAUG			21	2	6	0	6	3	1	0	0	0	0	59	Mt3.5.1s072330		Toll-Interleukin receptor	1	Mt3.5.1s072330		Toll-Interleukin receptor
	20F1DAAXX:8:68:493:373	CAUGUCAGCGAAGACUAAGUC			21	3	7	0	0	0	0	0	0	0	0	13	Medtr1g105370.1		40S ribosomal protein S15a (AHRD V1 ***NG A1YMX3_BRACM)	0
	AZOTE_0001_61FVGAAXX:1:38:18284:4909	CCGAGUUAGGCUUUGCAAGGC			21	2	7	0	1	0	0	0	0	0	0	18	Medtr7g100970.1	Medtr7g100970.1	Unknown Protein (AHRD V1)	0
	204DVAAXX:3:268:372:816	CUCAUUUUGGUUUUAGUCUCU			21	2	8	1	10	4	0	2	0	0	2	74	Medtr7te051070.1		RNA-directed DNA polymerase (Reverse transcriptase) (AHRD V1 ***NG A2Q1A3_MEDTR) contains Interpro domain(s) IPR020472 G-protein beta WD-40 repeat, region	0
	204DVAAXX:1:154:170:857	UCUGAUGGUGUAAACUGGCAU			21	2	9	0	0	0	0	0	0	0	0	2	Medtr3g106510.1	Medtr3g106510.1	Unknown Protein (AHRD V1)	0
	204DVAAXX:1:82:176:232	UGGAUAUGUAUUUUGAAACGG			21	3	9	0	40	0	2	1	1	1	2	25	Mt3.5.1s073538		-	0
	E8W526M04H6J9E	UUUUGAGGGAAAGUAAUGUUU			21	4	11	1	8	4	2	1	0	0	0	24	Mt3.5.1s071591		-	0
	HELIUM_0001:8:68:1739:1137	AACGGACAUAACAACUUUGGC			21	3	11	0	0	0	0	0	0	0	2	13	Mt3.5.1s050179		-	0
	HELIUM_0000:6:4:4238:13424	UCUCCCAUCUGUUUUUGCUCA			21	4	12	0	0	0	0	1	0	1	1	20	Mt3.5.1s050647		-	0
	204DVAAXX:1:36:486:175	UUUAAUUAGUAUCGUUUUGGU			21	5	17	2	0	0	3	3	1	3	0	42	Medtr2g009910.1	Medtr2g009910.1	Unknown Protein (AHRD V1) contains Interpro domain(s) IPR001245 Tyrosine protein kinase	0
	204DVAAXX:1:167:105:210	UGGAUGGGGGAAUAUUUUGAG			21	4	18	0	0	0	2	1	0	0	4	21	Mt3.5.1s071591		-	0
	204DVAAXX:3:149:618:723	AGGACCAAAACUUAAACGGGC			21	4	18	0	0	0	0	0	0	0	0	6	Mt3.5.1s032308		-	0
	204DVAAXX:3:133:725:372	UCUCUUAUAAAUAGGACCGGA			21	12	19	590	26	0	0	0	0	0	23	39	Mt3.5.1s060393		-	0
	AZOTE_0001_61FVGAAXX:1:16:17126:14193	UGGUUCGGCUCGAAACUCGGC			21	11	26	0	0	0	0	0	0	0	0	8	Mt3.5.1s040937		-	0
	AZOTE_0001_61FVGAAXX:1:5:1908:11829	GGCAAACAUUAAAUGAAGACA			21	6	27	0	1	1	1	0	0	1	0	4	Medtr7g037570.1	Medtr7g037570.1	Unknown Protein (AHRD V1) contains Interpro domain(s) IPR007109 Brix domain	0
	AZOTE_0001_61FVGAAXX:1:82:6313:2449	AGGACAAACUCUCAAACACA			20	9	27	1	1	1	0	1	0	2	1	0	-		-	0
	207G6AAXX:4:68:259:473	UCAUCGAAUUAGUGACGUGGC			21	11	28	0	0	0	0	0	0	0	0	21	Mt3.5.1s064608		Zinc finger, C2H2-type/integrase, DNA-binding	2	Mt3.5.1s022861 ; Mt3.5.1s042919		Esterase, SGNH hydrolase-type ; -
	204DVAAXX:2:40:473:685	CAAAAUUCAUUUUUUAGGUUC			21	7	30	3	12	5	4	7	4	2	0	18	Mt3.5.1s054129		; Zinc finger, C3HC4 RING-type	0
novel candidates with less than 20 % of structured loci
	207G6AAXX:1:67:740:719	AUAGAGUUGGGUGACAUUGGC		mtr-miR2600e	21	4	23	0	1	0	0	0	0	0	0	18	Medtr4g064360.1	Medtr4g064360.1	Unknown Protein (AHRD V1) contains Interpro domain(s) IPR018029 C2 membrane targeting protein	0
	204DVAAXX:2:127:348:645	AACGGUCGGAUUGAACGUGGC			21	3	23	0	0	0	0	0	0	0	1	3	Mt3.5.1s051064		-	0
	HELIUM_0000:7:19:16359:10939	GGACCAAAAUAGUAAACGGC			20	1	23	0	1	0	0	0	0	0	0	0	-		-	0
	204DVAAXX:1:125:952:169	AUAGAGAAGAGCGUGCAGAGC			21	1	6	0	0	0	0	0	0	0	0	3	Mt3.5.1s030622		GTP-binding protein, HSR1-related; Conserved hypothetical protein CHP00092; Beta-grasp fold, ferredoxin-type;	0
	204DVAAXX:1:154:677:416	AUUGGAAGCUCAUACACCCUA			21	1	6	0	1	0	0	0	0	0	0	20	Mt3.5.1s072111		-	0
	204DVAAXX:1:205:142:647	GUUAUUUUCGGUUUUCGUCCC			21	1	6	0	0	0	1	0	1	0	0	18	Mt3.5.1s074756		-	0
	204DVAAXX:1:87:827:131	UUCUAAAUUGUUGUGGAUUUC			21	1	6	0	6	3	4	1	0	0	2	11	AC233842_6.1		F-box/FBD/LRR-repeat protein At1g13570 (AHRD V1 ***NG Q9FZ70)	0
	HELIUM_0001:7:88:1132:320	AUGACUGAGAUUGAGAAUUUU			21	1	6	7	13	8	1	0	0	0	0	97	Mt3.5.1s021026		Toll-Interleukin receptor; Disease resistance protein	1	Medtr7g055970.1	Medtr7g055970.1	TIR AAA ATPase (AHRD V1 **-NG A2Q6G3_MEDTR) contains Interpro domain(s) IPR003657 DNA-binding WRKY
	HELIUM_0001:8:52:1578:1249	UCUGGGCGUCUUUCAACGAAG			21	1	6	0	0	0	0	0	0	0	1	132	Mt3.5.1s053258		Peptidase aspartic	0
	204DVAAXX:1:5:372:183	UUAGGAUUGGAUGGUGAUUAU			21	1	7	0	5	1	5	0	0	3	0	18	Mt3.5.1s030421		-	0
	204DVAAXX:2:32:528:805	UAUAGGAAUUUGUGGAAUGGG			21	1	7	0	3	4	1	7	0	0	0	14	Mt3.5.1s030296		-	0
	207G6AAXX:2:51:73:687	CGGGCGAGUGUACAAUAACGU			21	1	7	0	0	0	0	0	0	0	0	1	Mt3.5.1s050548		Phosphorylase kinase, gamma catalytic subunit; Tyrosine-protein kinase, catalytic domain	0
	207G6AAXX:3:267:286:450	AUAUGGACAACUUGAAGACAA			21	1	7	0	2	13	0	3	0	0	76	4	Medtr8g107310.1		Eukaryotic translation initiation factor 3 subunit 4 (AHRD V1 ***NG B4FBV8_MAIZE)	0
	32_HELIUM_0000:1:62:16450:13727	GGUCAUAUUUGCAGGGACGA			20	1	7	0	1	0	0	1	0	0	1	0	-		-	0
	204DVAAXX:1:100:511:243	UGGACAGCUUGAAGACAAUAU			21	1	8	1	1	2	0	0	0	0	1	12	Medtr5g054620.1	Medtr5g054620.1	zinc finger C3HC4-type RING finger family protein (AHRD V1 --*NG AT5G48655.3)	0
	204DVAAXX:1:146:194:325	UGGUUUUAAAGUUGUUUGUAG			21	1	8	1	3	0	3	1	0	0	0	11	Medtr8g008500.1		MES10 METHYL ESTERASE 10 hydrolase/ hydrolase acting on ester bonds / methyl jasmonate esterase (AHRD V1 *-*NG AT3G50440.1)	0
	204DVAAXX:1:86:163:286	AUAUGGACAGCUUGAAGACAA			21	1	8	0	0	0	0	2	1	0	1	6	Medtr8g107310.1		Eukaryotic translation initiation factor 3 subunit 4 (AHRD V1 ***NG B4FBV8_MAIZE)	1	Medtr2g042720.1	Medtr2g042720.1	Chlorophyll a-b binding protein, chloroplastic (AHRD V1 ***NG P13869) contains Interpro domain(s) IPR002290 Serine/threonine protein kinase
	204DVAAXX:2:114:609:756	UCAACUAGGUCACUUAUUCAG			21	1	8	0	0	0	2	0	0	0	0	19	Medtr3g065560.1	Medtr3g065560.1	agenet domain-containing protein (AHRD V1 *-*NG AT1G06340.1)	0
	EVSUSMY01D5U7X	UGGGUCAAUUGCUUGAACUGG			21	1	8	0	0	0	0	0	0	0	0	6	Mt3.5.1s074961		-	0
	207G6AAXX:1:118:359:697	AUGCUUAGAUAUAGGGACGGA			21	1	10	0	1	0	0	0	0	1	0	8	Medtr2g081170.1	Medtr2g081170.1	Cyclin-D1-1 (AHRD V1 *-*NG P42751)	0
	20F1DAAXX:7:53:192:555	ACGAAGACUAAGUCAAAAGUG			21	1	10	0	1	3	0	0	0	3	0	13	Mt3.5.1s075174		Chalcone isomerase	0
	AZOTE_0001_61FVGAAXX:1:3:18134:6749	UUUUGUCAUCUUCUUGAAGGC			21	1	10	1	12	4	2	1	1	2	1	141	Mt3.5.1s063808		Disease resistance protein	5	Mt3.5.1s042431 ; Medtr6g072760.1 ; Medtr6g072780.1 ; Medtr6g072850.1 ; Mt3.5.1s054278	Medtr6g072760.1;Medtr6g072780.1;Medtr6te072830.1	Disease resistance protein ; Disease resistance-like protein GS3-1 (Fragment) (AHRD V1 *-*NG Q8LLH2_SOYBN) ; Disease resistance-like protein GS3-1 (Fragment) (AHRD V1 *-*NG Q8LLH2_SOYBN) ; Disease resistance-like protein GS5-1 (Fragment) (AHRD V1 *-*NG Q8LLF5_SOYBN) ; Disease resistance protein; ATPase, AAA+ type, core
	E8W526M03F3P9L	UUGACUAUGAGGAUGCUGAUG			21	1	10	0	3	0	0	2	0	0	0	11	Mt3.5.1s030825		Cyclic AMP-dependent chloride channel; ABC transporter, ABCB2	0
	HELIUM_0000:6:1:3708:18507	UUUAUCCAACUGGUCCUUUCU			21	1	10	0	2	0	0	0	1	1	0	14	Mt3.5.1s021821		-	0
	HELIUM_0001:8:103:136:442	UUUUGUAAGGAUGAAUUAGGC			21	1	10	0	6	104	1	1	0	1	3	40	Mt3.5.1s052766		-	0
	207G6AAXX:1:181:100:135	CUAACGGAAUGUUGAUGUGGC			21	1	10	3	0	0	0	0	0	1	1	9	Medtr5g005990.4		Chloride channel protein CLC-d (AHRD V1 ***NG P92943)	0
	204DVAAXX:1:13:549:498	CGAUUGUAUGAGCAAGUGUAC			21	1	11	21	0	0	0	2	0	0	0	13	Mt3.5.1s064610		-	0
	204DVAAXX:2:235:688:205	CGCUGCUGUAGUUCCUUCGGC			21	1	11	0	1	0	0	0	0	0	0	124	Mt3.5.1s074634		-	0
	204DVAAXX:1:32:540:822	UUUUUCUUUCGUUGGUGCAAU			21	2	12	0	2	2	6	0	1	3	1	32	Mt3.5.1s030898		RNA-directed DNA polymerase (reverse transcriptase)	0
	AZOTE_0001_61FVGAAXX:1:7:8227:9047	UGACUGUGCAGAAUUGCUGAC			21	1	12	0	0	0	0	5	0	0	0	4	Medtr8g102880.1		nucleic acid binding / zinc ion binding (AHRD V1 ***NG AT3G42140.1)	0
	204DVAAXX:3:115:446:92	UGCCCAAAACCAAUAAGGUUC			21	1	13	0	0	1	0	1	0	0	0	12	Mt3.5.1s060280		-	0
	AZOTE_0001_61FVGAAXX:1:34:8442:6337	GUUGGAAUCUUUGUUCAUGUU			21	1	13	1	2	7	1	2	0	1	0	80	Mt3.5.1s061278		Disease resistance protein; Toll-like receptor 9, leucine-rich repeat-containing	0
	204DVAAXX:3:101:555:93	UCGAAAUUUAAAGGACCUAUC			21	2	14	0	1	0	0	1	0	0	1	53	Mt3.5.1s070310		-	0
	EVSUSMY01BTVXS	UCUCGGAGGAGCUGGAAGAUC			21	1	15	0	0	0	0	0	0	0	2	127	Mt3.5.1s074378		RNA-directed DNA polymerase (reverse transcriptase)	0
	204DVAAXX:1:116:804:988	CGUGUCAGAUUUUUGUGUGGA			21	1	16	0	0	1	0	0	1	1	1	33	Mt3.5.1s064308		Protein of unknown function DUF828, plant	0
	204DVAAXX:1:118:3:885	UUUUUUUGUUUGGUAUUGGUC			21	1	16	6	17	5	7	3	5	6	3	112	Medtr6g086640.1	Medtr6g086640.1	Unknown Protein (AHRD V1)	1	Mt3.5.1s053294		Intracellular chloride channel; Glutathione S-transferase, Mu class; Glutathione S-transferase, C-terminal-like; Thioredoxin-like fold
	204DVAAXX:2:12:561:128	AGUGUUUGCUUUAAUAAUUGUC			22	2	16	146	7	3	0	0	0	3	0	19	Mt3.5.1s020981		-	0
	HELIUM_0001:7:11:869:1836	UCUGAAACGAUUCAAAAACUA			21	2	16	1	0	4	2	0	1	1	0	3	Medtr5g096990.1		FUNCTIONS IN molecular_function unknown INVOLVED IN biological_process unknown LOCATED IN cellular_component unknown (AHRD V1 *--NG AT5G16486.1)	0
	207G6AAXX:3:242:51:326	UCUUCGCUGACGUGACACCCA			21	1	17	0	0	1	1	0	0	2	0	9	Medtr5g013170.1	Medtr5g013170.1	Unknown Protein (AHRD V1)	0
	AZOTE_0001_61FVGAAXX:1:58:9347:21235	AGGAGGUAGGACUAAAACUGC			21	3	17	0	1	0	1	0	0	0	0	65	Mt3.5.1s043072		-	0
	AZOTE_0001_61FVGAAXX:1:9:2363:15857	UAUUGUCGGUUGAGUUAUAUC			21	1	17	0	0	1	0	0	0	0	1	2	Mt3.5.1s030588		Leucine-rich repeat, cysteine-containing subtype	0
	204DVAAXX:1:15:684:513	UGAAGCACGGAUACGGACACU			21	2	18	2	6	0	0	0	0	0	1	48	Mt3.5.1s070981		Amino acid transporter, transmembrane	0
	204DVAAXX:1:27:584:281	UAUGAUGUUGAUCCUUCUGAG			21	2	18	2	1	2	0	1	1	1	0	12	Mt3.5.1s023048		-	0
	AZOTE_0001_61FVGAAXX:1:71:16306:5889	UCUGACAGCUUCUUCUAGGCG			21	2	18	0	0	0	0	0	0	0	0	74	Mt3.5.1s073517		-	0
	207G6AAXX:1:58:480:677	UGGUUUGUAGGGUCAGUCGGC			21	1	19	0	5	0	0	0	0	0	0	39	Mt3.5.1s052290		-	0
	204DVAAXX:1:3:921:219	UUGGAACCGGCUGCAGUUAAC			21	1	20	0	0	0	1	0	0	0	0	20	Mt3.5.1s073452		Zinc finger, CCHC-type; Retrotransposon gag protein	0
	HELIUM_0000:6:83:16533:10363	UAAAAAAUGAAUUUUUGCUUA			21	3	20	1	16	21	17	12	2	2	3	2	Mt3.5.1s042289		-	0
	204DVAAXX:1:323:69:986	AAGGACCAAAACUUAAACGGG			21	1	21	0	1	0	0	0	0	2	0	7	Mt3.5.1s032308		-	0
	204DVAAXX:3:180:606:873	UUGGGGGCCAAAACUGCUACA			21	2	21	0	0	0	0	0	0	0	0	35	Medtr2g017430.1	Medtr2g017430.1	Unknown Protein (AHRD V1)	0
	204DVAAXX:3:329:434:956	UUUGAACAAAACACAGUUGGC			21	1	21	0	0	0	1	2	0	2	0	19	Mt3.5.1s041842		von Willebrand factor, type A; C2 calcium/lipid-binding domain, CaLB; Copine; C2 membrane targeting protein	0
	HELIUM_0001:7:93:1273:277	UCAAACAAAAGACUCUGAAGC			21	1	21	11	1	0	2	0	2	1	0	36	Mt3.5.1s073010		-	0
	204DVAAXX:1:23:763:986	AUUGGUUUUGUUGUGGAUGGC			21	1	22	1	4	183	3	3	1	4	0	122	Medtr4g095370.1	Medtr4g095370.1	Prolyl 4-hydroxylase subunit alpha-1 (AHRD V1 ***NG P16924) contains Interpro domain(s) IPR012416 Calmodulin binding protein-like	0
	204DVAAXX:3:189:935:39	UGAAGGCUGCUCACUAUUUUA			21	10	22	0	0	0	0	0	0	0	0	9	Medtr8g038990.1		DNA-directed RNA polymerase subunit 1 (AHRD V1 *-*NG Q7T6X5) contains Interpro domain(s) IPR005519 Acid phosphatase (Class B)	0
	HELIUM_0001:7:16:97:1793	CCAAAUUGUAUGUCGUUUUGG			21	1	22	0	1	0	1	0	1	1	16	94	Mt3.5.1s031003		Zinc finger, FYVE/PHD-type;	0
	207G6AAXX:2:170:330:668	UGACGUGGUGGAAUAAGGGACC			22	1	23	0	0	0	0	0	0	0	0	12	Mt3.5.1s064710		-	0
	AZOTE_0001_61FVGAAXX:1:12:18184:16367	GGAGAUGACUGUGACUUUGGA			21	1	23	0	2	2	0	0	0	0	0	9	Medtr6g008720.1		Unknown Protein (AHRD V1) contains Interpro domain(s) IPR004158 Protein of unknown function DUF247, plant	0
	AZOTE_0001_61FVGAAXX:1:15:8847:7166	UCUGAUUUUAUGGUUCCCAUG			21	2	23	0	0	0	0	2	0	0	1	25	Mt3.5.1s050630		Winged helix-turn-helix transcription repressor DNA-binding	0
	HELIUM_0001:7:23:475:1686	UGGGUGUACCGUAGAAUUUGC			21	3	23	0	0	0	0	0	0	0	0	59	Mt3.5.1s061966		-	0
	HELIUM_0001:7:45:175:145	UUUAGUCCCUGAAUGCAGAGA			21	2	23	0	0	0	0	0	1	0	3	4	Mt3.5.1s031636		-	2	Mt3.5.1s054076 ; Mt3.5.1s054076		Ribosomal protein L53, mitochondrial ; Ribosomal protein L53, mitochondrial
	207G6AAXX:1:71:231:644	UGUGUCGGAGUACAAGUUAG			20	1	24	0	0	0	0	0	0	2	0	0	-		-	0
	204DVAAXX:1:111:349:21	UCAUUUGGUCUUGGAUGUCAC			21	1	25	6	18	17	0	0	0	0	0	21	Mt3.5.1s012068		UBA-like; Ubiquilin	1	Medtr1g018470.1	Medtr1g018470.1	Unknown Protein (AHRD V1) contains Interpro domain(s) IPR003340 Transcriptional factor B3
	AZOTE_0001_61FVGAAXX:1:106:14376:20179	GUCGAGUUCAAUAGGAGGCA			20	1	25	0	0	0	1	0	0	0	0	0	-		-	0
	AZOTE_0001_61FVGAAXX:1:69:9330:6857	GUAGAGGCAUGUGCACUGGC			20	1	25	0	0	0	1	0	0	0	0	0	-		-	0
	HELIUM_0001:8:92:696:10	AUAAGGCUGAGAAACACUAGU			21	1	25	0	0	0	0	0	0	0	0	13	Mt3.5.1s034012		Leucine-rich repeat-containing N-terminal domain, type 2	0
	204DVAAXX:1:23:876:465	UAGAAGAAGCUGUCAGAGAAG			21	1	26	0	1	1	3	2	2	3	2	16	Mt3.5.1s074572		-	0
	204DVAAXX:1:268:706:434	CAAGCGAGAGAUCAAGGUCGG			21	2	26	0	0	0	0	0	0	0	0	13	Mt3.5.1s072607		Yippee-like protein	0
	HELIUM_0001:8:120:5:1251	UAAUGAUAUUUGUACAACCAUU			22	1	26	2	10	3	1	0	1	0	2	123	Mt3.5.1s074865		Zinc finger, CCHC-type; Peptidase aspartic	0
	204DVAAXX:1:128:456:671	UGUUUGUAAGGAUGAUAGGUU			21	4	27	1	2	2	0	0	0	0	0	14	Medtr2te009730.1		Polynucleotidyl transferase Ribonuclease H fold (AHRD V1 *-*NG Q2HV93_MEDTR) contains Interpro domain(s) IPR001022 Tobamoviral movement protein	0
	207G6AAXX:1:187:868:382	AGGGACGAAAAUUCAAAUGGC			21	2	27	0	1	1	1	0	0	0	0	43	Mt3.5.1s033311		Toll-Interleukin receptor; Disease resistance protein; ATPase, AAA+ type, core	0
	204DVAAXX:2:217:939:819	UUUGGUACCAAGCAGAGAUCA			21	1	29	0	0	0	1	0	0	0	1	315	Mt3.5.1s074515		-	0
	204DVAAXX:3:89:618:955	ACACAACCCCACAAAACCGGC			21	1	29	0	7	3	0	0	0	0	0	80	Mt3.5.1s071445		-	0
	HELIUM_0000:7:24:13544:12618	UUUGAACAACCAUUUGAUAC			20	1	29	0	2	1	4	1	0	2	0	2	Mt3.5.1s031972		-	2	Mt3.5.1s062386 ; Medtr1g100840.1		Zinc finger, GRF-type ; H+-transporting two-sector ATPase alpha/beta subunit central region (AHRD V1 *--NG Q2HTK5_MEDTR)
	HELIUM_0001:7:57:184:1211	CUAGUGCCGGAUUUGUGUAGA			21	2	29	0	0	0	0	0	0	0	0	13	Medtr7g057020.1	Medtr6g072927.1	Unknown Protein (AHRD V1) contains Interpro domain(s) IPR011876 Isopentenyl-diphosphate delta-isomerase, type 1	0
