# Supplementary material for: The small RNA diversity from Medicago truncatula roots under biotic interactions evidences the environmental plasticity of the miRNAome
Source: Genome Biol. 2014 Sep 24;15(9):457. doi: 10.1186/s13059-014-0457-4 (PMC4212123; doi:10.1186/s13059-014-0457-4)
Supplement: Additional file 3: Table S3a — List of intergenic miRNA precusors. miRDeep tab contains the precursors validated by “miRDeep” software. “miRDeep rejected” tab contains the precursors rejected by the miRDeep software. nt: nucleotide, AS: antisense to the neighboring gene, S: sense to the neighboring gene. [file 13059_2014_457_MOESM3_ESM.xlsx]

## Sheet: miRDeep
Mature ID	Precursor ID	miRBase precursor name	General class	dG	Precursor Length (nt)	MiRDeep Score	Coordinate start	Coordinate end	Relative strand to the neighbouring gene	Distance to neighbouring gene	Relative position to the neighbouring gene	Gene ID	Gene annotation	Strand	Mtr v4 coordinates
204DVAAXX:1:148:988:59	Mt3.5.1s02_r1272		1	80.38	118	39.5	8262048	8262165	AS	1521	Intergenic	Mt3.5.1s021495	-	+	chr4:46273491-46273608
204DVAAXX:1:15:212:458	Mt3.5.1s06_r1369		1	51.52	116	118.2	8812415	8812530	AS	367	Intergenic	Mt3.5.1s061871	-	+	chr6:33705417-33705302
204DVAAXX:1:163:744:763	Mt3.5.1Chr2_r1820		1	64.15	103	9	9133289	9133391	AS	4048	Intergenic	Medtr2g027910.1	Unknown Protein (AHRD V1)	+	chr2:10249046-10249148
204DVAAXX:1:184:380:951	Mt3.5.1Chr4_r1021		1	62.79	145	1.6	27300765	27300909	AS	169	Intergenic	Medtr4g081270.1	Tir-nbs-lrr resistance protein (Fragment) (AHRD V1 *-*- B9N9Q6_POPTR) contains Interpro domain(s) IPR000157 Toll-Interleukin receptor	-	chr4:31488244-31488388
204DVAAXX:2:127:348:645	Mt3.5.1Chr1_r540		1	54.10	141	5337.4	19664958	19665098	S	2336	Intergenic	Medtr1te079090.1	Unknown Protein (AHRD V1)	-	chr8:20121913-20122053
204DVAAXX:2:127:348:645	Mt3.5.1Chr1_r542		1	48.99	124	5485.6	19665698	19665821	S	1613	Intergenic	Medtr1te079090.1	Unknown Protein (AHRD V1)	-	chr8:20120993-20120870
204DVAAXX:3:190:350:58	Mt3.5.1s02_r1375		1	87.41	171	588.7	9828892	9829062	AS	2368	Intergenic	Mt3.5.1s021766	Beige/BEACH	-	chr1:46412849-46412679
207G6AAXX:1:180:185:539	Mt3.5.1s01_r1074		1	66.19	134	1568.1	8547473	8547606	S	1588	Intergenic	Mt3.5.1s011478	Amino acid transporter, transmembrane	-	chr2:2843535-2843402
207G6AAXX:1:67:740:719	Mt3.5.1Chr7_r667		1	123.68	144	325.1	21239453	21239596	AS	580	Intergenic	Medtr7g076910.1	Exosome complex exonuclease RRP46 (AHRD V1 ***- Q9NQT4) contains Interpro domain(s) IPR001247 Exoribonuclease, phosphorolytic domain 1	-	chr7:29053312-29053455
207G6AAXX:2:203:798:720	Mt3.5.1Chr8_r1647		1	103.73	151	2.6	7138802	7138952	AS	171	Intergenic	Medtr8g030600.1	Sodium-dependent phosphate transport protein 1, chloroplastic (AHRD V1 **-* O82390) contains Interpro domain(s) IPR011701 Major facilitator superfamily MFS-1	+	chr8:11322557-11322707
20F1DAAXX:6:200:383:227	Mt3.5.1Chr3_r1838		1	65.21	84	466.8	39532269	39532352	AS	164	Intergenic	Medtr3g109580.1	Unknown Protein (AHRD V1)	-	chr3:51253872-51253955
20F1DAAXX:7:173:674:213	Mt3.5.1s06_r1415		1	70.79	106	1.8	959742	959847	S	557	Intergenic	Mt3.5.1s060194	Zinc finger, CCHC-type	-	chr7:32599680-32599785
ath-miR319a	Mt3.5.1s06_r1098		1	112.98	213	60222.6	4916193	4916405	AS	3413	Intergenic	Mt3.5.1s061028	-	+	chr8:41702955-41702743
ath-miR319a	Mt3.5.1Chr5_r1584		1	116.39	211	70358.1	31290515	31290725	AS	2840	Intergenic	Medtr5g075890.1	Unknown Protein (AHRD V1)	+	chr5:32289760-32289970
ath-miR319a	Mt3.5.1Chr3_r573		1	116.64	200	72116.4	19927080	19927279	AS	4431	Intergenic	Medtr3g062880.1	Nodule-specific cysteine-rich peptide 93 (AHRD V1 ***- A7KH85_MEDTR) contains Interpro domain(s) IPR009810 Late nodulin	+	chr3:28429459-28429658
AZOTE_0001_61FVGAAXX:1:10:1676:21066	Mt3.5.1Chr7_r833		1	55.36	126	78	24152681	24152806	S	696	Intergenic	Medtr7g082540.1	Unknown Protein (AHRD V1)	-	chr7:31644017-31644142
bna-miR156a	Mt3.5.1Chr1_r1415		1	82.53	113	435978	4445870	4445982	S	4	Intergenic	Medtr1g015780.1	Unknown Protein (AHRD V1)	-	chr1:4043013-4043125
E4D3Z3Y01C9R5R	Mt3.5.1s02_r1120		1	40.63	99	25282.7	6017269	6017367	AS	1392	Intergenic	Mt3.5.1s021096	Peptidase A1	-	chr2:23945726-23945824
mtr-miR5037a	Mt3.5.1Chr7_r812		1	59.92	105	4622.8	23948116	23948220	AS	1840	Intergenic	Medtr7g082110.1	Receptor-like kinase (AHRD V1 **** C0SW32_SOYBN) contains Interpro domain(s) IPR002290 Serine/threonine protein kinase	-	chr7:31441413-31441517
E4D3Z3Y01EO1V5	Mt3.5.1Chr4_r158		1	101.74	117	3000.1	12634025	12634141	S	0	Intergenic	Medtr4g039930.1	Unknown Protein (AHRD V1)	+	chr4:14189423-14189539
E8W526M03G7ZSK	Mt3.5.1Chr5_r516		1	67.74	120	622.9	16653455	16653574	AS	2678	Intergenic	Medtr5g038840.1	Zinc finger MYM-type protein 1 (AHRD V1 *-*- Q5SVZ6)	-	chr5:17079583-17079702
E8W526M03GVXF3	Mt3.5.1Chr2_r573		1	148.51	224	2283.5	19466303	19466526	AS	4364	Intergenic	Medtr2te062230.1	Unknown Protein (AHRD V1) contains Interpro domain(s) IPR018289 MULE transposase, conserved domain	-	chr2:26257329-26257552
E8W526M04I757V	Mt3.5.1Chr2_r1167		1	70.48	109	476.6	28956064	28956172	S	1480	Intergenic	Medtr2te093700.1	Calcium dependent protein kinase 25 (AHRD V1 ***- B9HNH4_POPTR) contains Interpro domain(s) IPR019557 Aminotransferase-like, plant mobile domain	-	chr2:39955080-39955188
E8W526M04IB8GH	Mt3.5.1s02_r1351		1	80.91	103	3908.5	9424470	9424572	AS	2974	Intergenic	Mt3.5.1s021697	-	+	chr1:31156897-31156999
E8W526M04JPUFZ	Mt3.5.1Chr6_r595		1	60.28	107	6461.7	18776013	18776119	AS	3303	Intergenic	Medtr6g081860.1	Uncharacterized PKHD-type hydroxylase At1g22950 (AHRD V1 ***- Q3ED68) contains Interpro domain(s) IPR006620 Prolyl 4-hydroxylase, alpha subunit	-	scaffold1086:1092-1198
mtr-miR530	Mt3.5.1Chr0_r488		1	92.17	177	1020.2	19123046	19123222	S	11	Intergenic	AC235487_8.2	Unknown Protein (AHRD V1)	-	chr2:40801802-40801626
EVSUSMY01BLMNF	Mt3.5.1Chr5_r507		1	69.30	132	644.3	16598908	16599039	AS	1980	Intergenic	Medtr5g038720.1	Unknown Protein (AHRD V1)	-	chr5:17025036-17025167
EVSUSMY01BLMNF	Mt3.5.1Chr5_r505		1	73.55	134	644.4	16576513	16576646	S	1061	Intergenic	Medtr5g038670.1	Unknown Protein (AHRD V1)	-	chr5:17002641-17002774
EVSUSMY01BLMNF	Mt3.5.1Chr5_r510		1	72.99	129	644.4	16616383	16616511	S	1353	Intergenic	Medtr5g038770.1	Unknown Protein (AHRD V1)	-	chr5:17042511-17042639
EVSUSMY01BLMNF	Mt3.5.1Chr5_r509		1	73.89	130	644.5	16610557	16610686	S	1252	Intergenic	Medtr5g038770.1	Unknown Protein (AHRD V1)	-	chr5:17036685-17036814
EVSUSMY01BLMNF	Mt3.5.1Chr5_r511		1	76.21	136	644.5	16622248	16622383	S	659	Intergenic	Medtr5g038780.1	WD-repeat protein GhTTG1 (AHRD V1 *--- Q8L5J3_GOSHI)	-	chr5:17048376-17048511
EVSUSMY01BLMNF	Mt3.5.1Chr5_r504		1	76.85	136	644.5	16568490	16568625	S	1385	Intergenic	Medtr5te038660.1	Retroelement pol polyprotein-like (AHRD V1 **-- Q9FJV3_ARATH) contains Interpro domain(s) IPR013103 Reverse transcriptase, RNA-dependent DNA polymerase	-	chr5:16994618-16994753
EVSUSMY01BLMNF	Mt3.5.1Chr5_r506		1	76.96	136	644.5	16591725	16591860	S	1206	Intergenic	Medtr5g038700.1	Unknown Protein (AHRD V1)	-	chr5:17017853-17017988
EVSUSMY01BLMNF	Mt3.5.1Chr5_r520		1	65.25	111	746.2	16671125	16671235	AS	892	Intergenic	Medtr5g038860.1	Unknown Protein (AHRD V1)	-	chr5:17097253-17097363
EVSUSMY01C43QP	Mt3.5.1s03_r137		1	60.69	97	108.8	11790560	11790656	S	3649	Intergenic	Mt3.5.1s032162	Pyridoxal phosphate-dependent transferase, major domain	+	chr4:42542086-42541990
EVSUSMY01CBKZO	Mt3.5.1s04_r1045		1	172.86	256	745	4960747	4961002	S	204	Intergenic	Mt3.5.1s040906	Beta-lactamase-like	-	chr3:3494724-3494979
EVSUSMY01CBKZO	Mt3.5.1Chr2_r1158		1	206.86	252	1086.5	28800447	28800698	S	49	Intergenic	Medtr2g093340.1	Unknown Protein (AHRD V1)	-	chr2:39799564-39799815
EVSUSMY01D67WF	Mt3.5.1s04_r858		1	60.32	117	6325.1	2487679	2487795	S	236	Intergenic	Mt3.5.1s040454	-	-	chr8:10772557-10772673
EVSUSMY01DB76E	Mt3.5.1s01_r413		1	59.72	99	72582.9	1660976	1661074	AS	1719	Intergenic	Mt3.5.1s010288	-	-	chr7:19560589-19560491
EVSUSMY01E17TU	Mt3.5.1s03_r234		1	51.65	118	38643.7	1327434	1327551	S	33	Intergenic	Mt3.5.1s030233	-	+	chr7:16787890-16787773
EVSUSMY01EAALD	Mt3.5.1s07_r535		1	66.43	118	78363.5	1896697	1896814	AS	1287	Intergenic	Mt3.5.1s070422	RNA-directed DNA polymerase (reverse transcriptase)	+	chr8:38022462-38022345
HELIUM_0001:7:18:838:895	Mt3.5.1Chr5_r462		1	54.99	91	26.5	16155617	16155707	S	50	Intergenic	Medtr5g037960.1	Unknown Protein (AHRD V1)	-	chr5:16581745-16581835
HELIUM_0001:7:2:168:1657	Mt3.5.1s04_r142		1	79.72	114	449.3	1159199	1159312	AS	2394	Intergenic	Mt3.5.1s040191	-	+	chr7:19822015-19821902
HELIUM_0001:8:58:1687:742	Mt3.5.1Chr5_r2818		1	59.66	131	98.6	9476553	9476683	AS	7955	Intergenic	Medtr5te024230.1	Unknown Protein (AHRD V1) contains Interpro domain(s) IPR015706 RNA-directed DNA polymerase (reverse transcriptase), related	-	chr5:9733637-9733767
HELIUM_0001:8:62:1150:209	Mt3.5.1s06_r1319		1	98.10	159	2.5	7976641	7976799	AS	334	Intergenic	Mt3.5.1s061697	Disease resistance protein	-	chr1:52222204-52222362
HELIUM_0001:8:62:1150:209	Mt3.5.1s06_r516		1	110.41	140	2.8	17059785	17059924	AS	1860	Intergenic	Mt3.5.1s063648	Tetratricopeptide-like helical	-	chr1:31909889-31909750
mtr-miR156e	Mt3.5.1Chr7_r842	mtr-MIR156h	1	58.06	97	138352	24257583	24257679	AS	2197	Intergenic	Medtr7g082800.1	Os10g0190900 protein (Fragment) (AHRD V1 *-*- C7J7Z6_ORYSJ) contains Interpro domain(s) IPR015521 MATE family transporter related protein	+	chr7:31748919-31749015
mtr-miR159a	Mt3.5.1Chr0_r381		1	114.02	203	3.14687e+06	17140576	17140778	AS	1606	Intergenic	AC233685_4.1	Unknown Protein (AHRD V1) contains Interpro domain(s) IPR001360 Glycoside hydrolase, family 1	-	chr6:30238177-30237975
mtr-miR160a	Mt3.5.1s04_r658		1	78.29	118	13397.3	19374496	19374613	AS	2379	Intergenic	Mt3.5.1s043715	-	-	chr1:28422579-28422462
mtr-miR162	Mt3.5.1Chr4_r1690		1	71.58	129	9288	38145137	38145265	AS	2283	Intergenic	Medtr4g112460.1	Unknown Protein (AHRD V1) contains Interpro domain(s) IPR003299 Flagellar calcium-binding protein (calflagin)	+	chr4:46038137-46038009
mtr-miR164a	Mt3.5.1Chr1_r792		1	77.12	125	134170	23983770	23983894	S	2622	Intergenic	Medtr1g088410.1	Gamma-tubulin complex component 4 (AHRD V1 ***- Q9UGJ1) contains Interpro domain(s) IPR007259 Spc97/Spc98	+	chr1:39521534-39521658
mtr-miR166a	Mt3.5.1Chr8_r1077		1	69.95	129	1.03582e+06	27465147	27465275	S	2151	Intergenic	Medtr8g094960.1	Unknown Protein (AHRD V1)	-	chr8:39663056-39663184
mtr-miR166a	Mt3.5.1Chr8_r1078	mtr-MIR166e	1	68.24	108	909202	27465366	27465473	S	2370	Intergenic	Medtr8g094960.1	Unknown Protein (AHRD V1)	-	chr8:39663275-39663382
mtr-miR167a	Mt3.5.1s02_r240		1	83.89	147	15954.3	13359764	13359910	S	4022	Intergenic	Mt3.5.1s022410	-	+	chr7:38348451-38348597
mtr-miR167b-5p	Mt3.5.1Chr7_r1699		1	113.95	223	40543.9	37444812	37445034	S	695	Intergenic	Medtr7g115030.1	Unknown Protein (AHRD V1)	+	chr7:47492509-47492731
mtr-miR168b	Mt3.5.1Chr5_r15	mtr-MIR168c	1	85.71	122	132278	10278669	10278790	AS	4646	Intergenic	Medtr5g025820.1	F5J5.1 (AHRD V1 ***- Q9SKW9_ARATH)	+	chr5:10535753-10535874
mtr-miR169q	Mt3.5.1Chr2_r216		1	80.68	130	946.5	13454079	13454208	S	4009	Intergenic	Medtr2g036980.1	Unknown Protein (AHRD V1)	+	chr2:16053135-16053264
mtr-miR171b	Mt3.5.1s05_r591		1	58.11	104	1.4	1874068	1874171	AS	2478	Intergenic	Mt3.5.1s050386	-	+	chr4:17270925-17270822
mtr-miR172a	Mt3.5.1Chr5_r1717		1	90.16	136	10274.5	33265803	33265938	S	3596	Intergenic	Medtr5g080090.1	Unknown Protein (AHRD V1) contains Interpro domain(s) IPR013596 FBD	-	chr5:34277341-34277476
mtr-miR172b	Mt3.5.1Chr0_r274		1	82.94	153	27533.4	15060192	15060344	S	1174	Intergenic	AC233663_3.1	Unknown Protein (AHRD V1)	+	chr4:21427197-21427349
mtr-miR172b	Mt3.5.1s04_r966		1	75.84	132	30942.9	3737708	3737839	S	1401	Intergenic	Mt3.5.1s040689	D-galactoside/L-rhamnose binding SUEL lectin	-	chr1:42480804-42480673
mtr-miR2111h	Mt3.5.1Chr7_r362	mtr-MIR2111b	1	54.32	103	8060.9	16696690	16696792	S	345	Intergenic	Medtr7g064960.1	Unknown Protein (AHRD V1)	-	chr7:23625312-23625414
mtr-miR2111h	Mt3.5.1Chr7_r349	mtr-MIR2111e	1	54.88	102	1.3	16649192	16649293	AS	779	Intergenic	Medtr7g064890.1	Unknown Protein (AHRD V1)	-	chr7:23577814-23577915
mtr-miR2111h	Mt3.5.1Chr7_r348	mtr-MIR2111f	1	68.92	134	1.7	16644233	16644366	AS	2988	Intergenic	Medtr7te064880.1	Unknown Protein (AHRD V1) contains Interpro domain(s) IPR015706 RNA-directed DNA polymerase (reverse transcriptase), related	-	chr7:23572855-23572988
mtr-miR2111h	Mt3.5.1Chr7_r359		1	64.49	107	7691	16686087	16686193	S	1190	Intergenic	Medtr7te064930.1	Unknown Protein (AHRD V1)	-	chr7:23614709-23614815
mtr-miR2111h	Mt3.5.1Chr7_r358	mtr-MIR2111j	1	58.64	103	7767.8	16685914	16686016	S	1017	Intergenic	Medtr7te064930.1	Unknown Protein (AHRD V1)	-	chr7:23614536-23614638
mtr-miR2111h	Mt3.5.1Chr7_r354	mtr-MIR2111m	1	75.96	132	7858.5	16661325	16661456	AS	3624	Intergenic	Medtr7te064900.1	Unknown Protein (AHRD V1) contains Interpro domain(s) IPR015706 RNA-directed DNA polymerase (reverse transcriptase), related	-	chr7:23589947-23590078
mtr-miR2111h	Mt3.5.1Chr7_r352	mtr-MIR2111n	1	66.31	106	7898.6	16656101	16656206	AS	5657	Intergenic	Medtr7g064890.1	Unknown Protein (AHRD V1)	-	chr7:23584723-23584828
mtr-miR2111h	Mt3.5.1Chr7_r350	mtr-MIR2111o	1	60.20	106	7929.5	16649857	16649962	AS	110	Intergenic	Medtr7g064890.1	Unknown Protein (AHRD V1)	-	chr7:23578479-23578584
mtr-miR2111h	Mt3.5.1Chr7_r356	mtr-MIR2111u	1	75.72	132	7910	16671465	16671596	S	513	Intergenic	Medtr7g064910.1	Unknown Protein (AHRD V1)	-	chr7:23600087-23600218
mtr-miR2111h	Mt3.5.1Chr7_r363	mtr-MIR2111v	1	64.61	106	7736.9	16696864	16696969	S	168	Intergenic	Medtr7g064960.1	Unknown Protein (AHRD V1)	-	chr7:23625486-23625591
mtr-miR2592b	Mt3.5.1Chr4_r1857		1	160.48	258	4.1	40891494	40891751	AS	47	Intergenic	Medtr4g118540.1	Unknown Protein (AHRD V1)	-	chr4:49094999-49095256
mtr-miR2592b	Mt3.5.1s07_r931		1	125.67	199	395.5	4642103	4642301	AS	164	Intergenic	Mt3.5.1s071041	Protein kinase-like domain	-	chr5:11347354-11347166
mtr-miR2592b	Mt3.5.1Chr3_r1972	mtr-MIR2592i	1	193.42	255	4.7	41946048	41946302	S	47	Intergenic	Medtr3g116290.1	Unknown Protein (AHRD V1)	+	chr8:485208-484954
mtr-miR2592b	Mt3.5.1Chr8_r1638	mtr-MIR2592i	1	193.42	255	4.7	699138	699392	S	128	Intergenic	Medtr8g006350.1	Unknown Protein (AHRD V1)	-	chr8:484954-485208
mtr-miR2623	Mt3.5.1Chr5_r1605		1	58.79	124	623.7	31771069	31771192	AS	914	Intergenic	Medtr5g076820.1	Ubiquitin (AHRD V1 *-*- D0EUY5_9POAL) contains Interpro domain(s) IPR004162 Seven in absentia protein	-	chr5:32770314-32770437
mtr-miR2633	Mt3.5.1Chr5_r1185		1	59.98	118	3288.5	25828393	25828510	AS	1380	Intergenic	Medtr5g063960.1	Unknown Protein (AHRD V1)	+	chr5:26539053-26539170
mtr-miR2643a	Mt3.5.1Chr5_r2290		1	51.61	103	7103.8	41256976	41257078	AS	1363	Intergenic	Medtr5g096710.1	F-box protein At4g12560 (AHRD V1 ***- Q9SU30) contains Interpro domain(s) IPR001810 Cyclin-like F-box	-	chr5:42295738-42295840
mtr-miR393a	Mt3.5.1Chr3_r683		1	63.90	130	986.3	21952262	21952391	S	1712	Intergenic	Medtr3g069820.1	Unknown Protein (AHRD V1)	+	chr3:31272979-31273108
mtr-miR396a-5p	Mt3.5.1Chr4_r1780		1	67.07	122	42225.1	39789599	39789720	AS	1944	Intergenic	Medtr4g115260.1	Unknown Protein (AHRD V1)	+	chr4:47580903-47581024
mtr-miR5037a	Mt3.5.1Chr7_r813	mtr-MIR5037b	1	56.10	105	4876	23954293	23954397	S	965	Intergenic	Medtr7g082120.1	Unknown Protein (AHRD V1)	-	chr7:31447590-31447694
ptc-miR160h	Mt3.5.1Chr0_r298		1	65.29	108	105.3	15598719	15598826	AS	1324	Intergenic	AC233669_9.1	RNA-directed DNA polymerase (Reverse transcriptase) (AHRD V1 *-*NG Q2HVM1_MEDTR)	-	chr4:56222496-56222603
ptc-miR167f	Mt3.5.1s01_r1112		1	62.99	112	77121	9048096	9048207	S	2839	Intergenic	Mt3.5.1s011561	-	+	chr4:25787029-25787140
vvi-miR171f	Mt3.5.1Chr4_r1775		1	53.56	118	9733.6	39704642	39704759	S	6945	Intergenic	Medtr4g115100.1	Transport inhibitor response 1 (AHRD V1 *-*- A4KA30_GOSHI)	+	chr4:47495946-47496063
zma-miR171f	Mt3.5.1s01_r1139		1	64.82	107	1047.5	9571827	9571933	S	7913	Intergenic	Mt3.5.1s011673	DVL	-	chr2:8261967-8262073
HELIUM_0000:7:19:16359:10939	Mt3.5.1Chr3_r2007		2	98.71	259	649.2	42507827	42508085	S	61	Intergenic	Medtr3g117070.1	Unknown Protein (AHRD V1)	-	chr3:54752483-54752741
mtr-miR2592bi	Mt3.5.1Chr0_r1008		3	158.77	210	4.1	6359807	6360016	S	70	Intergenic	AC225507_36.1	Unknown Protein (AHRD V1)	+	chr3:51015569-51015778
mtr-miR2592bi	Mt3.5.1Chr3_r794		3	164.81	210	4.3	2362653	2362862	AS	497	Intergenic	Medtr3g010370.1	Unknown Protein (AHRD V1)	+	chr3:2428779-2428988
204DVAAXX:1:163:860:959	Mt3.5.1s02_r1267		3	63.03	120	1.6	8209122	8209241	AS	1679	Intergenic	Mt3.5.1s021489	Tubby, C-terminal	+	chr1:39940496-39940615
204DVAAXX:1:163:860:959	Mt3.5.1s05_r863		3	64.54	120	1.6	2334479	2334598	AS	2646	Intergenic	Mt3.5.1s050486	-	-	chr8:2627185-2627304
204DVAAXX:1:163:860:959	Mt3.5.1s05_r399		3	65.39	114	1.6	15872997	15873110	S	318	Intergenic	Mt3.5.1s053231	Late nodulin	+	chr8:12958906-12958793
204DVAAXX:1:163:860:959	Mt3.5.1Chr8_r897		3	72.59	119	1.8	24510382	24510500	AS	107	Intergenic	Medtr8te087760.1	Retrovirus-related Pol polyprotein from transposon TNT 1-94 (AHRD V1 *--- P10978) contains Interpro domain(s) IPR013103 Reverse transcriptase, RNA-dependent DNA polymerase	+	chr8:36308002-36308120
204DVAAXX:1:163:860:959	Mt3.5.1Chr8_r168		3	78.52	116	2	13261558	13261673	AS	288	Intergenic	Medtr8g056100.1	Delta-8 sphingolipid desaturase (AHRD V1 **** D2KBG3_RIBNI) contains Interpro domain(s) IPR012171 Fatty acid/sphingolipid desaturase	+	chr8:24418893-24419008
204DVAAXX:1:163:860:959	Mt3.5.1s05_r379		3	88.43	123	2.2	15629403	15629525	S	729	Intergenic	Mt3.5.1s053186	-	+	chr1:47507574-47507696
204DVAAXX:1:167:105:210	Mt3.5.1s02_r215		3	124.45	157	3.2	13008972	13009128	AS	167	Intergenic	Mt3.5.1s022335	-	-	chr1:28745953-28745797
204DVAAXX:1:167:105:210	Mt3.5.1s02_r300		3	128.33	172	3.3	14268624	14268795	AS	945	Intergenic	Mt3.5.1s022598	Transferase	-	chr4:1107046-1107217
204DVAAXX:1:184:380:951	Mt3.5.1Chr5_r2489		3	56.99	120	1.4	5338683	5338802	AS	3714	Intergenic	Medtr5te015890.1	Retrovirus-related Pol polyprotein from transposon TNT 1-94 (AHRD V1 ***- P10978)	+	chr5:5595473-5595592
204DVAAXX:1:184:380:951	Mt3.5.1Chr6_r879		3	55.63	95	1.4	22352686	22352780	AS	308	Intergenic	Medtr6g090820.1	cDNA clone J013112G07 full insert sequence (AHRD V1 ***- Q5ZAG1_ORYSJ)	-	chr6:34751664-34751758
204DVAAXX:1:184:380:951	Mt3.5.1Chr6_r916		3	55.63	95	1.4	22896402	22896496	AS	309	Intergenic	Medtr6g092190.1	cDNA clone J013112G07 full insert sequence (AHRD V1 ***- Q5ZAG1_ORYSJ)	-	chr6:34751664-34751758
204DVAAXX:1:36:486:175	Mt3.5.1s04_r594		3	209.06	379	97.9	18446755	18447133	S	252	Intergenic	Mt3.5.1s043540	mRNA splicing factor, Cwf18	-	chr1:34622010-34621632
204DVAAXX:1:47:244:493	Mt3.5.1Chr0_r264		3	214.67	296	4.4	14903206	14903501	S	26	Intergenic	AC233662_38.1	Unknown Protein (AHRD V1)	+	chr1:29436207-29436502
204DVAAXX:2:40:473:685	Mt3.5.1s06_r705		3	47.32	140	1.1	19835203	19835342	AS	188	Intergenic	Mt3.5.1s064234	-	+	chr4:12746086-12746225
204DVAAXX:2:40:473:685	Mt3.5.1s01_r496		3	80.30	141	2	17865053	17865193	S	216	Intergenic	Mt3.5.1s013081	Cyclic AMP-dependent chloride channel	+	chr7:12307956-12307816
204DVAAXX:2:40:473:685	Mt3.5.1Chr2_r1401		3	104.33	140	2.7	3282469	3282608	AS	3171	Intergenic	Medtr2g012460.1	Unknown Protein (AHRD V1)	-	chr2:3094921-3095060
204DVAAXX:2:40:473:685	Mt3.5.1s05_r829		3	115.04	162	2.9	21941581	21941742	S	902	Intergenic	Mt3.5.1s054519	RNA-directed DNA polymerase (reverse transcriptase)	+	chr3:11582910-11582749
204DVAAXX:3:133:725:372	Mt3.5.1s05_r857		3	74.31	168	1.9	22405520	22405687	AS	1478	Intergenic	Mt3.5.1s054614	-	-	chr7:6174093-6173926
204DVAAXX:3:133:725:372	Mt3.5.1s06_r980		3	92.37	133	2.3	342132	342264	S	3589	Intergenic	Mt3.5.1s060064	MAP Kinase Interacting Kinase	-	chr4:20538685-20538816
204DVAAXX:3:133:725:372	Mt3.5.1s05_r1161		3	97.09	141	2.5	6739656	6739796	AS	3190	Intergenic	Mt3.5.1s051402	-	-	chr1:27159353-27159493
204DVAAXX:3:133:725:372	Mt3.5.1s05_r1209		3	98.47	147	2.5	7183830	7183976	S	280	Intergenic	Mt3.5.1s051490	O-methyltransferase, family 2	-	chr2:15372364-15372218
204DVAAXX:3:133:725:372	Mt3.5.1s06_r684		3	99.85	157	2.5	19473488	19473644	S	141	Intergenic	Mt3.5.1s064154	Lipid-binding START	-	chr7:9268898-9268742
204DVAAXX:3:133:725:372	Mt3.5.1s05_r1106		3	104.74	159	2.7	6008033	6008191	S	1956	Intergenic	Mt3.5.1s051261	Ubiquitin supergroup	-	chr3:21295314-21295472
204DVAAXX:3:189:935:39	Mt3.5.1Chr2_r358		3	113.69	227	2.9	15308531	15308757	S	290	Intergenic	Medtr2te042140.1	Unknown Protein (AHRD V1)	-	chr2:18394340-18394566
204DVAAXX:3:189:935:39	Mt3.5.1s05_r280		3	126.13	195	3.2	14495149	14495343	S	64	Intergenic	Mt3.5.1s052953	-	-	chr2:22495484-22495678
204DVAAXX:3:189:935:39	Mt3.5.1s06_r1012		3	132.65	227	3.4	3750043	3750269	S	3586	Intergenic	Mt3.5.1s060778	-	-	chr6:35054007-35053781
204DVAAXX:3:190:350:58	Mt3.5.1Chr5_r334		3	58.86	165	1.4	14632683	14632847	S	911	Intergenic	Medtr5g034680.1	Unknown Protein (AHRD V1)	-	chr5:15058810-15058974
204DVAAXX:3:190:350:58	Mt3.5.1Chr3_r2246		3	78.90	147	2	7213672	7213818	S	1905	Intergenic	Medtr3g025570.1	Zinc finger A20 and AN1 domain-containing stress-associated protein 8 (AHRD V1 *-*- A3BDI8) contains Interpro domain(s) IPR000058 Zinc finger, AN1-type	+	chr3:7829057-7829203
204DVAAXX:3:190:350:58	Mt3.5.1Chr3_r2253		3	78.90	147	2	7286344	7286490	S	1914	Intergenic	Medtr3g025760.1	Zinc finger A20 and AN1 domain-containing stress-associated protein 8 (AHRD V1 *-*- A3BDI8) contains Interpro domain(s) IPR000058 Zinc finger, AN1-type	+	chr3:7829057-7829203
204DVAAXX:3:190:350:58	Mt3.5.1Chr0_r181		3	91.42	174	2.3	12968891	12969064	S	2205	Intergenic	AC233577_45.1	Unknown Protein (AHRD V1)	-	chr1:50550275-50550102
204DVAAXX:3:190:350:58	Mt3.5.1Chr4_r2144		3	92.66	189	2.3	44575437	44575625	S	562	Intergenic	Medtr4g127840.1	Receptor-like protein kinase At3g21340 (AHRD V1 ***- Q9LIG2) contains Interpro domain(s) IPR002290 Serine/threonine protein kinase	-	chr4:53176287-53176475
204DVAAXX:3:190:350:58	Mt3.5.1Chr7_r271		3	116.53	169	3	15247831	15247999	AS	564	Intergenic	Medtr7te058540.1	Uncharacterized mitochondrial protein AtMg00310 (AHRD V1 *-*- P93295) contains Interpro domain(s) IPR015706 RNA-directed DNA polymerase (reverse transcriptase), related	+	chr7:21103233-21103401
204DVAAXX:3:41:705:854	Mt3.5.1Chr2_r753		3	114.13	181	2.9	22445150	22445330	AS	1754	Intergenic	Medtr2g071650.1	Unknown Protein (AHRD V1)	+	chr2:29949451-29949631
207G6AAXX:1:67:740:719	Mt3.5.1s05_r6		3	108.90	143	2.8	10157253	10157395	AS	3305	Intergenic	Mt3.5.1s052094	-	-	chr1:34062349-34062207
207G6AAXX:2:203:798:720	Mt3.5.1s02_r896		3	115.46	191	3	2891290	2891480	S	5128	Intergenic	Mt3.5.1s020527	Frigida-like	+	chr6:16120935-16121125
20F1DAAXX:6:200:383:227	Mt3.5.1Chr2_r1184		3	89.55	178	2.3	29199385	29199562	S	1384	Intergenic	Medtr2te094260.1	Unknown Protein (AHRD V1)	-	chr2:40204422-40204599
20F1DAAXX:6:200:383:227	Mt3.5.1Chr3_r2244		3	99.25	184	2.5	7208459	7208642	AS	2541	Intergenic	Medtr3g025560.1	Unknown Protein (AHRD V1)	+	chr3:7823844-7824027
20F1DAAXX:6:200:383:227	Mt3.5.1Chr3_r2251		3	99.25	184	2.5	7281131	7281314	AS	2541	Intergenic	Medtr3g025750.1	Unknown Protein (AHRD V1)	+	chr3:7823844-7824027
AZOTE_0001_61FVGAAXX:1:10:1676:21066	Mt3.5.1Chr8_r1204		3	64.72	127	1.6	29673139	29673265	AS	367	Intergenic	Medtr8g102120.1	Unknown Protein (AHRD V1)	+	chr8:42933127-42933253
AZOTE_0001_61FVGAAXX:1:10:1676:21066	Mt3.5.1Chr3_r1904		3	77.40	127	1.9	40651850	40651976	S	1333	Intergenic	Medtr3g113160.1	1-acylglycerol-3-phosphate O-acyltransferase ABHD5 (AHRD V1 **-- Q5RBI4) contains Interpro domain(s) IPR000639 Epoxide hydrolase-like	-	chr3:52866039-52866165
AZOTE_0001_61FVGAAXX:1:10:1676:21066	Mt3.5.1Chr4_r1718		3	76.76	127	1.9	3861218	3861344	S	831	Intergenic	Medtr4g015760.1	Os07g0636900 protein (Fragment) (AHRD V1 *-*- Q0D4B1_ORYSJ) contains Interpro domain(s) IPR002885 Pentatricopeptide repeat	-	chr4:4758530-4758656
AZOTE_0001_61FVGAAXX:1:10:1676:21066	Mt3.5.1Chr5_r1196		3	74.34	121	1.9	2598551	2598671	S	195	Intergenic	Medtr5g010540.1	S-locus F-box protein (Fragment) (AHRD V1 *-*- A0EXP5_PRUSP) contains Interpro domain(s) IPR006527 F-box associated	+	chr5:2841765-2841885
AZOTE_0001_61FVGAAXX:1:10:1676:21066	Mt3.5.1s05_r1133		3	75.24	128	1.9	6316712	6316839	S	444	Intergenic	Mt3.5.1s051326	Protein of unknown function DUF247, plant	+	chr8:116823-116696
AZOTE_0001_61FVGAAXX:1:10:1676:21066	Mt3.5.1Chr6_r1085		3	79.01	127	2	515438	515564	AS	304	Intergenic	Medtr6te005710.1	Unknown Protein (AHRD V1)	-	chr8:43681420-43681296
AZOTE_0001_61FVGAAXX:1:10:1676:21066	Mt3.5.1Chr7_r83		3	78.27	128	2	11757517	11757644	AS	366	Intergenic	Medtr7te045400.1	Retrovirus-related Pol polyprotein from type-1 retrotransposable element R2 (Fragment) (AHRD V1 *-*- Q05118) contains Interpro domain(s) IPR015706 RNA-directed DNA polymerase (reverse transcriptase), related	+	chr7:15984260-15984387
AZOTE_0001_61FVGAAXX:1:10:1676:21066	Mt3.5.1s03_r1070		3	78.68	126	2	6253201	6253326	S	2877	Intergenic	Mt3.5.1s031154	RNA-directed DNA polymerase (reverse transcriptase)	-	chr1:9403401-9403526
AZOTE_0001_61FVGAAXX:1:10:1676:21066	Mt3.5.1s04_r159		3	79.89	127	2	11745290	11745416	S	465	Intergenic	Mt3.5.1s042207	-	+	chr3:25025003-25025129
AZOTE_0001_61FVGAAXX:1:10:1676:21066	Mt3.5.1s04_r760		3	83.61	127	2.1	2080009	2080135	AS	3804	Intergenic	Mt3.5.1s040367	Transferase	+	chr1:22374642-22374768
AZOTE_0001_61FVGAAXX:1:10:1676:21066	Mt3.5.1s02_r1192		3	85.02	127	2.1	7144914	7145040	S	1048	Intergenic	Mt3.5.1s021306	-	+	chr2:18966760-18966886
AZOTE_0001_61FVGAAXX:1:10:1676:21066	Mt3.5.1Chr5_r329		3	87.60	127	2.2	14520356	14520482	S	960	Intergenic	Medtr5g034450.1	Unknown Protein (AHRD V1)	-	chr5:14946483-14946609
AZOTE_0001_61FVGAAXX:1:10:1676:21066	Mt3.5.1s06_r328		3	81.36	127	68.6	1416663	1416789	S	345	Intergenic	Mt3.5.1s060286	-	+	scaffold0555:6890-6764
AZOTE_0001_61FVGAAXX:1:16:17126:14193	Mt3.5.1Chr7_r1557		3	47.37	86	1.1	3509009	3509094	S	721	Intergenic	Medtr7g013610.1	Histone H3 (AHRD V1 *-*- D2JYR8_WOLAR) contains Interpro domain(s) IPR000164 Histone H3	-	chr7:3931361-3931446
AZOTE_0001_61FVGAAXX:1:16:17126:14193	Mt3.5.1Chr2_r1260		3	52.16	82	1.2	30707135	30707216	AS	520	Intergenic	Medtr2g098170.1	Protein slowmo homolog (AHRD V1 ***- Q54G07) contains Interpro domain(s) IPR006797 PRELI/MSF1	+	chr2:41958553-41958634
AZOTE_0001_61FVGAAXX:1:38:18284:4909	Mt3.5.1Chr2_r583		3	54.44	126	1.3	1956449	1956574	AS	163	Intergenic	Medtr2te009260.1	Unknown Protein (AHRD V1)	+	chr2:1845106-1845231
AZOTE_0001_61FVGAAXX:3:62:7832:20773	Mt3.5.1s05_r660		3	52.75	95	1.3	19575885	19575979	AS	6788	Intergenic	Mt3.5.1s054029	-	+	chr2:33710671-33710577
EVSUSMY01BLMNF	Mt3.5.1Chr5_r512		3	60.06	98	1.5	16636820	16636917	AS	729	Intergenic	Medtr5g038810.1	Protein lava lamp (AHRD V1 *-*- Q8MSS1) contains Interpro domain(s) IPR012474 Frigida-like	-	chr5:17062948-17063045
EVSUSMY01CBKZO	Mt3.5.1s07_r712		3	185.85	253	5	21722787	21723039	AS	3291	Intergenic	Mt3.5.1s075072	-	-	chr3:49218432-49218684
EVSUSMY01EGIU5	Mt3.5.1Chr8_r945		3	60.33	133	1.5	25188680	25188812	S	3975	Intergenic	Medtr8g089020.1	Thaumatin-like protein (AHRD V1 ***- P50699) contains Interpro domain(s) IPR001938 Thaumatin, pathogenesis-related	+	chr8:36986654-36986786
HELIUM_0001:8:20:756:1895	Mt3.5.1Chr4_r1735		3	118.71	168	3	38938168	38938335	S	154	Intergenic	Medtr4g113760.1	Unknown Protein (AHRD V1)	-	chr4:46815982-46816149
HELIUM_0001:8:5:827:565	Mt3.5.1Chr5_r1844		3	63.69	96	1.6	34762370	34762465	S	1266	Intergenic	Medtr5g082940.1	RING finger protein 43 (AHRD V1 *-*- Q5NCP0) contains Interpro domain(s) IPR001841 Zinc finger, RING-type	-	chr5:35773908-35774003
HELIUM_0001:8:5:827:565	Mt3.5.1Chr7_r60		3	67.63	157	1.7	1115772	1115928	S	2642	Intergenic	Medtr7g006840.1	Unknown Protein (AHRD V1)	-	scaffold0533:4139-3983
HELIUM_0001:8:5:827:565	Mt3.5.1Chr8_r511		3	96.80	155	2.5	19250470	19250624	AS	1056	Intergenic	Medtr8te073000.1	Reverse transcriptase (Fragment) (AHRD V1 ***- O23757_BETVU) contains Interpro domain(s) IPR015706 RNA-directed DNA polymerase (reverse transcriptase), related	-	chr8:30864300-30864454
HELIUM_0001:8:62:1150:209	Mt3.5.1s04_r1018		3	72.57	137	1.8	4532850	4532986	AS	167	Intergenic	Mt3.5.1s040821	Reticulon	-	chr3:17072742-17072606
HELIUM_0001:8:62:1150:209	Mt3.5.1s04_r1275		3	85.44	140	2.2	8577073	8577212	AS	569	Intergenic	Mt3.5.1s041614	-	-	scaffold0011:236-307
HELIUM_0001:8:62:1150:209	Mt3.5.1s06_r1008		3	95.30	128	2.4	3675681	3675808	S	782	Intergenic	Mt3.5.1s060765	Dimeric alpha-beta barrel	-	chr7:43232877-43233004
HELIUM_0001:8:62:1150:209	Mt3.5.1s03_r626		3	96.58	137	2.5	18972113	18972249	AS	786	Intergenic	Mt3.5.1s033530	-	-	chr2:5144406-5144270
HELIUM_0001:8:62:1150:209	Mt3.5.1s05_r554		3	106.95	132	2.7	18083676	18083807	S	451	Intergenic	Mt3.5.1s053693	-	-	chr1:7213771-7213902
HELIUM_0001:8:62:1150:209	Mt3.5.1s06_r577		3	118.77	161	3	17936104	17936264	S	313	Intergenic	Mt3.5.1s063828	-	-	chr7:20353218-20353058
mtr-miR168b	Mt3.5.1Chr5_r2364		3	67.27	111	1.7	41975228	41975338	AS	247	Intergenic	Medtr5g098220.1	Unknown Protein (AHRD V1)	+	chr5:43013990-43014100
mtr-miR2111h	Mt3.5.1Chr7_r351	mtr-MIR2111n	3	50.10	103	1.2	16655727	16655829	AS	5283	Intergenic	Medtr7g064890.1	Unknown Protein (AHRD V1)	-	chr7:23584349-23584451
mtr-miR2592b	Mt3.5.1Chr4_r765	mtr-MIR2592af	3	197.33	255	4	23356380	23356634	S	4620	Intergenic	Medtr4g073350.1	Unknown Protein (AHRD V1)	+	chr4:27759583-27759837
mtr-miR2592b	Mt3.5.1s07_r380		3	176.14	257	4.6	16250500	16250756	S	1767	Intergenic	Mt3.5.1s073771	-	-	scaffold0268:14978-14722
204DVAAXX:3:190:350:58	Mt3.5.1Chr5_r2373		4	67.86	107	1.7	42078618	42078724	S	3122	Intergenic	Medtr5g098480.1	Unknown Protein (AHRD V1)	-	chr5:43117380-43117486
204DVAAXX:3:190:350:58	Mt3.5.1Chr2_r663		4	103.34	176	2.6	2072636	2072811	S	1620	Intergenic	Medtr2te009570.1	Unknown Protein (AHRD V1) contains Interpro domain(s) IPR015706 RNA-directed DNA polymerase (reverse transcriptase), related	-	chr2:1961293-1961468
204DVAAXX:3:190:350:58	Mt3.5.1Chr2_r1417		4	111.65	184	2.9	33004111	33004294	S	4664	Intergenic	Medtr2g102380.1	Unknown Protein (AHRD V1)	-	chr2:44089405-44089588
204DVAAXX:3:190:350:58	Mt3.5.1s07_r1143		4	118.86	187	3	7999072	7999258	AS	88	Intergenic	Mt3.5.1s071788	Ribonuclease III	-	chr6:26527169-26527355
204DVAAXX:3:190:350:58	Mt3.5.1Chr6_r698		4	115.90	167	3	20018280	20018446	S	1033	Intergenic	Medtr6g086090.1	Unknown Protein (AHRD V1)	+	chr6:32254808-32254974
204DVAAXX:3:190:350:58	Mt3.5.1Chr4_r404		4	136.00	176	3.5	16731500	16731675	S	1407	Intergenic	Medtr4g054920.1	Cytochrome P450 94A1 (AHRD V1 ***- O81117) contains Interpro domain(s) IPR002401 Cytochrome P450, E-class, group I	+	chr4:19934624-19934799
204DVAAXX:3:190:350:58	Mt3.5.1s05_r680		4	136.86	184	3.5	19779289	19779472	S	1667	Intergenic	Mt3.5.1s054069	-	+	chr7:6455711-6455528
207G6AAXX:1:67:740:719	Mt3.5.1Chr4_r1012		4	114.07	141	2.9	27242980	27243120	S	711	Intergenic	Medtr4g081180.1	40S ribosomal protein S28 (AHRD V1 *-*- B6T1V2_MAIZE) contains Interpro domain(s) IPR000289 Ribosomal protein S28e	-	chr4:31430459-31430599
207G6AAXX:1:67:740:719	Mt3.5.1s02_r455		4	116.82	144	409	1640263	1640406	AS	864	Intergenic	Mt3.5.1s020293	Homeodomain-like	-	chr2:2894103-2893960
20F1DAAXX:6:200:383:227	Mt3.5.1Chr0_r286		4	103.18	174	2.6	15356939	15357112	S	1615	Intergenic	AC233668_18.1	Unknown Protein (AHRD V1)	-	chr1:15057641-15057814
20F1DAAXX:6:200:383:227	Mt3.5.1Chr5_r1763		4	120.39	187	3.1	33855993	33856179	AS	1497	Intergenic	Medtr5g081420.1	Unknown Protein (AHRD V1)	-	chr5:34867531-34867717
AZOTE_0001_61FVGAAXX:1:16:17126:14193	Mt3.5.1Chr4_r2154		4	47.90	80	1.1	44768219	44768298	AS	404	Intergenic	Medtr4g128220.2	Syntaxin-61 (AHRD V1 *-*- Q946Y7) contains Interpro domain(s) IPR015260 Syntaxin 6, N-terminal	+	chr4:53369069-53369148
AZOTE_0001_61FVGAAXX:1:16:17126:14193	Mt3.5.1Chr2_r1012		4	47.47	85	1.1	26732323	26732407	S	59	Intergenic	Medtr2g086880.1	NAC domain protein IPR003441 (AHRD V1 *-*- B9HQ28_POPTR) contains Interpro domain(s) IPR003441 No apical meristem (NAM) protein	-	chr2:36538204-36538120
AZOTE_0001_61FVGAAXX:1:16:17126:14193	Mt3.5.1s03_r134		4	54.99	92	1.3	11755776	11755867	AS	1754	Intergenic	Mt3.5.1s032151	UDP-glucuronosyl/UDP-glucosyltransferase	-	chr4:48977096-48977005
AZOTE_0001_61FVGAAXX:1:58:9347:21235	Mt3.5.1Chr0_r438		4	274.33	383	4.4	18178487	18178869	AS	5410	Intergenic	AC234026_2.1	Reverse transcriptase (Fragment) (AHRD V1 *--NG C8C9S4_PRUMU)	-	chr4:40160175-40160557
AZOTE_0001_61FVGAAXX:1:58:9347:21235	Mt3.5.1Chr4_r1405		4	274.33	383	4.4	33642877	33643259	S	1005	Intergenic	Medtr4g097460.1	Unknown Protein (AHRD V1)	-	chr4:40160175-40160557
HELIUM_0001:8:20:756:1895	Mt3.5.1Chr4_r5		4	127.75	167	3.3	1015852	1016018	S	3307	Intergenic	Medtr4g006980.1	Unknown Protein (AHRD V1)	+	chr4:885390-885556
AZOTE_0001_61FVGAAXX:3:62:7832:20773	Mt3.5.1Chr2_r83		5	50.53	100	1.2	11491774	11491873	S	336	Intergenic	Medtr2g033380.1	Unknown Protein (AHRD V1)	-	chr2:12670767-12670866

## Sheet: miRDeep rejected
Mature ID	Precursor ID	miRBase precursor name	General class	dG	Precursor Length (nt)	MiRDeep Score	Coordinate start	Coordinate end	Relative strand to the neighbouring gene	Distance to neighbouring gene	Relative position to the neighbouring gene	Gene ID	Gene annotation	Strand	Mtr v4 coordinates
204DVAAXX:1:104:568:153	Mt3.5.1Chr0_r1168		1	113.86	173	-	9299597	9299769	AS	76	Intergenic	AC229727_21.1	Unknown Protein (AHRD V1)	-	chr6:23001800-23001972
204DVAAXX:1:116:804:988	Mt3.5.1s02_r848		1	163.67	316	-	21355094	21355409	S	2616	Intergenic	Mt3.5.1s023910	-	-	chr6:31109472-31109157
204DVAAXX:1:118:3:885	Mt3.5.1Chr2_r16		1	66.33	224	-	10266985	10267208	AS	302	Intergenic	Medtr2g030320.1	Defensin (AHRD V1 ***- Q2KM12_9FABA) contains Interpro domain(s) IPR008176 Gamma thionin	-	chr2:11383664-11383887
204DVAAXX:1:120:208:69	Mt3.5.1Chr3_r1526		1	55.90	153	-	35224594	35224746	S	187	Intergenic	Medtr3g100400.1	RING zinc finger protein-like (AHRD V1 ***- Q5Z6H8_ORYSJ) contains Interpro domain(s) IPR018957 Zinc finger, C3HC4 RING-type	-	chr3:46167330-46167482
204DVAAXX:1:121:104:684	Mt3.5.1Chr5_r2532		1	151.52	418	-	5821649	5822066	S	2764	Intergenic	Medtr5g016830.1	Filament-like plant protein 7 (AHRD V1 ***- Q9SLN1) contains Interpro domain(s) IPR008587 Protein of unknown function DUF869, plant	+	chr5:6078734-6079151
204DVAAXX:1:128:456:671	Mt3.5.1s07_r489		1	173.45	251	-	18354508	18354758	AS	1280	Intergenic	Mt3.5.1s074259	-	-	scaffold0214:11634-11884
204DVAAXX:1:128:456:671	Mt3.5.1Chr5_r2328		1	141.05	246	-	41591957	41592202	S	76	Intergenic	Medtr5g097330.1	F-box protein At4g12560 (AHRD V1 ***- Q9SU30) contains Interpro domain(s) IPR017451 F-box associated type 1	-	chr5:42630719-42630964
204DVAAXX:1:128:456:671	Mt3.5.1s06_r1245		1	159.88	252	-	6961916	6962167	S	812	Intergenic	Mt3.5.1s061479	Plant self-incompatibility S1	+	chr1:26551997-26552248
204DVAAXX:1:14:326:719	Mt3.5.1Chr5_r2476		1	57.99	192	-	5129273	5129464	AS	684	Intergenic	Medtr5g015530.1	Adenylyl-sulfate kinase (AHRD V1 ***- C6TL96_SOYBN) contains Interpro domain(s) IPR002891 Adenylylsulphate kinase, C-terminal	+	chr5:5386063-5386254
204DVAAXX:1:149:148:548	Mt3.5.1Chr7_r163		1	123.30	186	-	12995614	12995799	AS	122	Intergenic	Medtr7g050860.1	Tyrosyl-DNA phosphodiesterase 1 (AHRD V1 *-*- Q9NUW8) contains Interpro domain(s) IPR010347 Tyrosyl-DNA phosphodiesterase	-	chr7:17757830-17758015
204DVAAXX:1:15:558:319	Mt3.5.1s05_r167		1	101.21	205	-	12516254	12516458	S	2454	Intergenic	Mt3.5.1s052562	Cyclin-like F-box	-	scaffold0016:61589-61385
204DVAAXX:1:15:684:513	Mt3.5.1s04_r1114		1	56.05	145	-	6064886	6065030	S	669	Intergenic	Mt3.5.1s041130	Transcription factor jumonji/aspartyl beta-hydroxylase	-	chr7:1042449-1042593
204DVAAXX:1:154:170:857	Mt3.5.1s03_r500		1	179.25	240	-	17178371	17178610	AS	613	Intergenic	Mt3.5.1s033192	-	-	chr2:29824711-29824950
204DVAAXX:1:154:170:857	Mt3.5.1Chr1_r400		1	187.64	240	-	17374032	17374271	S	1037	Intergenic	Medtr1te070980.1	Retrovirus-related Pol polyprotein from transposon TNT 1-94 (AHRD V1 ***- P10978)	-	chr1:31425854-31426093
204DVAAXX:1:17:744:233	Mt3.5.1s05_r1055		1	59.03	119	-	5358644	5358762	S	302	Intergenic	Mt3.5.1s051113	Zinc finger, CCHC-type	-	chr6:31080894-31080776
204DVAAXX:1:199:744:741	Mt3.5.1s05_r573		1	156.07	278	-	18437209	18437486	S	2440	Intergenic	Mt3.5.1s053762	Cytochrome P450	-	chr1:46621358-46621635
204DVAAXX:1:20:314:948	Mt3.5.1Chr8_r447		1	94.47	295	-	18805655	18805949	AS	1160	Intergenic	Medtr8te072030.1	Copia protein (AHRD V1 ***- P04146)	+	chr8:30411708-30412002
204DVAAXX:1:204:797:733	Mt3.5.1Chr7_r930		1	34.79	107	-	2560338	2560444	S	11	Intergenic	Medtr7g011440.1	DNA topoisomerase 6 subunit A (AHRD V1 ***- Q9LZ03) contains Interpro domain(s) IPR002815 Spo11/DNA topoisomerase VI, subunit A	+	chr7:3080598-3080704
204DVAAXX:1:205:142:647	Mt3.5.1s02_r626		1	173.70	262	-	18662260	18662521	S	1227	Intergenic	Mt3.5.1s023395	-	-	chr2:13988042-13987781
mtr-miR2670f	Mt3.5.1Chr3_r1753		1	136.55	222	-	37977852	37978073	AS	360	Intergenic	Medtr3te107020.1	Uncharacterized mitochondrial protein AtMg00310 (AHRD V1 *-*- P93295) contains Interpro domain(s) IPR015706 RNA-directed DNA polymerase (reverse transcriptase), related	+	chr3:49501307-49501086
mtr-miR2670f	Mt3.5.1Chr3_r1761		1	136.55	222	-	38110714	38110935	AS	360	Intergenic	Medtr3te107300.1	Uncharacterized mitochondrial protein AtMg00310 (AHRD V1 *-*- P93295) contains Interpro domain(s) IPR015706 RNA-directed DNA polymerase (reverse transcriptase), related	-	chr3:49501086-49501307
mtr-miR2670f	Mt3.5.1s02_r108		1	155.89	219	-	11568603	11568821	AS	103	Intergenic	Mt3.5.1s022080	-	-	chr1:30859030-30858823
mtr-miR2670f	Mt3.5.1Chr5_r607		1	145.13	221	-	17756214	17756434	S	878	Intergenic	Medtr5g041350.1	Myb family transcription factor APL (AHRD V1 *-*- Q9SAK5) contains Interpro domain(s) IPR006447 Myb-like DNA-binding region, SHAQKYF class	-	chr5:18171689-18171909
204DVAAXX:1:298:21:746	Mt3.5.1s05_r14		1	111.61	208	-	10348868	10349075	S	159	Intergenic	Mt3.5.1s052136	Nucleotide-binding, alpha-beta plait	-	chr2:13586209-13586007
204DVAAXX:1:3:921:219	Mt3.5.1Chr2_r840		1	252.02	436	-	23977390	23977825	AS	1928	Intergenic	Medtr2g077660.1	Unknown Protein (AHRD V1) contains Interpro domain(s) IPR012677 Nucleotide-binding, alpha-beta plait	-	chr1:15659865-15660300
204DVAAXX:1:323:69:986	Mt3.5.1Chr5_r1516		1	192.18	326	-	30155323	30155648	S	2014	Intergenic	Medtr5g073200.1	(+)-delta-cadinene synthase isozyme C2 (AHRD V1 **** O49853) contains Interpro domain(s) IPR005630 Terpene synthase, metal-binding domain	+	chr5:31155643-31155968
204DVAAXX:1:36:486:175	Mt3.5.1s04_r66		1	237.44	365	-	10830436	10830800	AS	2166	Intergenic	Mt3.5.1s042041	-	+	chr3:40639128-40639492
204DVAAXX:1:36:486:175	Mt3.5.1s06_r979		1	201.74	364	-	3416453	3416816	AS	184	Intergenic	Mt3.5.1s060719	-	-	chr2:27913905-27914268
204DVAAXX:1:36:486:175	Mt3.5.1Chr7_r1224		1	249.41	366	-	29853652	29854017	S	194	Intergenic	Medtr7te093440.1	Copia-type polyprotein (AHRD V1 *--- Q9M2D1_ARATH) contains Interpro domain(s) IPR013103 Reverse transcriptase, RNA-dependent DNA polymerase	+	chr7:37143774-37144139
204DVAAXX:1:36:486:175	Mt3.5.1s03_r477		1	131.97	388	-	16893748	16894135	S	3284	Intergenic	Mt3.5.1s033127	-	+	chr1:3569050-3569437
204DVAAXX:1:37:241:436	Mt3.5.1Chr7_r1995		1	293.76	309	-	740471	740779	AS	529	Intergenic	Medtr7g006110.1	Unknown Protein (AHRD V1)	-	chr7:535594-535902
204DVAAXX:1:38:881:406	Mt3.5.1s07_r557		1	53.30	112	-	19242621	19242732	AS	9390	Intergenic	Mt3.5.1s074466	-	+	chr1:36367648-36367759
mtr-miR5559-5p	Mt3.5.1Chr6_r34		1	72.40	151	-	1058326	1058476	S	1247	Intergenic	Medtr6g006990.1	Carbonic anhydrase (AHRD V1 ***- D2DWB7_PHAVU) contains Interpro domain(s) IPR001765 Carbonic anhydrase	+	chr6:1320697-1320847
204DVAAXX:1:69:700:457	Mt3.5.1Chr7_r1965		1	148.67	166	-	6901174	6901339	S	959	Intergenic	Medtr7g025390.1	Unknown Protein (AHRD V1)	+	chr7:8439804-8439969
204DVAAXX:1:82:176:232	Mt3.5.1Chr5_r2162		1	95.89	267	-	39117435	39117701	AS	404	Intergenic	Medtr5g091980.1	Strictosidine synthase 1 (AHRD V1 ***- P94111) contains Interpro domain(s) IPR004141 Strictosidine synthase	-	chr5:40156197-40156463
204DVAAXX:1:82:176:232	Mt3.5.1Chr0_r1045		1	89.00	275	-	7001684	7001958	S	261	Intergenic	AC225519_8.1	Unknown Protein (AHRD V1) contains Interpro domain(s) IPR010226 NADH-quinone oxidoreductase, chain I	+	chr8:2766042-2766316
204DVAAXX:1:82:176:232	Mt3.5.1Chr0_r918		1	89.00	275	-	4887642	4887916	S	259	Intergenic	AC202568_17.1	Unknown Protein (AHRD V1)	-	chr8:2766316-2766042
204DVAAXX:2:247:865:72	Mt3.5.1Chr0_r582		1	125.16	320	-	21003002	21003321	AS	1872	Intergenic	AC235673_17.1	nucleic acid binding / zinc ion binding (AHRD V1 *-*NG AT2G01050.1)	+	chr3:36099271-36098952
204DVAAXX:2:247:865:72	Mt3.5.1Chr3_r915		1	125.16	320	-	25589219	25589538	AS	1621	Intergenic	Medtr3g079890.1	Pentatricopeptide repeat-containing protein At1g62350 (AHRD V1 *-*- Q1PFH7) contains Interpro domain(s) IPR002885 Pentatricopeptide repeat	-	chr3:36098952-36099271
204DVAAXX:2:247:865:72	Mt3.5.1s02_r744		1	102.70	298	-	20140616	20140913	S	248	Intergenic	Mt3.5.1s023679	Metal-dependent phosphohydrolase, HD domain	-	chr1:15810972-15811269
204DVAAXX:2:40:473:685	Mt3.5.1Chr5_r2698		1	98.84	141	-	7964859	7964999	AS	2136	Intergenic	Medtr5g021310.1	Unknown Protein (AHRD V1)	+	chr5:8221944-8222084
204DVAAXX:2:40:473:685	Mt3.5.1Chr8_r399		1	118.94	142	-	17535136	17535277	AS	1571	Intergenic	Medtr8g068210.1	Dof zinc finger protein 9 (AHRD V1 *-*- A5HWF8_HORVD) contains Interpro domain(s) IPR003851 Zinc finger, Dof-type	-	chr8:28435412-28435553
204DVAAXX:2:40:473:685	Mt3.5.1s06_r854		1	112.43	140	-	22509019	22509158	AS	943	Intergenic	Mt3.5.1s064818	-	+	chr4:48796177-48796316
204DVAAXX:3:133:725:372	Mt3.5.1s06_r302		1	117.76	170	-	13882176	13882345	AS	1443	Intergenic	Mt3.5.1s062948	-	-	scaffold0007:77503-77334
204DVAAXX:3:133:725:372	Mt3.5.1s06_r196		1	103.85	151	-	12383598	12383748	S	3384	Intergenic	Mt3.5.1s062650	Regulator of chromosome condensation/beta-lactamase-inhibitor protein II	-	scaffold0009:49495-49635
204DVAAXX:3:189:935:39	Mt3.5.1Chr5_r2153		1	141.06	228	-	38977967	38978194	AS	1632	Intergenic	Medtr5g091710.1	Unknown Protein (AHRD V1)	-	chr5:40016729-40016956
204DVAAXX:3:189:935:39	Mt3.5.1Chr7_r853		1	144.82	227	-	24332484	24332710	S	571	Intergenic	Medtr7te082930.1	Unknown Protein (AHRD V1)	-	chr7:31823820-31824046
204DVAAXX:3:26:584:753	Mt3.5.1Chr5_r1660		1	123.52	315	-	3254318	3254632	AS	1947	Intergenic	Medtr5g011890.1	Unknown Protein (AHRD V1)	+	chr5:3497532-3497846
204DVAAXX:3:41:705:854	Mt3.5.1Chr3_r2067		1	218.17	344	-	458889	459232	AS	210	Intergenic	Medtr3g005650.1	GDSL esterase/lipase At1g71691 (AHRD V1 ***- Q9SF78) contains Interpro domain(s) IPR001087 Lipase, GDSL	-	chr3:300183-300526
204DVAAXX:3:50:624:308	Mt3.5.1s03_r102		1	325.31	427	-	11395097	11395523	S	19	Intergenic	Mt3.5.1s032075	Aminotransferase, class IV	+	chr1:10717027-10716698
204DVAAXX:3:74:607:111	Mt3.5.1Chr3_r715		1	62.67	129	-	22394760	22394888	S	1008	Intergenic	Medtr3g070730.1	Phosphoinositide phospholipase C 6 (AHRD V1 *-*- Q8GV43) contains Interpro domain(s) IPR017946 PLC-like phosphodiesterase, TIM beta/alpha-barrel domain	+	chr3:31715477-31715605
204DVAAXX:3:89:618:955	Mt3.5.1s04_r188		1	151.07	316	-	1221288	1221603	AS	1162	Intergenic	Mt3.5.1s040203	-	+	chr4:2516280-2515965
207G6AAXX:1:181:100:135	Mt3.5.1Chr7_r1764		1	181.33	277	-	38584426	38584702	AS	1543	Intergenic	Medtr7g118200.1	Pyruvate dehydrogenase E1 component subunit alpha (AHRD V1 ***- P51267) contains Interpro domain(s) IPR001017 Dehydrogenase, E1 component	-	chr7:49053587-49053863
207G6AAXX:1:71:231:644	Mt3.5.1Chr3_r2394		1	37.36	105	-	992337	992441	S	642	Intergenic	Medtr3g007280.1	Unknown Protein (AHRD V1)	-	chr3:958958-959062
207G6AAXX:2:170:330:668	Mt3.5.1s04_r953		1	100.84	202	-	3507490	3507691	S	750	Intergenic	Mt3.5.1s040651	Polynucleotidyl transferase, ribonuclease H fold	-	chr1:43539636-43539435
207G6AAXX:3:242:51:326	Mt3.5.1Chr1_r569		1	100.01	118	-	20076920	20077037	S	285	Intergenic	Medtr1g080020.1	Calcium-dependent protein kinase (AHRD V1 **** P28582) contains Interpro domain(s) IPR002610 Peptidase S54, rhomboid	-	chr1:35544856-35544973
207G6AAXX:4:68:259:473	Mt3.5.1Chr0_r521		1	127.21	195	-	19675900	19676094	AS	373	Intergenic	AC235662_26.1	LSH6 LIGHT SENSITIVE HYPOCOTYLS 6 (AHRD V1 *-*NG AT1G07090.1) contains Interpro domain(s) IPR012866 Protein of unknown function DUF1644	+	chr4:37976464-37976270
207G6AAXX:4:68:259:473	Mt3.5.1Chr2_r1008		1	128.91	206	-	26691015	26691220	AS	1377	Intergenic	Medtr2g086770.1	Unknown Protein (AHRD V1)	+	chr2:36479826-36480031
207G6AAXX:4:68:259:473	Mt3.5.1Chr5_r531		1	143.71	195	-	16776388	16776582	AS	635	Intergenic	Medtr5g039070.1	Unknown Protein (AHRD V1)	+	chr5:17202516-17202710
207G6AAXX:4:68:259:473	Mt3.5.1Chr7_r13		2	144.19	195	-	10196883	10197077	AS	398	Intergenic	Medtr7g035210.1	heat shock protein (AHRD V1 ***- Q9LHA8_ARATH) contains Interpro domain(s) IPR013126 Heat shock protein 70	-	chr1:34464566-34464760
207G6AAXX:4:68:259:473	Mt3.5.1Chr6_r625		1	147.34	195	-	18956043	18956237	S	143	Intergenic	Medtr6g082300.1	Unknown Protein (AHRD V1)	+	chr6:30725876-30726070
207G6AAXX:4:68:259:473	Mt3.5.1Chr8_r1152		1	149.88	204	-	28875278	28875481	S	327	Intergenic	Medtr8g099860.1	Unknown Protein (AHRD V1)	+	chr8:40318280-40318077
20F1DAAXX:7:173:674:213	Mt3.5.1Chr5_r2659		1	95.47	108	-	7467889	7467996	S	863	Intergenic	Medtr5g020230.1	GATA transcription factor 1 (AHRD V1 *-*- Q0WTQ5_ARATH) contains Interpro domain(s) IPR000679 Zinc finger, GATA-type	+	chr5:7724974-7725081
20F1DAAXX:7:53:192:555	Mt3.5.1s07_r773		1	108.12	144	-	249808	249951	AS	253	Intergenic	Mt3.5.1s070055	Barwin-related endoglucanase	-	chr6:31175778-31175635
20F1DAAXX:8:199:47:427	Mt3.5.1s06_r1211		1	107.24	298	-	6437997	6438294	AS	790	Intergenic	Mt3.5.1s061379	-	+	chr3:21296422-21296719
20F1DAAXX:8:36:70:928	Mt3.5.1s02_r959		1	120.99	320	-	3719986	3720305	S	2340	Intergenic	Mt3.5.1s020667	Zinc finger, FYVE/PHD-type	+	chr6:15287447-15287128
20F1DAAXX:8:68:493:373	Mt3.5.1s02_r574		1	111.63	130	-	1781628	1781757	AS	1272	Intergenic	Mt3.5.1s020325	Zinc finger, GRF-type	-	chr4:13209537-13209666
20F1DAAXX:8:68:493:373	Mt3.5.1Chr7_r1752		1	95.47	129	-	38456857	38456985	S	420	Intergenic	Medtr7g117890.1	U-box domain-containing protein 43 (AHRD V1 ***- Q9SFX2) contains Interpro domain(s) IPR011989 Armadillo-like helical	-	chr7:48926018-48926146
20F1DAAXX:8:68:493:373	Mt3.5.1s07_r31		1	98.68	129	-	10357090	10357218	S	41	Intergenic	Mt3.5.1s072330	Toll-Interleukin receptor	+	chr8:5547968-5548096
32_HELIUM_0000:1:62:16450:13727	Mt3.5.1s05_r514		1	264.14	378	-	1742865	1743242	S	301	Intergenic	Mt3.5.1s050362	DNA recombination and repair protein Rad51, C-terminal	-	chr4:23254376-23254753
AZOTE_0001_61FVGAAXX:1:15:8847:7166	Mt3.5.1Chr4_r678		1	199.87	284	-	21786362	21786645	AS	131	Intergenic	Medtr4g069680.1	BURP domain-containing protein 3 (AHRD V1 ***- Q942D4) contains Interpro domain(s) IPR004873 BURP	-	chr4:26207438-26207721
AZOTE_0001_61FVGAAXX:1:16:17126:14193	Mt3.5.1Chr3_r1110		1	50.15	87	-	28747390	28747476	AS	1954	Intergenic	Medtr3g087060.1	Receptor-like protein kinase (AHRD V1 ***- Q9FJP1_ARATH) contains Interpro domain(s) IPR002290 Serine/threonine protein kinase	-	chr3:39471127-39471213
AZOTE_0001_61FVGAAXX:1:16:17126:14193	Mt3.5.1Chr7_r1240		1	55.56	106	-	30043559	30043664	AS	1096	Intergenic	Medtr7g093860.1	Unknown Protein (AHRD V1)	+	chr7:37333694-37333799
AZOTE_0001_61FVGAAXX:1:16:17126:14193	Mt3.5.1Chr7_r487		1	55.77	92	-	18416175	18416266	S	1082	Intergenic	Medtr7te070820.1	Retrovirus-related Pol polyprotein from transposon TNT 1-94 (AHRD V1 ***- P10978)	+	chr7:26215718-26215809
AZOTE_0001_61FVGAAXX:1:5:1908:11829	Mt3.5.1Chr4_r1262		1	232.13	439	-	31172311	31172749	AS	493	Intergenic	Medtr4g091180.1	Unknown Protein (AHRD V1)	+	chr4:36095954-36096392
AZOTE_0001_61FVGAAXX:1:5:1908:11829	Mt3.5.1Chr8_r1081		1	210.39	430	-	27525544	27525973	AS	318	Intergenic	Medtr8g095040.1	Ammonium transporter 3 member 1 (AHRD V1 **** Q84KJ6) contains Interpro domain(s) IPR001905 Ammonium transporter	+	chr8:39723537-39723966
AZOTE_0001_61FVGAAXX:1:5:1908:11829	Mt3.5.1Chr2_r1071		1	228.03	437	-	2750378	2750814	S	1233	Intergenic	Medtr2g011070.1	Transcription factor bHLH112 (AHRD V1 ***- Q94JL3) contains Interpro domain(s) IPR011598 Helix-loop-helix DNA-binding	+	chr2:2638961-2639397
AZOTE_0001_61FVGAAXX:1:5:1908:11829	Mt3.5.1Chr5_r69		1	217.34	422	-	11103684	11104105	S	950	Intergenic	Medtr5g027330.1	F-box family protein (AHRD V1 ***- B9GTQ9_POPTR) contains Interpro domain(s) IPR006527 F-box associated	+	chr5:11350926-11351347
AZOTE_0001_61FVGAAXX:1:82:6313:2449	Mt3.5.1Chr3_r466		1	147.01	204	-	17587718	17587921	AS	1003	Intergenic	Medtr3g056010.1	MAP kinase-like protein (AHRD V1 ***- Q7Y236_GOSHI) contains Interpro domain(s) IPR002290 Serine/threonine protein kinase	+	chr6:17193941-17193740
AZOTE_0001_61FVGAAXX:1:82:6313:2449	Mt3.5.1Chr5_r105		1	164.94	219	-	11525490	11525708	AS	1228	Intergenic	Medtr5g028170.1	Unknown Protein (AHRD V1)	+	chr5:11772732-11772950
AZOTE_0001_61FVGAAXX:1:82:6313:2449	Mt3.5.1Chr5_r552		1	157.71	219	-	17108407	17108625	AS	618	Intergenic	Medtr5g039820.1	Cullin 3-like protein (AHRD V1 ***- Q0WL17_ARATH) contains Interpro domain(s) IPR019559 Cullin protein, neddylation domain	-	chr5:17534535-17534753
AZOTE_0001_61FVGAAXX:1:82:6313:2449	Mt3.5.1Chr6_r216		1	147.02	204	-	14112519	14112722	AS	2830	Intergenic	Medtr6te069530.1	Serine/threonine-protein phosphatase 7 long form homolog (AHRD V1 *-*- Q9LNG5) contains Interpro domain(s) IPR019557 Aminotransferase-like, plant mobile domain	+	chr6:25054437-25054640
AZOTE_0001_61FVGAAXX:1:82:6313:2449	Mt3.5.1Chr6_r981		1	146.09	219	-	3120630	3120848	AS	79	Intergenic	Medtr6g012770.1	Transmembrane emp24 domain-containing protein 10 (AHRD V1 ***- P49755) contains Interpro domain(s) IPR000348 emp24/gp25L/p24	-	chr6:3962528-3962746
AZOTE_0001_61FVGAAXX:1:82:6313:2449	Mt3.5.1Chr3_r841		1	142.28	219	-	24396845	24397063	S	84	Intergenic	Medtr3g077120.1	Histone deacetylase (AHRD V1 ***- B9I3D0_POPTR) contains Interpro domain(s) IPR003084 Histone deacetylase	+	chr3:34630580-34630798
AZOTE_0001_61FVGAAXX:1:82:6313:2449	Mt3.5.1Chr6_r632		1	149.93	217	-	19010427	19010643	S	188	Intergenic	Medtr6g082420.1	Expressed sequence tag (Fragment) (AHRD V1 *-*- O23987_HORVU) contains Interpro domain(s) IPR000073 Alpha/beta hydrolase fold-1	+	chr6:30780260-30780476
AZOTE_0001_61FVGAAXX:1:82:6313:2449	Mt3.5.1Chr6_r643		1	149.93	217	-	19113120	19113336	S	120	Intergenic	Medtr6g082630.1	At1g15070/F9L1_1 (AHRD V1 **-- Q8RX69_ARATH) contains Interpro domain(s) IPR000073 Alpha/beta hydrolase fold-1	-	chr6:30780476-30780260
bdi-miR166f	Mt3.5.1Chr7_r957		1	100.49	202	-	26018013	26018214	AS	2412	Intergenic	Medtr7g086040.1	MtN20 protein (Fragment) (AHRD V1 ***- O24098_MEDTR) contains Interpro domain(s) IPR010666 Zinc finger, GRF-type	-	chr7:33363752-33363953
bdi-miR166f	Mt3.5.1Chr3_r1424		1	71.21	128	-	33641963	33642090	S	2492	Intergenic	Medtr3te097040.1	Unknown Protein (AHRD V1)	-	chr3:44456228-44456355
E4D3Z3Y01CESUS	Mt3.5.1s05_r1241		1	116.19	201	-	7598620	7598820	S	384	Intergenic	Mt3.5.1s051568	Acylphosphatase-like	+	chr1:27885934-27886134
E4D3Z3Y01CK6W2	Mt3.5.1s02_r607		1	61.72	105	-	18445152	18445256	S	1548	Intergenic	Mt3.5.1s023359	-	+	chr4:6073353-6073249
E4D3Z3Y01EHCCY	Mt3.5.1s05_r886		1	88.37	122	-	268481	268602	AS	4549	Intergenic	Mt3.5.1s050058	Glycerophosphoryl diester phosphodiesterase	-	chr7:32075608-32075487
mtr-miR5250	Mt3.5.1Chr5_r1358		1	66.49	127	-	28552479	28552605	AS	4664	Intergenic	Medtr5g069650.1	Unknown Protein (AHRD V1)	-	chr5:29540243-29540369
E8W526M03GIZ0Y	Mt3.5.1s02_r285		1	58.89	106	-	14010296	14010401	S	2420	Intergenic	Mt3.5.1s022546	-	-	chr3:13597532-13597427
ptc-miR393a-3p	Mt3.5.1Chr5_r1771		1	75.74	142	-	33945906	33946047	AS	4010	Intergenic	Medtr5g081610.1	Unknown Protein (AHRD V1)	+	chr5:34957444-34957585
E8W526M04IJ5Y8	Mt3.5.1Chr3_r287		1	70.03	93	-	1385085	1385177	AS	1467	Intergenic	Medtr3g008160.1	Hexose carrier (Fragment) (AHRD V1 *-*- Q41139_RICCO) contains Interpro domain(s) IPR003663 Sugar/inositol transporter	-	chr3:1351706-1351798
EVSUSMY01B76KK	Mt3.5.1s02_r608		1	66.64	109	-	18449451	18449559	S	2214	Intergenic	Mt3.5.1s023359	-	+	chr4:6069054-6068946
HELIUM_0000:4:1:11013:5289	Mt3.5.1Chr0_r131		1	54.01	152	-	11893334	11893485	AS	381	Intergenic	AC233556_22.1	FUNCTIONS IN molecular_function unknown INVOLVED IN biological_process unknown LOCATED IN cellular_component unknown EXPRESSED IN 24 plant structures EXPRESSED DURING 14 growth stages BEST Arabidopsis thaliana protein match is nucleoporin-related TAIR AT5 contains Interpro domain(s) IPR000023 Phosphofructokinase	+	chr1:40474648-40474497
HELIUM_0000:4:1:11013:5289	Mt3.5.1Chr1_r839		1	54.01	152	-	24929853	24930004	AS	382	Intergenic	Medtr1g090340.1	Unknown Protein (AHRD V1)	-	chr1:40474497-40474648
HELIUM_0000:4:33:8199:5610	Mt3.5.1Chr2_r1057		1	96.08	313	-	27339915	27340227	AS	486	Intergenic	Medtr2g088050.1	Unknown Protein (AHRD V1)	-	chr2:37071291-37071603
HELIUM_0000:6:4:4238:13424	Mt3.5.1s02_r107		1	75.45	150	-	11555569	11555718	S	1681	Intergenic	Mt3.5.1s022078	Oxoglutarate/iron-dependent oxygenase	+	chr1:30872029-30871880
HELIUM_0000:6:4:4238:13424	Mt3.5.1s05_r1328		1	92.88	162	-	867666	867827	S	1725	Intergenic	Mt3.5.1s050184	-	-	chr8:38006466-38006627
HELIUM_0000:7:33:6497:13326	Mt3.5.1Chr8_r273		1	101.87	297	-	15425252	15425548	AS	547	Intergenic	Medtr8g062130.1	Tir-nbs-lrr resistance protein (AHRD V1 **-- B9I2I8_POPTR) contains Interpro domain(s) IPR002182 NB-ARC	+	chr8:25952463-25952759
HELIUM_0001:7:11:869:1836	Mt3.5.1Chr3_r547		1	129.18	264	-	19690935	19691198	AS	201	Intergenic	Medtr3g062450.1	Ubiquitin carrier protein (AHRD V1 **** B9HDK6_POPTR) contains Interpro domain(s) IPR000608 Ubiquitin-conjugating enzyme, E2	+	chr3:28193314-28193577
HELIUM_0001:7:11:869:1836	Mt3.5.1s05_r437		1	138.50	267	-	16345282	16345548	AS	1492	Intergenic	Mt3.5.1s053322	-	+	chr3:19228952-19229218
HELIUM_0001:7:16:500:1750	Mt3.5.1Chr1_r1457		1	122.53	222	-	5220267	5220488	S	581	Intergenic	Medtr1g017910.1	Exocyst complex component 7 (AHRD V1 *-*- O54922) contains Interpro domain(s) IPR004140 Exo70 exocyst complex subunit	-	chr1:5108459-5108680
HELIUM_0001:7:16:860:284	Mt3.5.1Chr8_r565		1	86.00	144	-	20063667	20063810	S	3822	Intergenic	Medtr8g074740.1	Unknown Protein (AHRD V1)	-	chr8:31599239-31599382
HELIUM_0001:7:16:97:1793	Mt3.5.1Chr5_r2681		1	103.49	298	-	7778652	7778949	S	293	Intergenic	Medtr5g020960.1	Unknown Protein (AHRD V1) contains Interpro domain(s) IPR006121 Heavy metal transport/detoxification protein	+	chr5:8035737-8036034
HELIUM_0001:7:23:475:1686	Mt3.5.1Chr6_r564		1	145.34	401	-	18270791	18271191	AS	527	Intergenic	Medtr6g080720.1	E3 ubiquitin-protein ligase RING1 (AHRD V1 *-*- O35730) contains Interpro domain(s) IPR001841 Zinc finger, RING-type	+	chr6:29023617-29024017
HELIUM_0001:7:23:475:1686	Mt3.5.1Chr6_r565		1	145.34	401	-	18283958	18284358	AS	2964	Intergenic	Medtr6g080740.1	ADP-ribosylation factor GTPase-activating protein AGD4 (AHRD V1 *--- Q9SMX5) contains Interpro domain(s) IPR001164 Arf GTPase activating protein	-	chr6:29024017-29023617
HELIUM_0001:7:23:475:1686	Mt3.5.1Chr8_r523		1	131.23	402	-	19568485	19568886	AS	502	Intergenic	Medtr8g073540.1	Undecaprenyl pyrophosphate synthetase (AHRD V1 *--- Q5V1I1) contains Interpro domain(s) IPR001441 Di-trans-poly-cis-decaprenylcistransferase-like	-	chr8:31158560-31158961
HELIUM_0001:7:45:175:145	Mt3.5.1Chr3_r1114		1	115.38	177	-	28817956	28818132	AS	265	Intergenic	Medtr3g087220.1	Asparagine synthetase (AHRD V1 **** Q8LJT6_STRHE) contains Interpro domain(s) IPR006426 Asparagine synthase, glutamine-hydrolyzing	-	chr3:39541693-39541869
HELIUM_0001:7:45:175:145	Mt3.5.1Chr8_r1673		1	148.35	209	-	7664713	7664921	AS	3331	Intergenic	Medtr8g032210.1	Unknown Protein (AHRD V1)	+	chr8:12106887-12107095
HELIUM_0001:7:7:1588:586	Mt3.5.1s03_r747		1	118.03	160	-	20825106	20825265	AS	466	Intergenic	Mt3.5.1s033867	CobN/magnesium chelatase	-	#N/A
HELIUM_0001:7:71:1554:29	Mt3.5.1Chr4_r1236		1	104.63	168	-	30549629	30549796	S	164	Intergenic	Medtr4g088030.1	Unknown Protein (AHRD V1) contains Interpro domain(s) IPR004253 Protein of unknown function DUF231, plant	+	chr4:34508685-34508852
HELIUM_0001:8:103:136:442	Mt3.5.1s02_r263		1	160.14	279	-	13678963	13679241	AS	1349	Intergenic	Mt3.5.1s022475	PAR1	+	chr6:18494263-18494541
HELIUM_0001:8:68:1739:1137	Mt3.5.1Chr4_r819		1	126.22	173	-	24416928	24417100	AS	1902	Intergenic	Medtr4te075970.1	Retrotransposable element Tf2 155 kDa protein type 3 (AHRD V1 **-- Q9UR07) contains Interpro domain(s) IPR001584 Integrase, catalytic core	-	chr4:29043493-29043665
HELIUM_0001:8:68:1739:1137	Mt3.5.1Chr5_r2295		1	115.53	172	-	41336825	41336996	AS	674	Intergenic	Medtr5g096860.1	Armadillo repeat-containing protein 8 (AHRD V1 *-*- Q8IUR7) contains Interpro domain(s) IPR011989 Armadillo-like helical	+	chr5:42375587-42375758
HELIUM_0001:8:68:1739:1137	Mt3.5.1s05_r1141		1	113.02	176	-	6436081	6436256	AS	31	Intergenic	Mt3.5.1s051344	Tpt phosphate/phosphoenolpyruvate translocator	+	chr2:7881901-7881726
HELIUM_0001:8:92:696:10	Mt3.5.1Chr4_r2182		1	107.77	140	-	45246620	45246759	AS	2096	Intergenic	Medtr4g129160.1	F-box protein At4g12560 (AHRD V1 ***- Q9SU30) contains Interpro domain(s) IPR017451 F-box associated type 1	-	chr4:53777103-53777242
mtr-miR156e	Mt3.5.1Chr8_r1355		1	118.59	203	-	31820111	31820313	AS	2516	Intergenic	Medtr8te106460.1	Unknown Protein (AHRD V1)	+	chr8:44922516-44922718
mtr-miR166a	Mt3.5.1Chr3_r1268		1	90.37	215	-	31551433	31551647	AS	3824	Intergenic	Medtr3g092170.1	CT099 (Fragment) (AHRD V1 ***- Q4KR07_SOLPE) contains Interpro domain(s) IPR008972 Cupredoxin	+	chr3:42099296-42099510
mtr-miR167a	Mt3.5.1Chr1_r414		1	160.48	350	-	17502114	17502463	AS	3001	Intergenic	Medtr1g071230.1	Unknown Protein (AHRD V1)	-	chr1:31573054-31573403
mtr-miR169c	Mt3.5.1Chr2_r214		1	77.15	116	-	13450858	13450973	AS	1215	Intergenic	Medtr2g036970.1	Unknown Protein (AHRD V1)	+	chr2:16049914-16050029
mtr-miR171a	Mt3.5.1s03_r846		1	51.77	95	-	2964742	2964836	S	1863	Intergenic	Mt3.5.1s030553	-	+	chr7:9888332-9888238
mtr-miR171f	Mt3.5.1Chr4_r2289		1	72.11	113	-	46694019	46694131	S	2130	Intergenic	Medtr4te132210.1	Unknown Protein (AHRD V1) contains Interpro domain(s) IPR012337 Polynucleotidyl transferase, ribonuclease H fold	-	chr4:55239586-55239698
mtr-miR171f	Mt3.5.1s01_r17		1	73.05	117	-	10250969	10251085	S	11	Intergenic	Mt3.5.1s011789	-	-	chr4:17233585-17233469
mtr-miR2111h	Mt3.5.1Chr7_r347	mtr-MIR2111r	1	159.38	346	-	16637400	16637745	AS	2368	Intergenic	Medtr7te064880.1	Unknown Protein (AHRD V1) contains Interpro domain(s) IPR015706 RNA-directed DNA polymerase (reverse transcriptase), related	-	chr7:23566022-23566367
mtr-miR2592b	Mt3.5.1s02_r714		1	69.40	117	-	1982365	1982481	S	125	Intergenic	Mt3.5.1s020370	-	-	scaffold1700:185-69
mtr-miR2595	Mt3.5.1Chr7_r29		1	72.63	140	-	10658083	10658222	AS	5155	Intergenic	Medtr7te037320.1	Unknown Protein (AHRD V1) contains Interpro domain(s) IPR002156 Ribonuclease H	+	chr7:13747543-13747682
mtr-miR2634	Mt3.5.1Chr4_r1210		1	47.88	103	-	30275846	30275948	AS	506	Intergenic	Medtr4g087450.1	Unknown Protein (AHRD V1)	-	chr4:34335230-34335332
mtr-miR2648	Mt3.5.1Chr5_r2049		1	60.31	138	-	37785921	37786058	S	1708	Intergenic	Medtr5g089330.1	Peptidyl-prolyl cis-trans isomerase C (AHRD V1 *--- P0A265) contains Interpro domain(s) IPR001763 Rhodanese-like	-	chr5:38824683-38824820
ptc-miR396f	Mt3.5.1Chr1_r1129		1	70.61	125	-	3016849	3016973	S	3708	Intergenic	Medtr1g012630.1	14 kDa proline-rich protein DC2.15 (AHRD V1 *-*- P14009) contains Interpro domain(s) IPR013770 Plant lipid transfer protein and hydrophobic protein, helical	-	chr1:2574246-2574370
vvi-miR2111	Mt3.5.1s02_r609		1	77.79	105	-	18449618	18449722	S	2381	Intergenic	Mt3.5.1s023359	-	+	chr4:6068887-6068783
204DVAAXX:1:167:105:210	Mt3.5.1s05_r608		2	138.83	164	-	18912883	18913046	S	3554	Intergenic	Mt3.5.1s053871	Uncharacterised conserved protein UCP037991, UAS, UBX	+	chr4:4896638-4896801
204DVAAXX:2:114:609:756	Mt3.5.1Chr8_r400		2	120.17	257	-	1754072	1754328	AS	482	Intergenic	Medtr8g011290.1	Unknown Protein (AHRD V1)	-	chr8:2986335-2986591
204DVAAXX:2:30:232:149	Mt3.5.1s02_r1348		2	45.45	97	-	9394272	9394368	S	64	Intergenic	Mt3.5.1s021691	-	+	chr3:25393919-25394015
204DVAAXX:3:101:555:93	Mt3.5.1Chr2_r1745		2	134.68	161	-	7399109	7399269	S	672	Intergenic	Medtr2g021810.1	Unknown Protein (AHRD V1)	+	chr2:7438338-7438498
204DVAAXX:3:133:725:372	Mt3.5.1s06_r1180		2	99.66	148	-	5910029	5910176	AS	1171	Intergenic	Mt3.5.1s061253	-	-	chr6:11572284-11572137
204DVAAXX:3:133:725:372	Mt3.5.1s05_r1051		2	94.88	158	-	5178833	5178990	S	1393	Intergenic	Mt3.5.1s051081	-	-	chr4:6122035-6121878
204DVAAXX:3:180:606:873	Mt3.5.1Chr3_r802		2	106.67	152	-	236650	236801	AS	577	Intergenic	Medtr3g005170.1	Dihydroflavonol-4-reductase (AHRD V1 **** P51104) contains Interpro domain(s) IPR016040 NAD(P)-binding domain	-	chr3:86650-86801
204DVAAXX:3:189:935:39	Mt3.5.1Chr2_r1276		2	154.93	228	-	30869969	30870196	AS	954	Intergenic	Medtr2g098480.1	Unknown Protein (AHRD V1)	-	chr2:42121387-42121614
204DVAAXX:3:189:935:39	Mt3.5.1Chr5_r2554		2	145.11	228	-	6013997	6014224	S	499	Intergenic	Medtr5g017230.1	Unknown Protein (AHRD V1)	+	chr5:6271082-6271309
204DVAAXX:3:189:935:39	Mt3.5.1s02_r906		2	158.26	251	-	3032556	3032806	S	3119	Intergenic	Mt3.5.1s020552	-	-	chr5:1974723-1974631
207G6AAXX:1:47:175:742	Mt3.5.1Chr7_r866		2	88.73	141	-	24522898	24523038	S	621	Intergenic	Medtr7g083280.1	Unknown Protein (AHRD V1)	+	chr7:32014234-32014374
207G6AAXX:2:50:233:706	Mt3.5.1s06_r502		2	71.61	201	-	16875103	16875303	AS	33	Intergenic	Mt3.5.1s063609	-	+	chr6:13054079-13053879
207G6AAXX:4:68:259:473	Mt3.5.1s06_r22		2	154.25	203	-	10265562	10265764	AS	1998	Intergenic	Mt3.5.1s062184	Retrotransposon gag protein	+	chr3:33689492-33689694
207G6AAXX:4:84:387:471	Mt3.5.1Chr5_r372		2	116.24	321	-	15133396	15133716	S	1309	Intergenic	Medtr5g035770.1	Chaperone protein dnaJ 16 (AHRD V1 ***- Q8VXV4) contains Interpro domain(s) IPR003095 Heat shock protein DnaJ	-	chr5:15559523-15559843
AZOTE_0001_61FVGAAXX:1:69:9330:6857	Mt3.5.1Chr7_r592		2	45.51	100	-	19977226	19977325	AS	885	Intergenic	Medtr7te074600.1	Transposon TX1 uncharacterized 149 kDa protein (AHRD V1 *-*- P14381) contains Interpro domain(s) IPR015706 RNA-directed DNA polymerase (reverse transcriptase), related	+	chr7:27875137-27875236
AZOTE_0001_61FVGAAXX:3:62:7832:20773	Mt3.5.1Chr4_r761		2	58.09	94	-	23181150	23181243	S	1054	Intergenic	Medtr4g072940.1	Auxin-induced SAUR-like protein (AHRD V1 *-*- Q8S351_CAPAN) contains Interpro domain(s) IPR003676 Auxin responsive SAUR protein	+	chr4:27584353-27584446
EVSUSMY01D6WRK	Mt3.5.1s01_r761		2	79.66	127	-	3401566	3401692	S	45	Intergenic	Mt3.5.1s010562	Autophagy-related protein 3	+	chr8:2581931-2581805
HELIUM_0000:6:4:4238:13424	Mt3.5.1s01_r394		2	86.78	144	-	16325016	16325159	S	2889	Intergenic	Mt3.5.1s012813	-	-	chr4:21027836-21027979
HELIUM_0000:6:83:16533:10363	Mt3.5.1Chr5_r1936		2	107.48	148	-	3594571	3594718	AS	896	Intergenic	Medtr5g012630.1	Cys2/His2 zinc-finger transcription factor (AHRD V1 **** Q4U315_SILLA) contains Interpro domain(s) IPR007087 Zinc finger, C2H2-type	+	chr5:3851359-3851506
HELIUM_0000:7:24:13544:12618	Mt3.5.1s01_r581		2	96.84	208	-	1949651	1949858	AS	102	Intergenic	Mt3.5.1s010341	-	-	chr1:48872363-48872570
HELIUM_0001:8:28:529:1243	Mt3.5.1Chr2_r1068		2	72.16	112	-	27497158	27497269	AS	2283	Intergenic	Medtr2g088360.1	Aconitate hydratase (Fragment) (AHRD V1 *-** Q6V8S5_MALDO) contains Interpro domain(s) IPR006249 Aconitase/iron regulatory protein 2	-	chr2:37228534-37228645
