# Supplementary material for: The small RNA diversity from Medicago truncatula roots under biotic interactions evidences the environmental plasticity of the miRNAome
Source: Genome Biol. 2014 Sep 24;15(9):457. doi: 10.1186/s13059-014-0457-4 (PMC4212123; doi:10.1186/s13059-014-0457-4)
Supplement: Additional file 4: Table S3b — List of intragenic miRNA precursors. “miRDeep” tab contains precursors validated by the miRDeep software. “miRDeep rejected” tab contains precursors rejected by the miRDeep software. nt: nucleotide, AS: antisense to the neighboring gene, S: sense to the neighboring gene, CDS: Coding Sequence, UTR: Untranslated Region. [file 13059_2014_457_MOESM4_ESM.xlsx]

## Sheet: miRDeep
Mature ID	Precursor ID	miRBase precursor name	General class	dG	Precursor Length (nt)	MiRDeep Score	Coordinate start	Coordinate end	Relative strand to the gene	Relative position to the gene	Gene ID	Gene annotation	Precursor strand	Mtr v4 coordinates
mtr-miR156e	Mt3.5.1Chr6_r1073	mtr-MIR156f	3	63.20	95	1.6	4845679	4845773	AS	intron	Medtr6te021980.1	Transposon TX1 uncharacterized 149 kDa protein (AHRD V1 *-*- P14381) contains Interpro domain(s) IPR015706 RNA-directed DNA polymerase (reverse transcriptase), related	-	chr6:7611795-7611889
mtr-miR160c	Mt3.5.1Chr2_r1815		1	68.07	111	447.5	9007355	9007465	AS	CDS	Medtr2g027650.1	Unknown Protein (AHRD V1)	-	chr2:10123112-10123222
mtr-miR166a	Mt3.5.1Chr1_r511		1	65.42	122	985378	19059643	19059764	AS	CDS	Medtr1g075300.1	Unknown Protein (AHRD V1)	-	chr1:33330089-33330210
mtr-miR169p	Mt3.5.1Chr4_r2130		1	66.62	100	703.4	44368729	44368828	AS	intron	Medtr4g127560.1	Calcium-binding mitochondrial carrier protein SCaMC-1 (AHRD V1 *-*- O18757) contains Interpro domain(s) IPR011992 EF-Hand type	+	chr4:52969579-52969678
mtr-miR390	Mt3.5.1Chr4_r1299		1	68.56	125	6038.8	3183397	3183521	AS	CDS	Medtr4g014400.1	Unknown Protein (AHRD V1)	-	chr4:4052258-4052382
mtr-miR408-3p	Mt3.5.1Chr1_r725		1	61.51	128	7948.9	22930119	22930246	AS	three_prime_UTR	Medtr1g086180.1	Unknown Protein (AHRD V1) contains Interpro domain(s) IPR009057 Homeodomain-like	+	chr1:38577649-38577776
204DVAAXX:1:70:355:305	Mt3.5.1Chr7_r1977		1	78.48	102	132.7	7259628	7259729	AS	intron	Medtr7g026340.1	Glucan endo-1,3-beta-glucosidase (AHRD V1 ***- P52409) contains Interpro domain(s) IPR013781 Glycoside hydrolase, subgroup, catalytic core	+	chr7:8738763-8738864
20F1DAAXX:7:8:702:97	Mt3.5.1Chr4_r2195		3	56.63	58	1.4	45353504	45353561	AS	CDS	Medtr4g129360.1	Ycf68 (Fragment) (AHRD V1 *-*- D3J7U7_SYZCU)	+	chr4:490635-490578
HELIUM_0001:7:16:500:1750	Mt3.5.1Chr0_r402		1	135.05	201	72	1743973	1744173	AS	intron	AC146630_5.1	Unknown Protein (AHRD V1)	-	chr7:42951480-42951280
HELIUM_0001:8:5:827:565	Mt3.5.1Chr5_r2623		3	86.24	144	2.2	7008303	7008446	AS	intron	Medtr5g019210.1	Unknown Protein (AHRD V1)	-	chr5:7265388-7265531
HELIUM_0001:7:71:1554:29	Mt3.5.1Chr8_r13		4	86.62	166	2.2	10288302	10288467	AS	intron	Medtr8g041150.1	Receptor protein kinase-like protein (AHRD V1 *-*- A7BRR5_9GAMM) contains Interpro domain(s) IPR013210 Leucine-rich repeat, N-terminal	+	chr8:15300693-15300858
HELIUM_0001:8:62:1150:209	Mt3.5.1s05_r899		3	111.29	140	2.8	2934690	2934829	AS	intron	Mt3.5.1s050594	0	-	chr7:28003178-28003317
HELIUM_0001:8:62:1150:209	Mt3.5.1s05_r1045		3	112.28	140	2.9	5123127	5123266	AS	three_prime_UTR	Mt3.5.1s051069	Bromodomain	-	chr6:10731613-10731474
HELIUM_0001:8:62:1150:209	Mt3.5.1s04_r546		4	116.35	141	3	17752638	17752778	AS	three_prime_UTR	Mt3.5.1s043407	0	-	chr4:12721787-12721646
204DVAAXX:1:163:860:959	Mt3.5.1Chr7_r2120		1	66.39	118	22.3	9655784	9655901	AS	three_prime_UTR	Medtr7g032900.1	Unknown Protein (AHRD V1) contains Interpro domain(s) IPR013216 Methyltransferase type 11	+	chr7:11602779-11602896
204DVAAXX:1:163:860:959	Mt3.5.1Chr7_r1945		3	99.12	119	2.5	6635875	6635993	AS	three_prime_UTR	Medtr7g024760.1	Acetyltransferase (AHRD V1 ***- C6Z0I5_9BACE) contains Interpro domain(s) IPR000182 GCN5-related N-acetyltransferase	+	chr7:8169107-8169225
AZOTE_0001_61FVGAAXX:1:10:1676:21066	Mt3.5.1s06_r1302		3	63.95	128	1.6	7743020	7743147	AS	intron	Mt3.5.1s061644	Polynucleotidyl transferase, ribonuclease H fold	+	chr4:6378579-6378452
AZOTE_0001_61FVGAAXX:1:10:1676:21066	Mt3.5.1Chr3_r1004		3	67.94	127	1.7	26863018	26863144	AS	intron	Medtr3g083290.1	Unknown Protein (AHRD V1)	-	chr3:37585714-37585840
AZOTE_0001_61FVGAAXX:1:10:1676:21066	Mt3.5.1s02_r898		3	73.33	122	1.8	2897174	2897295	AS	intron	Mt3.5.1s020528	Heavy metal transport/detoxification protein	-	chr6:16127192-16127313
AZOTE_0001_61FVGAAXX:1:10:1676:21066	Mt3.5.1Chr1_r592		3	75.14	128	1.9	2043373	2043500	AS	intron	Medtr1g009610.1	Myosin-like protein (Fragment) (AHRD V1 *-*- Q84VD2_ORYSJ) contains Interpro domain(s) IPR009053 Prefoldin	+	chr1:1340762-1340888
AZOTE_0001_61FVGAAXX:1:10:1676:21066	Mt3.5.1Chr3_r2215		3	78.83	126	2	6637342	6637467	AS	intron	Medtr3g023220.1	GDSL esterase/lipase At1g29670 (AHRD V1 ***- Q9C7N4) contains Interpro domain(s) IPR001087 Lipase, GDSL	+	chr3:7014809-7014934
AZOTE_0001_61FVGAAXX:1:10:1676:21066	Mt3.5.1s02_r559		3	79.61	127	2	17595480	17595606	AS	intron	Mt3.5.1s023208	0	-	chr7:9712604-9712478
AZOTE_0001_61FVGAAXX:1:10:1676:21066	Mt3.5.1Chr8_r1252		3	81.71	127	2.1	30460891	30461017	AS	five_prime_UTR	Medtr8te103760.1	Unknown Protein (AHRD V1)	+	chr8:43681295-43681421
20F1DAAXX:7:173:674:213	Mt3.5.1Chr5_r316		3	53.41	112	1.3	14346435	14346546	AS	intron	Medtr5g034140.1	Mitochondrial Rho GTPase 1 (AHRD V1 **** Q8BG51) contains Interpro domain(s) IPR013567 EF hand associated, type-2	+	chr5:14772562-14772673
20F1DAAXX:7:173:674:213	Mt3.5.1Chr5_r1627		4	68.06	114	1.7	32075833	32075946	AS	three_prime_UTR	Medtr5g077490.1	Helicase-like protein (AHRD V1 *-*- Q6YSD5_ORYSJ)	-	chr5:33075078-33075191
20F1DAAXX:7:173:674:213	Mt3.5.1s06_r368		4	68.06	114	1.7	14828616	14828729	AS	three_prime_UTR	Mt3.5.1s063166	0	-	chr1:48083631-48083518
EVSUSMY01E1RYV	Mt3.5.1s01_r23		1	67.71	122	58314.7	10390584	10390705	AS	three_prime_UTR	Mt3.5.1s011813	Naphthoate synthase	-	chr8:27290794-27290673
mtr-miR2111h	Mt3.5.1Chr7_r346	mtr-MIR2111s	1	63.79	107	7276.5	16621471	16621577	AS	intron	Medtr7g064820.1	Unknown Protein (AHRD V1)	-	chr7:23550093-23550199
mtr-miR2592b	Mt3.5.1s06_r32		1	164.56	254	4.3	10366540	10366793	AS	three_prime_UTR	Mt3.5.1s062206	0	+	chr1:51270311-51270058
mtr-miR2592b	Mt3.5.1s05_r589		1	176.14	254	4.6	18729348	18729601	AS	three_prime_UTR	Mt3.5.1s053829	0	+	chr4:39589438-39589185
mtr-miR2592b	Mt3.5.1Chr3_r1545	mtr-MIR2592g	1	171.04	258	4.4	35460535	35460792	AS	three_prime_UTR	Medtr3g100840.1	Unknown Protein (AHRD V1)	-	chr3:46403271-46403528
mtr-miR2592b	Mt3.5.1s07_r395		3	131.91	182	3.4	16534345	16534526	AS	intron	Mt3.5.1s073826	Plant PDR ABC transporter associated	-	chr7:17183853-17183672
mtr-miR2592b	Mt3.5.1s06_r699		3	191.13	253	5.1	1976683	1976935	AS	five_prime_UTR	Mt3.5.1s060416	0	-	chr8:2417428-2417180
mtr-miR2592b	Mt3.5.1s02_r661		3	187.45	254	5.1	19050793	19051046	AS	intron	Mt3.5.1s023467	0	-	chr8:22549345-22549598
mtr-miR2592bi	Mt3.5.1s07_r932		3	179.72	210	4.7	4642298	4642507	AS	CDS	Mt3.5.1s071041	Protein kinase-like domain	-	chr6:35020955-35021164
mtr-miR2592bi	Mt3.5.1Chr2_r1364	mtr-MIR2592bj	3	153.15	210	4	32404909	32405118	AS	CDS	Medtr2g101150.1	Unknown Protein (AHRD V1)	+	chr2:43491732-43491941
E8W526M04JPUFZ	Mt3.5.1s07_r300		1	58.69	93	6496.3	14892070	14892162	AS	CDS	Mt3.5.1s073444	0	-	scaffold1086:1100-1192
mtr-miR2661	Mt3.5.1Chr3_r521		1	67.98	138	1078.2	18890004	18890141	AS	CDS	Medtr3g061100.1	Unknown Protein (AHRD V1)	+	chr3:24264428-24264565
mtr-miR5204	Mt3.5.1Chr7_r820		1	54.47	96	12937.3	23966856	23966951	AS	three_prime_UTR	Medtr7g082140.1	Unknown Protein (AHRD V1)	+	chr7:31460154-31460249
204DVAAXX:1:317:990:632	Mt3.5.1Chr7_r815		1	50.98	100	2417.5	23955389	23955488	AS	three_prime_UTR	Medtr7g082120.1	Unknown Protein (AHRD V1)	+	chr7:31448686-31448785
mtr-miR5253	Mt3.5.1Chr6_r115		1	216.73	257	18724.9	12560375	12560631	AS	five_prime_UTR	Medtr6g060490.1	Pentatricopeptide repeat protein (AHRD V1 ***- D2STE4_GOSHI)	+	chr6:20806653-20806909
20F1DAAXX:6:200:383:227	Mt3.5.1Chr0_r429		3	104.78	194	2.7	1785461	1785654	AS	intron	AC146630_10.1	CCR4-associated factor (AHRD V1 ***NG B8LFH5_IPOBA) contains Interpro domain(s) IPR016027 Nucleic acid-binding, OB-fold-like	+	chr7:42909992-42909799
204DVAAXX:1:204:660:188	Mt3.5.1Chr7_r270		1	61.39	89	1736.2	15223860	15223948	AS	intron	Medtr7g058500.1	mRNA clone RAFL24-09-C04 (AHRD V1 ***- Q67YT8_ARATH) contains Interpro domain(s) IPR006968 Protein of unknown function DUF647	-	chr7:21079262-21079350
mtr-miR7696b-3p	Mt3.5.1Chr0_r966		1	71.15	126	31690.7	5769493	5769618	AS	five_prime_UTR	AC225474_11.1	Unknown Protein (AHRD V1)	+	chr6:14305017-14304892
204DVAAXX:1:117:974:986	Mt3.5.1Chr8_r683		1	175.22	174	877.6	22009544	22009717	AS	CDS	Medtr8te078610.1	Retrovirus-related Pol polyprotein from transposon TNT 1-94 (AHRD V1 *-*- P10978)	-	chr8:33493040-33493212
E8W526M04H6J9E	Mt3.5.1s01_r758		3	128.45	152	3.3	3366821	3366972	AS	three_prime_UTR	Mt3.5.1s010554	0	-	chr6:6919711-6919862
E8W526M04H6J9E	Mt3.5.1s05_r1383		3	138.51	153	3.6	9582068	9582220	AS	intron	Mt3.5.1s051969	0	+	chr3:44692826-44692978
204DVAAXX:1:167:105:210	Mt3.5.1s07_r1094		3	143.33	176	3.7	7189491	7189666	AS	three_prime_UTR	Mt3.5.1s071591	0	-	scaffold1562:573-398
204DVAAXX:3:133:725:372	Mt3.5.1s06_r655		3	99.61	156	2.5	19054924	19055079	AS	intron	Mt3.5.1s064066	0	-	chr6:6330257-6330102
204DVAAXX:1:15:684:513	Mt3.5.1Chr1_r281		3	69.84	122	1.7	14689278	14689399	AS	intron	Medtr1g056160.1	Pentatricopeptide repeat-containing protein At3g04130, mitochondrial (AHRD V1 ***- Q9M8W9) contains Interpro domain(s) IPR002885 Pentatricopeptide repeat	-	chr1:24577169-24577290
ahy-miR156c	Mt3.5.1s02_r144		1	59.17	95	24101.6	11950896	11950990	S	CDS	Mt3.5.1s022154	0	-	chr3:23939451-23939545
gma-miR156k	Mt3.5.1Chr3_r1706		1	62.13	117	435076	37487545	37487661	S	five_prime_UTR	Medtr3te106090.1	Reverse transcriptase family member (AHRD V1 ***- Q1AKH8_SOYBN)	-	chr3:48955719-48955835
204DVAAXX:1:131:890:206	Mt3.5.1Chr1_r1326		1	60.25	125	2820.5	3468963	3469087	S	intron	Medtr1g013670.1	Unknown Protein (AHRD V1)	+	chr1:3310221-3310097
mtr-miR159a	Mt3.5.1s06_r1296		1	114.81	197	3.15129e+06	7656117	7656313	S	five_prime_UTR	Mt3.5.1s061625	0	+	chr6:30251770-30251966
mtr-miR159b	Mt3.5.1Chr0_r165		1	103.39	184	13752.3	12753942	12754125	S	CDS	AC233577_3.1	Unknown Protein (AHRD V1) contains Interpro domain(s) IPR019557 Aminotransferase-like, plant mobile domain	-	chr8:10543019-10543202
mtr-miR160a	Mt3.5.1Chr1_r959	mtr-MIR160b	1	74.94	120	16764.6	27239004	27239123	S	CDS	Medtr1g095270.1	Unknown Protein (AHRD V1)	+	scaffold0224:174-293
mtr-miR160a	Mt3.5.1Chr1_r962	mtr-MIR160b	1	74.94	120	16764.6	27301443	27301562	S	intron	Medtr1g095390.1	Unknown Protein (AHRD V1)	-	scaffold0224:293-174
mtr-miR160a	Mt3.5.1Chr7_r1372	mtr-MIR160d	1	76.21	126	13323.9	32017488	32017613	S	CDS	Medtr7g101160.1	Unknown Protein (AHRD V1)	-	chr7:40820930-40821055
mtr-miR164a	Mt3.5.1Chr7_r1619	mtr-MIR164c	1	65.30	111	134268	36370106	36370216	S	five_prime_UTR	Medtr7g112800.1	Unknown Protein (AHRD V1)	-	chr7:46417704-46417814
mtr-miR166a	Mt3.5.1Chr8_r1611	mtr-MIR166g	1	78.07	133	1137837	6508252	6508384	S	CDS	Medtr8g026770.1	Unknown Protein (AHRD V1)	-	chr8:9298715-9298847
bdi-miR166f	Mt3.5.1Chr2_r1846		1	108.31	195	2.8	950514	950708	S	CDS	Medtr2g007130.1	Unknown Protein (AHRD V1)	-	chr2:839295-839489
mtr-miR167b-5p	Mt3.5.1s06_r459		1	60.42	107	46356.5	16281996	16282102	S	five_prime_UTR	Mt3.5.1s063486	Helix-loop-helix DNA-binding	-	chr1:36033207-36033313
mtr-miR169g	Mt3.5.1Chr4_r2131		3	58.84	120	1.4	44375550	44375669	S	five_prime_UTR	Medtr4g127560.1	Calcium-binding mitochondrial carrier protein SCaMC-1 (AHRD V1 *-*- O18757) contains Interpro domain(s) IPR011992 EF-Hand type	-	chr4:52976400-52976519
mtr-miR169m	Mt3.5.1Chr2_r219		1	88.63	132	1452.9	13473502	13473633	S	CDS	Medtr2g037010.1	Unknown Protein (AHRD V1)	+	chr2:16072558-16072689
ath-miR172c	Mt3.5.1s06_r1087		1	67.65	120	29420.9	4795339	4795458	S	five_prime_UTR	Mt3.5.1s061003	0	-	chr3:30584148-30584267
mtr-miR390	Mt3.5.1Chr3_r2381		1	76.72	106	6051.7	9543524	9543629	S	CDS	Medtr3g031300.1	Unknown Protein (AHRD V1)	-	chr3:26834774-26834669
EVSUSMY01EGIU5	Mt3.5.1s06_r1141		1	58.61	128	5851.9	5540637	5540764	S	five_prime_UTR	Mt3.5.1s061163	0	+	chr3:53721847-53721720
EVSUSMY01BLMNF	Mt3.5.1Chr5_r508		1	78.30	134	644.6	16605843	16605976	S	CDS	Medtr5g038740.1	Unknown Protein (AHRD V1)	-	chr5:17031971-17032104
mtr-miR398b	Mt3.5.1Chr5_r2046		1	62.31	110	8015.7	37723207	37723316	S	CDS	Medtr5g089180.1	Unknown Protein (AHRD V1)	+	chr5:38761969-38762078
EVSUSMY01CRPC9	Mt3.5.1Chr5_r671		1	73.76	126	5742.7	18765661	18765786	S	CDS	Medtr5g043650.1	Unknown Protein (AHRD V1)	-	chr5:19181136-19181261
E4D3Z3Y01EDUEZ	Mt3.5.1s06_r956		1	162.94	194	43673	2983072	2983265	S	five_prime_UTR	Mt3.5.1s060626	0	-	chr1:9865982-9865789
E8W526M04IJLXI	Mt3.5.1s05_r1200		1	91.93	148	32.1	7139017	7139164	S	five_prime_UTR	Mt3.5.1s051480	0	-	chr4:15588090-15588237
204DVAAXX:2:128:734:86	Mt3.5.1s04_r860		1	40.19	111	323.2	2488521	2488631	S	three_prime_UTR	Mt3.5.1s040454	0	-	chr8:10773399-10773509
E4D3Z3Y01BW0TQ	Mt3.5.1s01_r578		1	50.07	120	70.2	1945778	1945897	S	three_prime_UTR	Mt3.5.1s010340	0	-	chr1:48868490-48868609
204DVAAXX:1:190:959:444	Mt3.5.1Chr7_r209		1	100.86	142	53.8	14167956	14168097	S	intron	Medtr7g054190.1	Genomic DNA chromosome 5 P1 clone MXC9 (AHRD V1 ***- Q9FMP6_ARATH)	+	scaffold0028:32081-32222
204DVAAXX:1:3:796:213	Mt3.5.1s05_r1131		1	78.99	123	20738.3	6302221	6302343	S	intron	Mt3.5.1s051322	Zinc finger, C2H2-type	-	chr3:847112-847234
204DVAAXX:1:4:295:688	Mt3.5.1s04_r1340		1	82.39	97	3686.8	9597345	9597441	S	intron	Mt3.5.1s041804	Bile acid:sodium symporter	-	chr1:19437889-19437985
204DVAAXX:1:57:805:579	Mt3.5.1Chr3_r606		1	70.27	109	88.1	2065556	2065664	S	intron	Medtr3g009730.1	Uncharacterized CDP-alcohol phosphatidyltransferase class-I family protein 3 (AHRD V1 ***- Q550W1) contains Interpro domain(s) IPR014472 Choline/ethanolaminephosphotransferase	+	chr3:2131682-2131790
204DVAAXX:1:83:959:886	Mt3.5.1Chr5_r2792		1	65.35	131	370.5	9124709	9124839	S	intron	Medtr5g023640.1	Unknown Protein (AHRD V1)	+	chr5:9381793-9381923
204DVAAXX:2:212:278:171	Mt3.5.1Chr2_r1766		1	63.15	114	183.3	7872748	7872861	S	intron	Medtr2g025480.1	Brain protein 44 (AHRD V1 ***- B4FWA7_MAIZE) contains Interpro domain(s) IPR005336 Uncharacterised protein family UPF0041	+	chr2:9094363-9094476
204DVAAXX:3:32:634:823	Mt3.5.1Chr8_r759		1	62.80	118	78.8	22857010	22857127	S	intron	Medtr8g083100.1	Heat stress transcription factor A-5 (AHRD V1 ***- Q94BZ5) contains Interpro domain(s) IPR000232 Heat shock factor (HSF)-type, DNA-binding	-	chr8:35145078-35144961
AZOTE_0001_61FVGAAXX:1:1:15719:14450	Mt3.5.1Chr7_r1875		1	69.55	119	28.5	5507125	5507243	S	intron	Medtr7g022220.1	Coiled-coil domain-containing protein MTMR15 (AHRD V1 ***- Q69ZT1) contains Interpro domain(s) IPR014883 VRR-NUC	-	chr7:7121623-7121741
E4D3Z3Y01BRB91	Mt3.5.1s06_r728		1	51.54	107	2400.2	20146203	20146309	S	intron	Mt3.5.1s064302	0	+	chr3:27828005-27828111
E8W526M03F6603	Mt3.5.1Chr6_r998		1	63.72	117	434.6	3293695	3293811	S	intron	Medtr6g013150.1	Unknown Protein (AHRD V1) contains Interpro domain(s) IPR015741 Snf1-like protein AMPK	-	chr6:4135593-4135709
HELIUM_0001:7:33:566:982	Mt3.5.1Chr2_r621		1	73.63	131	49	20094065	20094195	S	intron	Medtr2g063510.1	DNA-3-methyladenine glycosylase 1 (AHRD V1 *-*- P05100) contains Interpro domain(s) IPR011257 DNA glycosylase	-	chr2:26802374-26802504
HELIUM_0001:7:7:237:1748	Mt3.5.1s02_r531		1	90.16	123	167.2	17248478	17248600	S	intron	Mt3.5.1s023146	Glutamine cyclotransferase	-	scaffold0057:28400-28278
HELIUM_0001:8:11:704:451	Mt3.5.1s02_r792		1	77.87	126	2323.9	20561551	20561676	S	intron	Mt3.5.1s023763	RNA recognition domain, plant	-	chr6:15110153-15110278
204DVAAXX:1:39:940:940	Mt3.5.1Chr3_r716		1	64.68	96	1121.9	22399309	22399404	S	intron	Medtr3g070730.1	Phosphoinositide phospholipase C 6 (AHRD V1 *-*- Q8GV43) contains Interpro domain(s) IPR017946 PLC-like phosphodiesterase, TIM beta/alpha-barrel domain	+	chr3:31720026-31720121
204DVAAXX:1:22:877:222	Mt3.5.1Chr5_r349		1	245.03	276	5924.7	14870165	14870440	S	intron	Medtr5g035170.1	Unknown Protein (AHRD V1)	-	chr5:15296292-15296567
207G6AAXX:2:233:434:536	Mt3.5.1Chr2_r684		1	54.42	107	312	2118124	2118230	S	intron	Medtr2g009650.1	Heterogeneous nuclear ribonucleoprotein K (AHRD V1 *-*- Q5ZIQ3) contains Interpro domain(s) IPR018111 K Homology, type 1, subgroup	+	chr2:2006781-2006887
204DVAAXX:1:221:415:73	Mt3.5.1Chr2_r209		1	178.40	175	104.8	1341458	1341632	S	intron	Medtr2g007980.1	Unknown Protein (AHRD V1)	-	chr2:1230015-1230189
204DVAAXX:1:93:172:978	Mt3.5.1Chr4_r896		1	69.27	124	1.7	25737003	25737126	S	intron	Medtr4g078370.1	Dihydroorotase, mitochondrial (AHRD V1 **** O04904) contains Interpro domain(s) IPR004721 Dihydroorotase homodimeric type	-	chr4:30206482-30206605
204DVAAXX:1:93:172:978	Mt3.5.1Chr4_r904		1	69.27	124	1.7	25856925	25857048	S	intron	Medtr4g078560.1	Dihydroorotase, mitochondrial (AHRD V1 **** O04904) contains Interpro domain(s) IPR004721 Dihydroorotase homodimeric type	-	chr4:30206482-30206605
207G6AAXX:1:91:331:840	Mt3.5.1s01_r890		1	69.62	107	44.3	5388995	5389101	S	intron	Mt3.5.1s010956	Rhodanese-like	+	chr3:623793-623899
207G6AAXX:2:27:597:723	Mt3.5.1Chr7_r1614		1	70.63	125	1.8	36245377	36245501	S	intron	Medtr7g112560.1	F-box protein PP2-B15 (AHRD V1 ***- O80494) contains Interpro domain(s) IPR001810 Cyclin-like F-box	+	chr7:46292975-46293099
207G6AAXX:2:27:597:723	Mt3.5.1Chr4_r2514		3	72.64	125	703.6	6865855	6865979	S	intron	Medtr4g023570.1	F-box protein PP2-B14 (AHRD V1 ***- Q9C7K0) contains Interpro domain(s) IPR001810 Cyclin-like F-box	+	chr4:7982545-7982669
HELIUM_0000:4:41:3556:2584	Mt3.5.1Chr8_r1013		1	42.45	117	312.1	26525091	26525207	S	intron	Medtr8g092990.1	Ring finger protein (AHRD V1 *-*- B6UAG1_MAIZE) contains Interpro domain(s) IPR001841 Zinc finger, RING-type	-	chr8:38860399-38860515
HELIUM_0000:6:5:14648:16458	Mt3.5.1Chr5_r2593		1	84.68	112	17.7	6547746	6547857	S	intron	Medtr5g018280.2	Methyl jasmonate esterase (AHRD V1 **** Q56SE1_SOLTU) contains Interpro domain(s) IPR000073 Alpha/beta hydrolase fold-1	-	chr5:6804831-6804942
204DVAAXX:1:7:295:638	Mt3.5.1s02_r1292		2	49.56	81	45.2	8513000	8513080	S	three_prime_UTR	Mt3.5.1s021541	0	+	chr8:29447436-29447516
HELIUM_0001:7:9:478:686	Mt3.5.1s07_r231		1	70.84	131	3553.4	13784226	13784356	S	intron	Mt3.5.1s073155	0	-	chr4:20535424-20535554
HELIUM_0001:7:9:478:686	Mt3.5.1s05_r254		1	73.58	131	3553.5	13867693	13867823	S	intron	Mt3.5.1s052825	0	-	chr4:20535424-20535554
HELIUM_0001:7:9:478:686	Mt3.5.1s07_r1093		1	77.02	128	3553.6	7188186	7188313	S	CDS	Mt3.5.1s071591	0	+	scaffold1158:715-842
HELIUM_0000:6:2:6762:20437	Mt3.5.1s03_r1085		1	72.89	122	123.9	6448310	6448431	S	three_prime_UTR	Mt3.5.1s031187	0	+	chr8:12572071-12572192
20F1DAAXX:7:8:702:97	Mt3.5.1Chr3_r170		1	64.96	90	1.6	11737093	11737182	S	intron	Medtr3g035640.1	Ycf68 protein (AHRD V1 *-*- Q6EVZ1_NYMAL)	-	chr4:490651-490562
20F1DAAXX:7:8:702:97	Mt3.5.1Chr4_r2438		1	64.96	90	1.6	604791	604880	S	intron	Medtr4g006040.1	Ycf68 protein (AHRD V1 *-*- Q6EVZ1_NYMAL)	+	chr4:490562-490651
HELIUM_0001:8:5:827:565	Mt3.5.1Chr7_r151		1	70.15	113	70.3	12792460	12792572	S	intron	Medtr7g050350.1	Transcription factor bHLH25 (AHRD V1 ***- Q9T072)	-	chr7:17489802-17489914
HELIUM_0001:7:71:1554:29	Mt3.5.1s05_r678		1	71.96	143	1.8	1975669	1975811	S	intron	Mt3.5.1s050407	Oxoglutarate/iron-dependent oxygenase	+	chr5:21250392-21250534
HELIUM_0001:7:71:1554:29	Mt3.5.1Chr0_r619		3	90.05	144	2.3	21587236	21587379	S	CDS	AC235677_33.1	Unknown Protein (AHRD V1)	+	chr2:30823635-30823492
AZOTE_0001_61FVGAAXX:3:62:7832:20773	Mt3.5.1s05_r41		1	59.67	90	1.5	10851493	10851582	S	intron	Mt3.5.1s052229	Lipase, GDSL	-	chr7:11754768-11754679
HELIUM_0001:8:20:756:1895	Mt3.5.1s03_r1224		1	199.60	253	23.5	8388021	8388273	S	three_prime_UTR	Mt3.5.1s031535	0	+	chr6:12397037-12397289
HELIUM_0001:8:20:756:1895	Mt3.5.1Chr8_r305		1	187.04	253	24.2	15929813	15930065	S	three_prime_UTR	Medtr8g063240.1	Unknown Protein (AHRD V1)	+	chr8:26486940-26487192
HELIUM_0001:8:20:756:1895	Mt3.5.1Chr2_r400		4	200.53	253	4.4	15951303	15951555	S	three_prime_UTR	Medtr2g044790.1	Unknown Protein (AHRD V1)	-	chr2:19471327-19471579
204DVAAXX:1:163:860:959	Mt3.5.1s05_r824		3	56.58	111	1.4	21848950	21849060	S	intron	Mt3.5.1s054496	MAP Kinase Interacting Kinase	-	chr1:6156645-6156755
AZOTE_0001_61FVGAAXX:1:10:1676:21066	Mt3.5.1s01_r616		3	57.85	96	1.4	20189099	20189194	S	intron	Mt3.5.1s013478	Nicastrin	-	chr4:19042224-19042129
AZOTE_0001_61FVGAAXX:1:10:1676:21066	Mt3.5.1s05_r964		3	74.11	127	1.9	3676266	3676392	S	intron	Mt3.5.1s050779	Oxoglutarate/iron-dependent oxygenase	-	scaffold0009:24843-24969
20F1DAAXX:7:173:674:213	Mt3.5.1Chr3_r997		3	71.85	115	1.8	26608917	26609031	S	intron	Medtr3g082720.1	Unknown Protein (AHRD V1)	+	chr3:37331613-37331727
204DVAAXX:3:190:350:58	Mt3.5.1Chr0_r827		4	113.86	185	2.9	3340132	3340316	S	intron	AC151525_28.1	Tetratricopeptide repeat-containing protein (Fragment) (AHRD V1 *--NG Q45NH6_MEDSA)	-	chr5:71422-71238
204DVAAXX:1:47:672:376	Mt3.5.1s02_r1239		1	53.76	122	15718.4	7888268	7888389	S	intron	Mt3.5.1s021439	0	+	chr7:16808610-16808489
E4D3Z3Y01BHN7L	Mt3.5.1Chr5_r664		1	63.74	121	21542.4	18629451	18629571	S	CDS	Medtr5g043330.1	Unknown Protein (AHRD V1)	+	chr5:19044926-19045046
mtr-miR2111h	Mt3.5.1Chr7_r360	mtr-MIR2111c	1	58.95	106	7736.7	16691057	16691162	S	intron	Medtr7g064940.1	Unknown Protein (AHRD V1)	-	chr7:23619679-23619784
mtr-miR2119	Mt3.5.1Chr5_r670		1	73.53	137	601.6	18765363	18765499	S	three_prime_UTR	Medtr5g043650.1	Unknown Protein (AHRD V1)	-	chr5:19180838-19180974
mtr-miR2592b	Mt3.5.1Chr3_r1157	mtr-MIR2592d	1	192.87	255	4.8	29660782	29661036	S	three_prime_UTR	Medtr3te088840.1	Serine/threonine-protein phosphatase 7 long form homolog (AHRD V1 *-*- Q9LNG5) contains Interpro domain(s) IPR019557 Aminotransferase-like, plant mobile domain	-	chr3:34050249-34049995
mtr-miR2592b	Mt3.5.1Chr3_r1723	mtr-MIR2592f	1	186.15	255	4.9	37671577	37671831	S	three_prime_UTR	Medtr3g106360.1	Unknown Protein (AHRD V1)	-	chr3:49139751-49140005
mtr-miR2592b	Mt3.5.1Chr8_r1601	mtr-MIR2592i	1	193.42	255	4.7	620430	620684	S	three_prime_UTR	Medtr8g006140.1	Unknown Protein (AHRD V1)	-	chr8:484954-485208
mtr-miR2592b	Mt3.5.1Chr4_r1498	mtr-MIR2592o	1	190.72	255	4.5	34969558	34969812	S	three_prime_UTR	Medtr4g101220.1	Unknown Protein (AHRD V1)	-	chr4:41794261-41794515
mtr-miR2592b	Mt3.5.1Chr4_r2329	mtr-MIR2592p	1	187.03	256	5.2	47247439	47247694	S	three_prime_UTR	Medtr4g133390.1	Unknown Protein (AHRD V1)	+	chr4:55796996-55797251
mtr-miR2592b	Mt3.5.1Chr3_r1606	mtr-MIR2592ae	3	164.29	255	4.2	36122992	36123246	S	intron	Medtr3g102150.1	Unknown Protein (AHRD V1)	+	chr3:47065957-47066211
mtr-miR2592b	Mt3.5.1s05_r848		3	166.78	255	4.3	22281211	22281465	S	three_prime_UTR	Mt3.5.1s054585	0	+	chr5:7182-6929
mtr-miR2592b	Mt3.5.1s06_r92		3	174.94	257	4.5	11036067	11036323	S	intron	Mt3.5.1s062368	O-methyltransferase, family 2	+	chr8:28706092-28705836
mtr-miR2592b	Mt3.5.1s06_r1090		3	178.56	258	4.6	4854920	4855177	S	five_prime_UTR	Mt3.5.1s061016	Cytochrome c oxidase, subunit I	+	chr3:25576541-25576287
mtr-miR2592b	Mt3.5.1Chr3_r1286		3	189.89	254	4.6	31835458	31835711	S	three_prime_UTR	Medtr3g092740.1	Unknown Protein (AHRD V1)	+	chr3:42383321-42383574
mtr-miR2592b	Mt3.5.1s07_r329		3	182.87	256	4.8	15478882	15479137	S	three_prime_UTR	Mt3.5.1s073579	0	-	#N/A
mtr-miR2592b	Mt3.5.1Chr4_r2031	mtr-MIR2592n	3	163.76	255	4.2	42952619	42952873	S	intron	Medtr4g123830.1	Unknown Protein (AHRD V1)	-	chr4:51027464-51027718
mtr-miR2592bi	Mt3.5.1s01_r1116		3	143.11	212	3.7	9079493	9079704	S	three_prime_UTR	Mt3.5.1s011570	0	-	chr8:41856689-41856900
mtr-miR2592bi	Mt3.5.1s01_r478		3	163.89	210	4.2	17567525	17567734	S	three_prime_UTR	Mt3.5.1s013031	0	-	chr3:7246595-7246386
mtr-miR2592bi	Mt3.5.1Chr3_r1353	mtr-MIR2592bk	3	142.65	210	3.7	32783548	32783757	S	three_prime_UTR	Medtr3g095350.1	Unknown Protein (AHRD V1)	+	chr3:43570202-43570411
204DVAAXX:1:12:274:48	Mt3.5.1s04_r110		1	138.76	211	784.8	11240298	11240508	S	intron	Mt3.5.1s042111	0	-	chr3:36721106-36721316
EVSUSMY01CBKZO	Mt3.5.1s07_r413		1	173.71	255	745	16675085	16675339	S	three_prime_UTR	Mt3.5.1s073850	0	+	chr2:22002093-22002347
EVSUSMY01CBKZO	Mt3.5.1Chr3_r916		1	180.76	255	753.3	25625543	25625797	S	CDS	Medtr3te079950.1	Unknown Protein (AHRD V1)	+	chr3:36135276-36135530
EVSUSMY01CBKZO	Mt3.5.1Chr3_r1427		1	180.01	255	780.4	3378915	3379169	S	three_prime_UTR	Medtr3te014230.1	Serine/threonine-protein phosphatase 7 long form homolog (AHRD V1 *-*- Q9LNG5) contains Interpro domain(s) IPR019557 Aminotransferase-like, plant mobile domain	-	chr3:4003783-4004037
EVSUSMY01CBKZO	Mt3.5.1Chr7_r165		1	179.99	239	1086.8	13077366	13077604	S	intron	Medtr7g051010.1	Unknown Protein (AHRD V1)	+	chr7:17839582-17839820
EVSUSMY01CBKZO	Mt3.5.1Chr0_r199		1	169.59	249	1088.5	13480545	13480793	S	CDS	AC233655_53.1	Unknown Protein (AHRD V1)	-	chr5:8575844-8576092
EVSUSMY01CBKZO	Mt3.5.1Chr5_r1241		1	177.67	256	1088.7	26680666	26680921	S	three_prime_UTR	Medtr5g065740.1	Unknown Protein (AHRD V1)	-	chr5:27661075-27661330
EVSUSMY01CBKZO	Mt3.5.1Chr5_r1320		1	190.08	256	1088.7	27900836	27901091	S	three_prime_UTR	Medtr5te068300.1	Serine/threonine-protein phosphatase 7 long form homolog (AHRD V1 *-*- Q9LNG5) contains Interpro domain(s) IPR019557 Aminotransferase-like, plant mobile domain	+	chr5:28881245-28881500
EVSUSMY01CBKZO	Mt3.5.1Chr1_r255		1	179.64	256	1088.8	13998300	13998555	S	three_prime_UTR	Medtr1g050160.1	Unknown Protein (AHRD V1)	+	chr1:19160572-19160827
EVSUSMY01CBKZO	Mt3.5.1Chr5_r876		1	167.07	254	1098.1	21741941	21742194	S	intron	Medtr5g054060.1	Unknown Protein (AHRD V1)	+	chr5:22283825-22284078
EVSUSMY01CBKZO	Mt3.5.1Chr6_r393		1	171.33	250	1112	1617145	1617394	S	intron	Medtr6g008130.1	Unknown Protein (AHRD V1)	-	chr6:2192905-2192656
EVSUSMY01CBKZO	Mt3.5.1Chr0_r1002		1	182.43	256	1124.5	6341883	6342138	S	CDS	AC225507_32.1	Polynucleotidyl transferase Ribonuclease H fold (AHRD V1 **-NG Q2HVU8_MEDTR) contains Interpro domain(s) IPR018205 VHS subgroup	+	chr3:50997657-50997912
EVSUSMY01CBKZO	Mt3.5.1Chr5_r1482		1	200.50	247	1236.9	29709535	29709781	S	three_prime_UTR	Medtr5g072230.1	Unknown Protein (AHRD V1)	+	chr5:30709855-30710101
EVSUSMY01CBKZO	Mt3.5.1Chr5_r67		1	203.65	251	1537.2	11099722	11099972	S	three_prime_UTR	Medtr5g027300.1	Unknown Protein (AHRD V1)	+	chr5:11346964-11347214
EVSUSMY01CBKZO	Mt3.5.1Chr4_r1413		3	162.36	256	4.2	33778247	33778502	S	three_prime_UTR	Medtr4g097750.1	Unknown Protein (AHRD V1)	-	chr4:40353470-40353725
EVSUSMY01CBKZO	Mt3.5.1s02_r476		3	172.56	255	4.5	16606412	16606666	S	CDS	Mt3.5.1s023031	Aminotransferase-like, plant mobile domain	+	chr3:49140004-49139751
EVSUSMY01CBKZO	Mt3.5.1Chr3_r933		3	172.60	256	4.5	2580445	2580700	S	three_prime_UTR	Medtr3g010940.1	Unknown Protein (AHRD V1) contains Interpro domain(s) IPR001810 Cyclin-like F-box	-	chr3:2646571-2646826
EVSUSMY01CBKZO	Mt3.5.1Chr8_r1809		3	175.18	256	4.5	9992635	9992890	S	three_prime_UTR	Medtr8g040340.1	Unknown Protein (AHRD V1)	-	chr8:15032018-15032273
EVSUSMY01CBKZO	Mt3.5.1Chr3_r691		3	180.43	256	4.6	2202063	2202318	S	CDS	Medtr3g010020.1	Unknown Protein (AHRD V1)	-	chr3:2268189-2268444
EVSUSMY01CBKZO	Mt3.5.1Chr5_r2725		3	188.07	252	4.6	8281124	8281375	S	three_prime_UTR	Medtr5g021890.1	Unknown Protein (AHRD V1)	+	chr5:8538209-8538460
EVSUSMY01CBKZO	Mt3.5.1Chr7_r41		3	177.61	256	4.6	10831102	10831357	S	three_prime_UTR	Medtr7g037730.1	Unknown Protein (AHRD V1)	+	chr7:13920563-13920818
EVSUSMY01CBKZO	Mt3.5.1Chr6_r146		3	181.92	256	4.7	13165458	13165713	S	CDS	Medtr6g061880.1	Unknown Protein (AHRD V1)	-	chr6:24020792-24021047
EVSUSMY01CBKZO	Mt3.5.1Chr0_r1064		3	181.37	247	4.7	7175275	7175521	S	three_prime_UTR	AC225526_6.1	Unknown Protein (AHRD V1)	+	chr1:13635245-13634999
EVSUSMY01CBKZO	Mt3.5.1Chr3_r1726		3	185.85	253	5	37750258	37750510	S	three_prime_UTR	Medtr3g106500.1	Unknown Protein (AHRD V1)	-	chr3:49218432-49218684
204DVAAXX:1:47:244:493	Mt3.5.1s06_r8		1	240.64	296	141.8	10086021	10086316	S	five_prime_UTR	Mt3.5.1s062148	0	+	chr1:27486662-27486367
E8W526M04JPUFZ	Mt3.5.1s06_r885		3	162.95	215	514.3	22873390	22873604	S	intron	Mt3.5.1s064898	0	-	chr6:13568699-13568485
mtr-miR5037a	Mt3.5.1Chr7_r817	mtr-MIR5037c	1	58.70	104	4967.9	23961120	23961223	S	intron	Medtr7g082130.1	Unknown Protein (AHRD V1)	-	chr7:31454417-31454520
E4D3Z3Y01AI4UP	Mt3.5.1Chr7_r810		1	77.63	139	971.9	23934936	23935074	S	CDS	Medtr7g082090.1	Unknown Protein (AHRD V1)	-	chr7:31428299-31428437
E4D3Z3Y01AI4UP	Mt3.5.1Chr7_r816		1	76.26	137	1555.6	23959027	23959163	S	intron	Medtr7g082130.1	Unknown Protein (AHRD V1)	-	chr7:31452324-31452460
mtr-miR5232	Mt3.5.1s04_r498		1	80.93	157	46905.2	1698468	1698624	S	five_prime_UTR	Mt3.5.1s040292	0	+	chr1:23165460-23165304
204DVAAXX:1:155:837:171	Mt3.5.1Chr6_r814		1	48.54	147	1.1	21098142	21098288	S	CDS	Medtr6g088260.1	Tir-nbs-lrr resistance protein (Fragment) (AHRD V1 ***- B9N9Q6_POPTR) contains Interpro domain(s) IPR000157 Toll-Interleukin receptor	-	chr6:33412008-33412154
mtr-miR5239	Mt3.5.1s06_r834		1	67.13	123	46416.9	22199334	22199456	S	intron	Mt3.5.1s064751	Zinc finger, GRF-type	-	chr6:14305346-14305224
mtr-miR5239	Mt3.5.1Chr0_r965		3	60.29	125	1.5	5769162	5769286	S	CDS	AC225474_11.1	Unknown Protein (AHRD V1)	-	chr6:14305346-14305224
mtr-miR5558-5p	Mt3.5.1Chr5_r734		1	54.28	103	17339.7	19731779	19731881	S	five_prime_UTR	Medtr5g045950.1	Unknown Protein (AHRD V1)	+	chr5:20147254-20147356
mtr-miR5563-5p	Mt3.5.1Chr4_r2003		1	77.62	135	1.9	42479751	42479885	S	intron	Medtr4g122710.1	Unknown Protein (AHRD V1)	+	chr4:50610858-50610992
mtr-miR5740	Mt3.5.1Chr1_r1434		1	121.13	171	404.6	4699031	4699201	S	intron	Medtr1g016280.1	Glycine dehydrogenase P protein (AHRD V1 *-*- Q6RS61_ORYSI) contains Interpro domain(s) IPR001023 Heat shock protein Hsp70	+	chr1:4299796-4299966
207G6AAXX:1:61:234:585	Mt3.5.1Chr2_r457		1	99.07	132	2995.9	17005973	17006104	S	intron	Medtr2g048720.1	Unknown Protein (AHRD V1) contains Interpro domain(s) IPR005829 Sugar transporter, conserved site	-	chr2:21495165-21495296
mtr-miR7696b-3p	Mt3.5.1s06_r835		1	59.36	115	31576.2	22199672	22199786	S	intron	Mt3.5.1s064751	Zinc finger, GRF-type	-	chr6:14305012-14304898
204DVAAXX:1:71:147:94	Mt3.5.1Chr8_r283		1	84.34	153	931.8	15599100	15599252	S	CDS	Medtr8g062510.1	Coronatine-insensitive 1 (AHRD V1 *-*- Q45FY8_SOYBN)	-	chr8:26128311-26128463
207G6AAXX:1:80:823:494	Mt3.5.1Chr5_r2525		1	61.52	96	1.5	5769834	5769929	S	CDS	Medtr5g016750.1	Ethylene-responsive transcription factor RAP2-10 (AHRD V1 ***- Q9SW63) contains Interpro domain(s) IPR001471 Pathogenesis-related transcriptional factor and ERF, DNA-binding	+	chr5:6026919-6027014
204DVAAXX:1:115:305:539	Mt3.5.1s04_r1181		1	100.02	120	298	7160013	7160132	S	CDS	Mt3.5.1s041340	0	+	chr4:4909039-4908920
E8W526M03G9DZL	Mt3.5.1Chr3_r428		1	118.29	182	1193.7	16805180	16805361	S	CDS	Medtr3g053770.1	Unknown Protein (AHRD V1)	+	chr3:16849128-16848947
204DVAAXX:3:149:618:723	Mt3.5.1s05_r246		4	403.04	432	4.4	13710102	13710533	S	intron	Mt3.5.1s052794	Late nodulin	-	scaffold0291:11408-10977
207G6AAXX:4:68:259:473	Mt3.5.1s02_r974		3	141.21	199	3.6	3899018	3899216	S	three_prime_UTR	Mt3.5.1s020706	Protein kinase C, zeta/iota	+	chr5:39453417-39453610
204DVAAXX:1:27:584:281	Mt3.5.1Chr6_r1188		3	31.18	90	190.1	7342295	7342384	S	CDS	Medtr6g036510.1	Tir-nbs-lrr resistance protein (Fragment) (AHRD V1 *-*- B9I8C2_POPTR) contains Interpro domain(s) IPR000157 Toll-Interleukin receptor	-	chr6:12786268-12786357
HELIUM_0000:6:83:16533:10363	Mt3.5.1Chr5_r2050		3	79.93	149	2	37796760	37796908	S	intron	Medtr5g089350.1	Receptor-like protein kinase (AHRD V1 *--- C6FF64_SOYBN) contains Interpro domain(s) IPR001763 Rhodanese-like	-	chr5:38835522-38835670
HELIUM_0000:6:83:16533:10363	Mt3.5.1Chr0_r610		4	91.44	147	2.3	21489567	21489713	S	intron	AC235677_10.1	trypsin and protease inhibitor family protein / Kunitz family protein (AHRD V1 *-*NG AT1G17860.1) contains Interpro domain(s) IPR011611 Carbohydrate/purine kinase	-	chr2:30902270-30902416
204DVAAXX:3:180:606:873	Mt3.5.1Chr4_r2040		3	106.65	159	2.7	43158711	43158869	S	intron	Medtr4g124070.1	Protein CHUP1, chloroplastic (AHRD V1 *-*- Q9LI74)	+	chr4:51233556-51233714
207G6AAXX:1:187:868:382	Mt3.5.1Chr1_r292		3	119.86	162	3.1	14855611	14855772	S	intron	Medtr1g056520.2	33 kDa ribonucleoprotein, chloroplastic (AHRD V1 ***- P19684) contains Interpro domain(s) IPR000504 RNA recognition motif, RNP-1	-	chr1:24701638-24701477

## Sheet: miRDeep rejected
Mature ID	Precursor ID	miRBase precursor name	General class	dG	Precursor Length (nt)	MiRDeep Score	Coordinate start	Coordinate end	Relative strand to the gene	Relative position to the gene	Gene ID	Gene annotation	Precursor strand	Mtr v4 coordinates
mtr-miR2086-3p	Mt3.5.1Chr2_r1326		1	81.02	127	-	31686248	31686374	AS	CDS	Medtr2g099850.1	DEMETER-like protein 2 (AHRD V1 *-*- Q9SR66)	-	chr2:42830570-42830696
HELIUM_0001:7:11:321:1639	Mt3.5.1s07_r602		1	133.71	313	-	20019106	20019418	AS	five_prime_UTR	Mt3.5.1s074657	0	-	chr2:19458142-19457830
204DVAAXX:1:4:247:604	Mt3.5.1Chr4_r214		1	64.27	160	-	14329163	14329322	AS	CDS	Medtr4g049270.1	ORF1 (Fragment) (AHRD V1 *-*- D0E2V6_PEA)	-	chr4:17306170-17306329
204DVAAXX:1:159:171:199	Mt3.5.1s04_r796		1	162.68	268	-	21272564	21272831	AS	CDS	Mt3.5.1s044090	Toll-Interleukin receptor	+	scaffold0201:13951-14218
mtr-miR2651	Mt3.5.1Chr2_r1325		1	108.18	147	-	31685421	31685567	AS	CDS	Medtr2g099840.1	Unknown Protein (AHRD V1)	-	chr2:42829743-42829889
204DVAAXX:3:26:584:753	Mt3.5.1s01_r694		1	113.69	322	-	2560918	2561239	AS	intron	Mt3.5.1s010431	Deoxyhypusine synthase	-	chr8:33745946-33745625
204DVAAXX:1:294:247:201	Mt3.5.1Chr4_r2510		1	106.35	341	-	6773819	6774159	AS	CDS	Medtr4g023400.1	TMV resistance protein N (AHRD V1 *-*- Q40392) contains Interpro domain(s) IPR002182 NB-ARC	+	chr4:7890509-7890849
204DVAAXX:1:124:265:484	Mt3.5.1Chr7_r1929		1	65.33	121	-	6384263	6384383	AS	intron	Medtr7g024180.1	Unknown Protein (AHRD V1)	+	chr7:7918583-7918703
204DVAAXX:1:198:28:238	Mt3.5.1Chr7_r227		1	169.91	225	-	1431014	1431238	AS	CDS	Medtr7te009130.1	Retroelement pol polyprotein-like (AHRD V1 ***- Q9FZN9_ARATH)	-	chr7:1951074-1951298
204DVAAXX:1:207:20:105	Mt3.5.1Chr6_r624		1	49.70	161	-	1895127	1895287	AS	five_prime_UTR	Medtr6g008760.1	Unknown Protein (AHRD V1)	-	chr6:2414304-2414464
204DVAAXX:1:289:693:586	Mt3.5.1Chr2_r1139		1	33.94	75	-	28644669	28644743	AS	CDS	Medtr2g093060.1	Transcription factor APETALA2 (AHRD V1 *--- C1KBJ2_VITVI) contains Interpro domain(s) IPR001471 Pathogenesis-related transcriptional factor and ERF, DNA-binding	-	chr2:39643708-39643782
204DVAAXX:1:323:187:649	Mt3.5.1Chr3_r925		1	33.22	60	-	25744307	25744366	AS	five_prime_UTR	Medtr3g080130.1	Glycine-rich RNA-binding protein (AHRD V1 **** P93486_PEA) contains Interpro domain(s) IPR015465 RNA recognition motif, glycine rich protein	-	chr3:36254040-36254099
204DVAAXX:1:44:263:792	Mt3.5.1s02_r438		1	351.67	413	-	16294569	16294981	AS	five_prime_UTR	Mt3.5.1s022971	0	+	chr6:18757819-18758231
204DVAAXX:1:57:433:454	Mt3.5.1Chr4_r1036		1	203.55	349	-	27443174	27443522	AS	CDS	Medtr4g081630.1	Unknown Protein (AHRD V1)	+	chr4:31673526-31673178
204DVAAXX:1:76:768:743	Mt3.5.1Chr3_r2207		1	75.99	233	-	6569631	6569863	AS	CDS	Medtr3g023030.1	Cc-nbs-lrr resistance protein (Fragment) (AHRD V1 ***- B9GLY8_POPTR) contains Interpro domain(s) IPR002182 NB-ARC	+	chr3:6947098-6947330
204DVAAXX:2:24:551:888	Mt3.5.1Chr4_r1448		2	92.20	222	-	3451290	3451511	AS	CDS	Medtr4g014990.1	TIR-NBS-LRR RCT1 resistance protein (AHRD V1 ***- B3VTL6_MEDTR) contains Interpro domain(s) IPR002182 NB-ARC	+	chr4:4320251-4320472
204DVAAXX:3:180:914:146	Mt3.5.1s03_r878		1	46.84	131	-	3404064	3404194	AS	five_prime_UTR	Mt3.5.1s030634	YABBY protein	-	chr8:14387674-14387546
20F1DAAXX:6:17:613:233	Mt3.5.1Chr7_r926		1	55.34	204	-	2559164	2559367	AS	CDS	Medtr7g011430.1	Unknown Protein (AHRD V1) contains Interpro domain(s) IPR002815 Spo11/DNA topoisomerase VI, subunit A	+	chr7:3079424-3079627
EVSUSMY01BFXHY	Mt3.5.1s05_r971		1	30.52	102	-	3700133	3700234	AS	CDS	Mt3.5.1s050784	0	+	#N/A
EVSUSMY01CX447	Mt3.5.1s02_r323		1	65.35	190	-	14552700	14552889	AS	CDS	Mt3.5.1s022653	Disease resistance protein	+	chr8:13378019-13378208
HELIUM_0000:6:7:2473:14178	Mt3.5.1Chr4_r252		2	35.69	105	-	14812551	14812655	AS	CDS	Medtr4g050410.1	Cc-nbs-lrr resistance protein (Fragment) (AHRD V1 ***- B9GLY8_POPTR) contains Interpro domain(s) IPR002182 NB-ARC	+	chr4:17851715-17851819
HELIUM_0001:7:23:860:1006	Mt3.5.1Chr2_r24		1	67.10	190	-	10372665	10372854	AS	CDS	Medtr2g030490.1	Endoribonuclease Dicer (AHRD V1 *-*- A0MQH0) contains Interpro domain(s) IPR000999 Ribonuclease III	+	chr2:11492754-11492943
204DVAAXX:1:121:505:205	Mt3.5.1s03_r879		1	173.19	196	-	3404414	3404609	AS	intron	Mt3.5.1s030634	YABBY protein	-	chr8:14387131-14387326
204DVAAXX:1:123:717:595	Mt3.5.1Chr4_r157		1	34.60	64	-	12633861	12633924	AS	CDS	Medtr4g039920.1	Unknown Protein (AHRD V1) contains Interpro domain(s) IPR013242 Retroviral aspartyl protease	+	chr4:14189259-14189322
204DVAAXX:1:152:505:687	Mt3.5.1s06_r926		1	301.39	336	-	2635355	2635690	AS	intron	Mt3.5.1s060553	0	+	chr7:42788323-42788658
204DVAAXX:1:18:385:724	Mt3.5.1Chr6_r618		1	230.29	329	-	18916641	18916969	AS	CDS	Medtr6g082190.1	Unknown Protein (AHRD V1)	+	chr6:30686474-30686802
204DVAAXX:1:220:955:912	Mt3.5.1s01_r384		1	188.88	365	-	16032914	16033278	AS	intron	Mt3.5.1s012763	0	-	chr8:34588983-34588619
204DVAAXX:1:38:207:882	Mt3.5.1Chr7_r219		1	159.80	409	-	1426013	1426421	AS	CDS	Medtr7g009110.1	Unknown Protein (AHRD V1)	-	chr7:1946073-1946481
204DVAAXX:3:70:427:398	Mt3.5.1s05_r828		1	200.21	437	-	21933005	21933441	AS	intron	Mt3.5.1s054517	0	+	chr4:28167074-28167510
207G6AAXX:1:220:851:531	Mt3.5.1Chr0_r905		1	31.05	112	-	4584783	4584894	AS	CDS	AC202489_3.1	Peptidase aspartic active site (Fragment) (AHRD V1 *--NG Q2HST2_MEDTR)	-	chr4:17311212-17311323
207G6AAXX:1:220:851:531	Mt3.5.1Chr4_r228		1	31.05	112	-	14334205	14334316	AS	CDS	Medtr4te049290.1	Gag-pro (AHRD V1 ***- D0E2V7_PEA) contains Interpro domain(s) IPR000477 RNA-directed DNA polymerase (reverse transcriptase)	-	chr4:17311212-17311323
AZOTE_0001_61FVGAAXX:1:11:18122:9806	Mt3.5.1Chr2_r1421		1	66.55	183	-	33082493	33082675	AS	intron	Medtr2g102520.1	Cyclin A2 (AHRD V1 ***- Q9XGI0_MEDSA) contains Interpro domain(s) IPR015453 G2/mitotic-specific cyclin A	+	chr2:44167437-44167619
E8W526M04I484S	Mt3.5.1Chr8_r701		1	74.94	196	-	22266424	22266619	AS	CDS	Medtr8g079310.1	Unknown Protein (AHRD V1)	+	chr8:33924579-33924774
HELIUM_0001:7:11:743:1692	Mt3.5.1Chr7_r1991		1	35.34	70	-	739386	739455	AS	CDS	Medtr7g006110.1	Unknown Protein (AHRD V1)	-	chr7:534509-534578
HELIUM_0001:7:11:743:1692	Mt3.5.1Chr7_r1999		1	33.72	68	-	741796	741863	AS	CDS	Medtr7g006120.1	Unknown Protein (AHRD V1)	+	chr7:536919-536986
HELIUM_0001:7:43:484:570	Mt3.5.1s04_r332		1	97.34	144	-	14151280	14151423	AS	CDS	Mt3.5.1s042695	Multi antimicrobial extrusion protein MatE	+	chr4:15158864-15158721
204DVAAXX:1:109:60:211	Mt3.5.1Chr0_r902		1	104.08	234	-	4583926	4584159	AS	CDS	AC202489_3.1	Peptidase aspartic active site (Fragment) (AHRD V1 *--NG Q2HST2_MEDTR)	-	chr4:17310355-17310588
204DVAAXX:1:109:60:211	Mt3.5.1Chr4_r225		1	104.08	234	-	14333348	14333581	AS	CDS	Medtr4te049290.1	Gag-pro (AHRD V1 ***- D0E2V7_PEA) contains Interpro domain(s) IPR000477 RNA-directed DNA polymerase (reverse transcriptase)	-	chr4:17310355-17310588
204DVAAXX:1:48:383:785	Mt3.5.1Chr3_r9		1	106.13	320	-	10062305	10062624	AS	CDS	Medtr3g032150.1	NBS-LRR resistance-like protein 1N (Fragment) (AHRD V1 *-*- B9UNN3_LACSA) contains Interpro domain(s) IPR002182 NB-ARC	-	chr3:10089015-10089334
204DVAAXX:2:185:210:515	Mt3.5.1Chr3_r2186		2	30.84	102	-	6418064	6418165	AS	CDS	Medtr3g022740.1	CC-NBS-LRR (AHRD V1 *--- Q69AB3_HELAN) contains Interpro domain(s) IPR001611 Leucine-rich repeat	-	chr3:6795531-6795632
207G6AAXX:4:137:563:742	Mt3.5.1s06_r986		1	121.33	322	-	3492555	3492876	AS	CDS	Mt3.5.1s060733	Aminotransferase, class IV	+	chr1:47045410-47045731
HELIUM_0000:6:5:10413:7802	Mt3.5.1Chr8_r628		1	41.91	140	-	2108912	2109051	AS	CDS	Medtr8g011950.1	Resistance protein (Fragment) (AHRD V1 *-*- O81979_SOYBN) contains Interpro domain(s) IPR000157 Toll-Interleukin receptor	+	chr8:3267456-3267595
20F1DAAXX:7:198:435:924	Mt3.5.1Chr8_r331		1	125.28	321	-	16400997	16401317	AS	CDS	Medtr8te065910.1	Unknown Protein (AHRD V1)	-	chr8:27392656-27392336
204DVAAXX:1:16:953:972	Mt3.5.1Chr0_r890		1	56.38	171	-	4579440	4579610	AS	CDS	AC202489_1.1	ORF1 (Fragment) (AHRD V1 *-*NG D0E2V6_PEA)	-	chr4:17305869-17306039
204DVAAXX:1:16:953:972	Mt3.5.1Chr4_r213		1	56.38	171	-	14328862	14329032	AS	intron	Medtr4g049270.1	ORF1 (Fragment) (AHRD V1 *-*- D0E2V6_PEA)	-	chr4:17305869-17306039
204DVAAXX:1:38:891:306	Mt3.5.1Chr7_r217		1	91.32	225	-	1424322	1424546	AS	CDS	Medtr7g009100.1	Unknown Protein (AHRD V1)	+	chr7:1944382-1944606
HELIUM_0000:6:21:18379:4188	Mt3.5.1Chr5_r68		1	128.86	168	-	11100050	11100217	AS	CDS	Medtr5g027310.1	Unknown Protein (AHRD V1)	+	chr5:11347292-11347459
HELIUM_0001:7:10:1345:1718	Mt3.5.1Chr8_r1542		2	54.83	178	-	5382201	5382378	AS	CDS	Medtr8g021940.1	Male meiotic MMD1 (AHRD V1 ***- Q7X6Y7_ARATH)	+	chr8:7811908-7811723
HELIUM_0001:7:10:1345:1718	Mt3.5.1Chr8_r1536		2	56.10	186	-	5328902	5329087	AS	CDS	Medtr8g021810.1	Male meiotic MMD1 (AHRD V1 ***- Q7X6Y7_ARATH)	+	chr8:7811908-7811723
HELIUM_0001:7:10:1345:1718	Mt3.5.1Chr8_r1539		2	56.10	187	-	5359061	5359247	AS	CDS	Medtr8g021860.1	Male meiotic MMD1 (AHRD V1 ***- Q7X6Y7_ARATH)	+	scaffold0482:589-775
HELIUM_0001:7:10:1345:1718	Mt3.5.1Chr8_r1548		2	56.10	187	-	5462158	5462344	AS	CDS	Medtr8g022110.1	Male meiotic MMD1 (AHRD V1 ***- Q7X6Y7_ARATH)	-	scaffold0482:775-589
HELIUM_0001:7:10:1345:1718	Mt3.5.1Chr8_r1553		2	56.10	186	-	5482743	5482928	AS	CDS	Medtr8g022150.1	Male meiotic MMD1 (AHRD V1 ***- Q7X6Y7_ARATH)	-	chr8:7811723-7811908
204DVAAXX:1:45:888:977	Mt3.5.1Chr8_r1682		1	43.88	143	-	7754757	7754899	AS	CDS	Medtr8g032440.1	NBS-LRR resistance-like protein 4T (Fragment) (AHRD V1 *-*- B9UNN6_LACSA) contains Interpro domain(s) IPR002182 NB-ARC	-	chr8:12178939-12178797
204DVAAXX:1:45:888:977	Mt3.5.1s07_r1184		1	61.90	189	-	857301	857489	AS	CDS	Mt3.5.1s070179	Toll-Interleukin receptor	-	chr8:12178937-12178797
204DVAAXX:3:268:372:816	Mt3.5.1s02_r818		2	156.68	233	-	20940801	20941033	AS	intron	Mt3.5.1s023830	DNA mismatch repair protein MutS, type 1	+	chr4:46292637-46292405
204DVAAXX:3:133:725:372	Mt3.5.1s05_r1082		1	97.47	157	-	5685000	5685156	AS	three_prime_UTR	Mt3.5.1s051186	0	-	chr6:8383111-8382955
AZOTE_0001_61FVGAAXX:1:16:17126:14193	Mt3.5.1Chr4_r2001		1	62.67	106	-	42474345	42474450	AS	intron	Medtr4g122680.1	Unknown Protein (AHRD V1)	+	chr4:50605452-50605557
207G6AAXX:4:68:259:473	Mt3.5.1s03_r724		1	150.16	195	-	20565285	20565479	AS	five_prime_UTR	Mt3.5.1s033820	Frigida-like	-	chr2:39423826-39423632
207G6AAXX:4:68:259:473	Mt3.5.1Chr5_r414		1	133.35	195	-	15730845	15731039	AS	intron	Medtr5g037000.1	Unknown Protein (AHRD V1)	-	chr5:16156972-16157166
204DVAAXX:1:154:677:416	Mt3.5.1Chr4_r2634		1	143.40	396	-	8657063	8657458	AS	CDS	Medtr4g028630.1	Unknown Protein (AHRD V1)	+	chr4:9554142-9553747
HELIUM_0001:7:88:1132:320	Mt3.5.1Chr8_r731		1	90.65	269	-	2261220	2261488	AS	CDS	Medtr8g012200.1	TMV resistance protein N (AHRD V1 ***- Q40392) contains Interpro domain(s) IPR002182 NB-ARC	+	chr8:3407718-3407986
HELIUM_0001:8:52:1578:1249	Mt3.5.1Chr3_r293		1	129.62	310	-	13873725	13874034	AS	CDS	Medtr3te047230.1	Gag/pol polyprotein (AHRD V1 ***- Q6WAY3_PEA) contains Interpro domain(s) IPR001584 Integrase, catalytic core	-	chr3:15703024-15703333
AZOTE_0001_61FVGAAXX:1:3:18134:6749	Mt3.5.1Chr6_r427		1	34.06	97	-	16395823	16395919	AS	intron	Medtr6g074840.1	Resistance protein (Fragment) (AHRD V1 *-*- A3F244_PHAVU) contains Interpro domain(s) IPR002182 NB-ARC	+	chr6:27696766-27696862
204DVAAXX:2:235:688:205	Mt3.5.1Chr3_r1180		1	128.93	306	-	30160022	30160327	AS	CDS	Medtr3te089670.1	Gag/pol polyprotein (AHRD V1 ***- Q6WAY3_PEA) contains Interpro domain(s) IPR005162 Retrotransposon gag protein	-	chr3:18530775-18531080
204DVAAXX:1:32:540:822	Mt3.5.1Chr1_r475		2	159.15	392	-	18253550	18253941	AS	CDS	Medtr1g072660.1	Unknown Protein (AHRD V1)	-	chr1:32266547-32266938
AZOTE_0001_61FVGAAXX:1:7:8227:9047	Mt3.5.1Chr8_r1225		1	36.58	91	-	30063919	30064009	AS	five_prime_UTR	Medtr8g102880.1	Unknown Protein (AHRD V1)	+	chr8:43323907-43323997
AZOTE_0001_61FVGAAXX:1:34:8442:6337	Mt3.5.1Chr6_r771		1	97.68	380	-	20891202	20891581	AS	CDS	Medtr6g087850.1	Tir-nbs-lrr resistance protein (AHRD V1 ***- B9N037_POPTR) contains Interpro domain(s) IPR000157 Toll-Interleukin receptor	+	chr6:33059735-33060114
204DVAAXX:3:101:555:93	Mt3.5.1s03_r156		1	108.32	211	-	12176674	12176884	AS	intron	Mt3.5.1s032236	POX	-	chr6:4799585-4799539
AZOTE_0001_61FVGAAXX:1:71:16306:5889	Mt3.5.1Chr2_r393		2	35.35	94	-	15936937	15937030	AS	CDS	Medtr2te044760.1	Pol polyprotein (AHRD V1 *-*- P11227) contains Interpro domain(s) IPR001584 Integrase, catalytic core	+	chr2:19456961-19457054
AZOTE_0001_61FVGAAXX:1:71:16306:5889	Mt3.5.1Chr4_r573		2	32.98	90	-	19646075	19646164	AS	CDS	Medtr4te062980.1	Gag/pol polyprotein (AHRD V1 *-*- Q6WAY3_PEA) contains Interpro domain(s) IPR005162 Retrotransposon gag protein	-	scaffold0124:20025-20114
207G6AAXX:1:58:480:677	Mt3.5.1Chr7_r665		1	32.19	79	-	21224994	21225072	AS	intron	Medtr7g076890.1	KDEL motif-containing protein 1 (AHRD V1 **-- Q6UW63) contains Interpro domain(s) IPR008539 Protein of unknown function DUF821, CAP10-like	-	chr7:29038853-29038931
HELIUM_0001:7:93:1273:277	Mt3.5.1Chr7_r1798		1	129.32	387	-	4293631	4294017	AS	three_prime_UTR	Medtr7te016920.1	Unknown Protein (AHRD V1) contains Interpro domain(s) IPR015706 RNA-directed DNA polymerase (reverse transcriptase), related	-	chr7:5350151-5350537
204DVAAXX:3:189:935:39	Mt3.5.1Chr5_r2431		2	126.17	224	-	4589531	4589754	AS	five_prime_UTR	Medtr5g014410.1	N-acetylornithine deacetylase-like protein (Fragment) (AHRD V1 ***- O49682_ARATH) contains Interpro domain(s) IPR011650 Peptidase M20, dimerisation	-	chr5:4846319-4846542
AZOTE_0001_61FVGAAXX:1:12:18184:16367	Mt3.5.1Chr6_r612		1	183.15	199	-	1887198	1887396	AS	CDS	Medtr6te008720.1	Serine/threonine-protein phosphatase 7 long form homolog (AHRD V1 --*- Q9LNG5) contains Interpro domain(s) IPR019557 Aminotransferase-like, plant mobile domain	+	chr6:2406375-2406573
AZOTE_0001_61FVGAAXX:1:15:8847:7166	Mt3.5.1s05_r923		1	248.08	338	-	3106753	3107090	AS	five_prime_UTR	Mt3.5.1s050630	Winged helix-turn-helix transcription repressor DNA-binding	+	chr6:32733971-32733634
204DVAAXX:1:268:706:434	Mt3.5.1Chr7_r2059		1	282.27	388	-	8826496	8826883	AS	CDS	Medtr7te031170.1	Pro-Pol polyprotein (AHRD V1 *-*- P14350) contains Interpro domain(s) IPR002156 Ribonuclease H	+	chr7:10843682-10844069
204DVAAXX:1:268:706:434	Mt3.5.1s07_r199		2	236.50	342	-	13154394	13154735	AS	CDS	Mt3.5.1s073012	Peptidase aspartic	+	chr4:15282884-15283076
HELIUM_0001:8:120:5:1251	Mt3.5.1s02_r1230		1	114.71	206	-	7767415	7767620	AS	intron	Mt3.5.1s021419	Protein of unknown function DUF2045	-	chr3:47683785-47683990
207G6AAXX:1:187:868:382	Mt3.5.1Chr1_r1467		2	99.72	156	-	5388081	5388236	AS	intron	Medtr1g018300.1	Unknown Protein (AHRD V1)	+	chr1:5183717-5183872
204DVAAXX:2:217:939:819	Mt3.5.1Chr7_r86		1	127.04	290	-	11808130	11808419	AS	CDS	Medtr7te045540.1	Gag/pol polyprotein (Fragment) (AHRD V1 *-*- Q6WAY7_PEA) contains Interpro domain(s) IPR005162 Retrotransposon gag protein	-	chr7:16040223-16040512
HELIUM_0001:7:57:184:1211	Mt3.5.1Chr2_r494		1	74.97	183	-	17726118	17726300	AS	five_prime_UTR	Medtr2g054100.1	Unknown Protein (AHRD V1)	+	chr2:23120065-23120247
mtr-miR156g	Mt3.5.1Chr6_r606		1	68.71	158	-	18847271	18847428	S	three_prime_UTR	Medtr6g082020.1	Unknown Protein (AHRD V1)	-	chr6:30617104-30617261
mtr-miR169d-5p	Mt3.5.1Chr2_r218		1	162.71	272	-	13468349	13468620	S	CDS	Medtr2g037000.1	Unknown Protein (AHRD V1)	+	chr2:16067405-16067676
mtr-miR169g	Mt3.5.1Chr7_r14		1	96.17	143	-	10204623	10204765	S	CDS	Medtr7g035240.1	Unknown Protein (AHRD V1)	+	chr1:34472306-34472448
mtr-miR171h	Mt3.5.1Chr3_r1253		1	138.92	302	-	31404700	31405001	S	intron	Medtr3g091930.1	Unknown Protein (AHRD V1)	-	chr3:41952563-41952864
mtr-miR396b	Mt3.5.1Chr4_r1781		1	71.33	121	-	39798240	39798360	S	intron	Medtr4te115270.1	Uncharacterized mitochondrial protein AtMg00310 (AHRD V1 *-*- P93295) contains Interpro domain(s) IPR015706 RNA-directed DNA polymerase (reverse transcriptase), related	-	chr4:47589544-47589664
mtr-miR398b	Mt3.5.1Chr7_r1456	mtr-MIR398c	1	68.14	114	-	3345218	3345331	S	intron	Medtr7g013200.1	UDP-glucosyltransferase HRA25 (AHRD V1 ***- Q9FUJ6_PHAVU) contains Interpro domain(s) IPR002213 UDP-glucuronosyl/UDP-glucosyltransferase	-	chr7:3768780-3768893
HELIUM_0000:6:2:6762:20437	Mt3.5.1Chr2_r1171		1	75.80	123	-	29028331	29028453	S	intron	Medtr2g093840.1	Unknown Protein (AHRD V1) contains Interpro domain(s) IPR004314 Protein of unknown function DUF239, plant	+	chr2:40027347-40027469
HELIUM_0000:6:2:6762:20437	Mt3.5.1Chr2_r1172		1	75.80	123	-	29046284	29046406	S	intron	Medtr2g093890.1	Unknown Protein (AHRD V1) contains Interpro domain(s) IPR004314 Protein of unknown function DUF239, plant	+	chr2:40027347-40027469
HELIUM_0001:7:16:500:1750	Mt3.5.1s06_r450		1	130.33	223	-	16090817	16091039	S	intron	Mt3.5.1s063451	0	-	chr6:16266739-16266961
20F1DAAXX:7:173:674:213	Mt3.5.1Chr5_r496		1	69.73	114	-	16473572	16473685	S	intron	Medtr5g038460.2	Dd15 (Fragment) (AHRD V1 *-*- Q84X97_SOYBN)	-	chr5:16899700-16899813
20F1DAAXX:7:173:674:213	Mt3.5.1s02_r40		1	71.01	113	-	10586837	10586949	S	intron	Mt3.5.1s021903	0	-	chr6:13462946-13463058
mtr-miR1510a-5p	Mt3.5.1Chr5_r659		1	80.15	166	-	18616292	18616457	S	intron	Medtr5g043280.1	Unknown Protein (AHRD V1)	+	chr5:19031767-19031932
mtr-miR2087-5p	Mt3.5.1Chr2_r225		1	96.79	137	-	13519980	13520116	S	three_prime_UTR	Medtr2g037140.1	TMV resistance protein N (AHRD V1 ***- Q40392) contains Interpro domain(s) IPR000157 Toll-Interleukin receptor	-	chr2:16119036-16119172
mtr-miR2088b	Mt3.5.1Chr8_r284		1	73.58	115	-	15599405	15599519	S	CDS	Medtr8g062510.1	Coronatine-insensitive 1 (AHRD V1 *-*- Q45FY8_SOYBN)	-	chr8:26128616-26128730
mtr-miR2111h	Mt3.5.1Chr7_r357	mtr-MIR2111l	1	88.18	199	-	16678636	16678834	S	intron	Medtr7g064920.1	Unknown Protein (AHRD V1)	-	chr7:23607258-23607456
mtr-miR2592b	Mt3.5.1s06_r134		1	127.72	214	-	11537234	11537447	S	CDS	Mt3.5.1s062472	0	+	chr3:11378886-11378673
mtr-miR2592b	Mt3.5.1s01_r991		1	98.90	152	-	6898820	6898971	S	three_prime_UTR	Mt3.5.1s011210	0	-	chr8:24861972-24861821
mtr-miR2592bi	Mt3.5.1s05_r561		1	161.54	258	-	18228393	18228650	S	intron	Mt3.5.1s053724	Protein of unknown function DUF3493	+	chr3:41804194-41804379
mtr-miR2610a	Mt3.5.1Chr2_r1295		1	172.86	412	-	31140393	31140804	S	CDS	Medtr2te098980.1	Gag/pol polyprotein (AHRD V1 ***- Q6WAY3_PEA) contains Interpro domain(s) IPR001584 Integrase, catalytic core	+	chr2:42392125-42392536
mtr-miR2610a	Mt3.5.1Chr2_r922		1	171.78	412	-	25034173	25034584	S	CDS	Medtr2te082710.1	Gag/pol polyprotein (AHRD V1 ***- Q6WAY3_PEA) contains Interpro domain(s) IPR001584 Integrase, catalytic core	+	chr2:34699666-34700077
mtr-miR2610a	Mt3.5.1Chr7_r607	mtr-MIR2610b	1	176.87	412	-	2035062	2035473	S	CDS	Medtr7te010400.1	Gag/pol polyprotein (AHRD V1 ***- Q6WAY3_PEA) contains Interpro domain(s) IPR001584 Integrase, catalytic core	+	chr7:2555122-2555533
204DVAAXX:1:4:247:604	Mt3.5.1Chr0_r891		1	64.27	160	-	4579741	4579900	S	CDS	AC202489_2.1	Peptidase aspartic active site (Fragment) (AHRD V1 *-*NG Q2HST2_MEDTR)	-	chr4:17306170-17306329
204DVAAXX:1:4:247:604	Mt3.5.1Chr0_r985		1	184.79	427	-	6069751	6070177	S	CDS	AC225481_4.1	Gag/pol polyprotein (AHRD V1 ***NG Q6WAY3_PEA)	-	chr6:23972955-23973381
204DVAAXX:1:4:247:604	Mt3.5.1Chr4_r188		1	184.79	427	-	13580745	13581171	S	CDS	Medtr4te044520.1	Gag/pol polyprotein (AHRD V1 ***- Q6WAY3_PEA) contains Interpro domain(s) IPR001584 Integrase, catalytic core	-	chr6:23972955-23973381
204DVAAXX:1:4:247:604	Mt3.5.1Chr6_r135		1	181.42	427	-	13117621	13118047	S	CDS	Medtr6te061770.1	Gag/pol polyprotein (AHRD V1 ***- Q6WAY3_PEA) contains Interpro domain(s) IPR001584 Integrase, catalytic core	-	chr6:23972955-23973381
mtr-miR2612a	Mt3.5.1Chr4_r812		1	82.69	132	-	24076464	24076595	S	intron	Medtr4g075190.1	Thioredoxin-like 4A (AHRD V1 ***- Q32KW5_BOVIN) contains Interpro domain(s) IPR004123 mRNA splicing factor, thioredoxin-like U5 snRNP	+	chr4:28717349-28717480
E4D3Z3Y01EH4T3	Mt3.5.1Chr6_r749		1	94.28	257	-	20669801	20670057	S	CDS	Medtr6g087260.1	Tir-nbs-lrr resistance protein (Fragment) (AHRD V1 ***- B9N9Q6_POPTR) contains Interpro domain(s) IPR000157 Toll-Interleukin receptor	+	chr6:33306259-33306003
E4D3Z3Y01EH4T3	Mt3.5.1Chr6_r788		1	94.28	257	-	20992137	20992393	S	CDS	Medtr6g088070.1	Tir-nbs-lrr resistance protein (Fragment) (AHRD V1 ***- B9N9Q6_POPTR) contains Interpro domain(s) IPR000157 Toll-Interleukin receptor	-	chr6:33306003-33306259
204DVAAXX:1:24:665:363	Mt3.5.1Chr6_r55		1	79.60	210	-	10785997	10786206	S	CDS	Medtr6g052570.1	NBS-LRR resistance protein (AHRD V1 ***- B6E013_SOLBU) contains Interpro domain(s) IPR002182 NB-ARC	-	scaffold0230:4162-4371
204DVAAXX:1:155:837:171	Mt3.5.1Chr6_r747		1	145.30	393	-	20669029	20669421	S	CDS	Medtr6g087260.1	Tir-nbs-lrr resistance protein (Fragment) (AHRD V1 ***- B9N9Q6_POPTR) contains Interpro domain(s) IPR000157 Toll-Interleukin receptor	+	chr6:33307031-33306639
204DVAAXX:1:155:837:171	Mt3.5.1Chr6_r790		1	145.30	393	-	20992773	20993165	S	CDS	Medtr6g088070.1	Tir-nbs-lrr resistance protein (Fragment) (AHRD V1 ***- B9N9Q6_POPTR) contains Interpro domain(s) IPR000157 Toll-Interleukin receptor	-	chr6:33306639-33307031
204DVAAXX:1:26:850:133	Mt3.5.1Chr4_r255		1	69.15	213	-	14813086	14813298	S	CDS	Medtr4g050410.1	Cc-nbs-lrr resistance protein (Fragment) (AHRD V1 ***- B9GLY8_POPTR) contains Interpro domain(s) IPR002182 NB-ARC	-	chr4:17852250-17852462
204DVAAXX:1:14:142:991	Mt3.5.1Chr0_r419		1	44.78	123	-	17663435	17663557	S	CDS	AC233783_25.1	Elongation factor Ts (AHRD V1 *--NG B9RKL9_RICCO)	-	scaffold0428:8187-8309
204DVAAXX:1:14:142:991	Mt3.5.1Chr6_r730		1	44.78	123	-	20624083	20624205	S	CDS	Medtr6g087170.1	Tir-nbs-lrr resistance protein (Fragment) (AHRD V1 *--- B9N9Q6_POPTR) contains Interpro domain(s) IPR000157 Toll-Interleukin receptor	-	scaffold0428:8187-8309
204DVAAXX:3:86:468:63	Mt3.5.1Chr4_r1115		1	31.41	100	-	28700962	28701061	S	CDS	Medtr4te083830.1	Pol polyprotein (Fragment) (AHRD V1 *--- P31795) contains Interpro domain(s) IPR002182 NB-ARC	+	scaffold0428:8298-8199
mtr-miR5262	Mt3.5.1Chr4_r1618		1	73.15	95	-	37152479	37152573	S	intron	Medtr4g108000.1	U11/U12 small nuclear ribonucleoprotein 25 kDa protein (AHRD V1 *--- Q9BV90) contains Interpro domain(s) IPR007785 Protein of unknown function DUF689	-	chr4:44762386-44762480
204DVAAXX:2:174:54:129	Mt3.5.1Chr4_r861		2	77.58	142	-	25278534	25278675	S	CDS	Medtr4g077630.1	LRR receptor-like serine/threonine-protein kinase GSO2 (AHRD V1 -*-* Q9FIZ3) contains Interpro domain(s) IPR001611 Leucine-rich repeat	-	chr4:29723671-29723812
mtr-miR5561-5p	Mt3.5.1Chr7_r1483		1	69.33	109	-	33922002	33922110	S	intron	Medtr7g108080.1	Unknown Protein (AHRD V1)	-	chr7:43956448-43956556
gma-miR5770b	Mt3.5.1s07_r895		1	164.83	319	-	4196267	4196585	S	five_prime_UTR	Mt3.5.1s070948	Ribosomal protein S10	+	chr7:23909421-23909103
EVSUSMY01BO06G	Mt3.5.1Chr5_r658		1	93.43	151	-	18612390	18612540	S	CDS	Medtr5g043280.2	Unknown Protein (AHRD V1)	+	chr5:19027865-19028015
204DVAAXX:1:5:238:568	Mt3.5.1Chr4_r2129		1	87.41	138	-	44366797	44366934	S	CDS	Medtr4g127560.1	Calcium-binding mitochondrial carrier protein SCaMC-1 (AHRD V1 *-*- O18757) contains Interpro domain(s) IPR011992 EF-Hand type	-	chr4:52967647-52967784
207G6AAXX:4:279:910:301	Mt3.5.1Chr4_r1670		1	176.51	292	-	37901560	37901851	S	intron	Medtr4g112010.1	Potassium channel (AHRD V1 *-*- Q197Z5_NICRU) contains Interpro domain(s) IPR013099 Ion transport 2	+	scaffold0279:17713-18004
204DVAAXX:3:37:365:864	Mt3.5.1Chr5_r1187		2	49.05	126	-	25852851	25852976	S	intron	Medtr5g064030.1	Unknown Protein (AHRD V1)	+	chr5:26563511-26563636
204DVAAXX:1:111:687:99	Mt3.5.1Chr8_r1799		1	85.40	150	-	9926040	9926189	S	intron	Medtr8g040190.1	AT5g06970/MOJ9_14 (AHRD V1 ***- Q8RX56_ARATH) contains Interpro domain(s) IPR008528 Protein of unknown function DUF810	-	chr8:14965423-14965572
204DVAAXX:1:12:747:348	Mt3.5.1Chr7_r432		2	53.02	102	-	17903594	17903695	S	intron	Medtr7g069640.1	Ammonium transporter 3 member 1 (AHRD V1 **** Q84KJ6) contains Interpro domain(s) IPR001905 Ammonium transporter	-	chr7:25669991-25670092
204DVAAXX:1:137:442:324	Mt3.5.1Chr4_r2506		1	73.03	201	-	6772064	6772264	S	CDS	Medtr4g023400.1	TMV resistance protein N (AHRD V1 *-*- Q40392) contains Interpro domain(s) IPR002182 NB-ARC	-	chr4:7888754-7888954
204DVAAXX:1:155:659:976	Mt3.5.1Chr6_r513		1	54.05	129	-	17641848	17641976	S	CDS	Medtr6g078480.1	Disease resistance protein (Fragment) (AHRD V1 ***- D1GEE2_BRARP) contains Interpro domain(s) IPR000157 Toll-Interleukin receptor	+	chr6:29468829-29468957
204DVAAXX:1:168:733:996	Mt3.5.1Chr2_r1506		1	140.53	336	-	3633583	3633918	S	intron	Medtr2g013060.1	Allantoinase (AHRD V1 **** Q6S4R9_ROBPS) contains Interpro domain(s) IPR017593 Allantoinase	-	chr2:3446105-3446440
204DVAAXX:1:17:363:490	Mt3.5.1Chr1_r135		1	56.58	181	-	12269026	12269206	S	CDS	Medtr1g042740.1	Unknown Protein (AHRD V1)	-	chr1:15993110-15993290
204DVAAXX:1:175:654:403	Mt3.5.1s04_r321		1	170.73	228	-	13990423	13990650	S	CDS	Mt3.5.1s042661	Polynucleotidyl transferase, ribonuclease H fold	+	scaffold0003:245143-245370
204DVAAXX:1:198:375:549	Mt3.5.1Chr3_r2073		1	83.37	217	-	4772335	4772551	S	CDS	Medtr3g018930.1	Cc-nbs-lrr resistance protein (AHRD V1 ***- B9N450_POPTR) contains Interpro domain(s) IPR002182 NB-ARC	-	chr3:5249865-5250081
204DVAAXX:1:21:209:576	Mt3.5.1Chr4_r2671		1	61.30	198	-	9384031	9384228	S	intron	Medtr4g031220.2	Pseudouridine-5'-phosphate glycosidase (AHRD V1 ***- C0ZIY1) contains Interpro domain(s) IPR007342 Indigoidine synthase A like protein	+	chr4:10796347-10796150
204DVAAXX:1:23:204:539	Mt3.5.1s04_r783		1	99.28	320	-	21013665	21013984	S	CDS	Mt3.5.1s044034	Serine/threonine-protein kinase, SNF1-like	-	#N/A
204DVAAXX:1:24:103:868	Mt3.5.1Chr8_r822		1	117.17	212	-	23614582	23614793	S	intron	Medtr8g085950.1	Ran-binding protein 6 (AHRD V1 **-- O60518) contains Interpro domain(s) IPR011989 Armadillo-like helical	+	chr8:35656857-35657068
204DVAAXX:1:24:383:906	Mt3.5.1Chr7_r102		1	66.69	118	-	12125061	12125178	S	three_prime_UTR	Medtr7g046260.1	Ethylene-responsive transcription factor ERF034 (AHRD V1 *-*- Q8LBQ7) contains Interpro domain(s) IPR001471 Pathogenesis-related transcriptional factor and ERF, DNA-binding	-	chr7:16357154-16357271
204DVAAXX:1:26:842:487	Mt3.5.1s01_r490		1	88.37	155	-	17688695	17688849	S	intron	Mt3.5.1s013052	Ubiquitin-activating enzyme, E1	-	chr8:40596167-40596321
204DVAAXX:1:263:344:432	Mt3.5.1Chr6_r739		2	67.46	221	-	20637140	20637360	S	CDS	Medtr6g087200.1	Elongation factor Ts (AHRD V1 *-*- B9RKL9_RICCO) contains Interpro domain(s) IPR000157 Toll-Interleukin receptor	+	chr6:33273019-33272799
204DVAAXX:1:263:634:705	Mt3.5.1Chr5_r2539		1	32.93	115	-	5907532	5907646	S	intron	Medtr5g017020.1	Histone acetyltransferase (AHRD V1 ***- B9N5C8_POPTR) contains Interpro domain(s) IPR000197 Zinc finger, TAZ-type	-	chr5:6164617-6164731
204DVAAXX:1:279:268:92	Mt3.5.1s02_r585		1	82.52	180	-	18066817	18066996	S	intron	Mt3.5.1s023297	Glycoside hydrolase, subgroup, catalytic core	+	chr2:38521249-38521070
204DVAAXX:1:305:334:294	Mt3.5.1Chr3_r662		1	34.69	70	-	21668881	21668950	S	CDS	Medtr3g069210.1	NBS-containing resistance-like protein (Fragment) (AHRD V1 *-*- Q0PDU6_9ROSA) contains Interpro domain(s) IPR002182 NB-ARC	-	chr3:30989598-30989667
204DVAAXX:1:305:496:350	Mt3.5.1Chr4_r1932		1	142.17	412	-	4178242	4178653	S	CDS	Medtr4g016610.1	Disease resistance-like protein GS3-3 (Fragment) (AHRD V1 *-*- Q8L498_SOYBN) contains Interpro domain(s) IPR000157 Toll-Interleukin receptor	-	chr4:5089305-5089716
204DVAAXX:1:32:914:588	Mt3.5.1Chr3_r2219		1	66.59	168	-	6675754	6675921	S	CDS	Medtr3g023320.1	Resistance protein (Fragment) (AHRD V1 *-*- Q6YDF1_9FABA) contains Interpro domain(s) IPR002182 NB-ARC	+	chr3:7053221-7053388
204DVAAXX:1:38:438:58	Mt3.5.1s06_r505		1	108.25	285	-	16877217	16877501	S	CDS	Mt3.5.1s063610	Aminotransferase-like, plant mobile domain	-	chr6:13052035-13051751
204DVAAXX:1:4:378:719	Mt3.5.1s01_r11		1	165.65	309	-	1020020	1020328	S	intron	Mt3.5.1s010182	RmlC-like jelly roll fold	+	chr6:27891249-27891557
204DVAAXX:1:49:690:984	Mt3.5.1Chr7_r727		2	41.50	165	-	22083801	22083965	S	CDS	Medtr7g078790.1	NBS-LRR type disease resistance protein (Fragment) (AHRD V1 *-*- Q1A7E1_CICAR) contains Interpro domain(s) IPR002182 NB-ARC	+	chr7:29837777-29837941
204DVAAXX:1:5:777:691	Mt3.5.1Chr4_r1455		1	32.52	98	-	3454014	3454111	S	CDS	Medtr4g014990.1	TIR-NBS-LRR RCT1 resistance protein (AHRD V1 ***- B3VTL6_MEDTR) contains Interpro domain(s) IPR002182 NB-ARC	-	chr4:4322975-4323072
204DVAAXX:1:58:327:152	Mt3.5.1Chr4_r534		1	108.69	240	-	19045281	19045520	S	intron	Medtr4te061290.1	Unknown Protein (AHRD V1) contains Interpro domain(s) IPR015706 RNA-directed DNA polymerase (reverse transcriptase), related	+	chr4:22650716-22650955
204DVAAXX:1:64:887:276	Mt3.5.1s05_r995		1	59.74	108	-	3977283	3977390	S	CDS	Mt3.5.1s050834	Zinc finger, C2H2-type/integrase, DNA-binding	-	chr8:37783146-37783039
204DVAAXX:1:78:754:123	Mt3.5.1Chr4_r555		2	149.38	231	-	19354650	19354880	S	intron	Medtr4te061940.1	Retrovirus-related Pol polyprotein LINE-1 (AHRD V1 *-*- P11369) contains Interpro domain(s) IPR015706 RNA-directed DNA polymerase (reverse transcriptase), related	-	chr4:22916742-22916512
204DVAAXX:1:93:828:208	Mt3.5.1Chr1_r525		1	42.94	95	-	1922964	1923058	S	CDS	Medtr1g009380.1	WRKY transcription factor 8 (Fragment) (AHRD V1 *-*- B2KJ51_HORVD) contains Interpro domain(s) IPR003657 DNA-binding WRKY	+	chr1:1362257-1362351
204DVAAXX:2:7:379:788	Mt3.5.1s04_r703		1	67.62	214	-	20000445	20000658	S	intron	Mt3.5.1s043828	0	+	chr1:6846083-6846296
204DVAAXX:2:86:670:202	Mt3.5.1s03_r679		1	206.61	437	-	19737213	19737649	S	intron	Mt3.5.1s033667	0	+	chr4:37544981-37544545
204DVAAXX:2:99:754:737	Mt3.5.1Chr1_r1394		1	42.29	99	-	420628	420726	S	CDS	Medtr1g006120.1	Ribosomal protein S10 (AHRD V1 *-*- B6VJW6_VITVI) contains Interpro domain(s) IPR005731 Ribosomal protein S10, bacterial	-	chr3:36859045-36859144
204DVAAXX:3:44:498:486	Mt3.5.1Chr5_r1911		1	158.95	243	-	35659971	35660213	S	intron	Medtr5te085010.1	Reverse transcriptase (Fragment) (AHRD V1 *--- Q93XS8_DIOKA) contains Interpro domain(s) IPR013103 Reverse transcriptase, RNA-dependent DNA polymerase	-	chr5:36671508-36671750
204DVAAXX:3:92:621:167	Mt3.5.1Chr0_r1105		2	77.35	129	-	8147546	8147674	S	intron	AC229689_10.1	Protein FAR1-RELATED SEQUENCE 5 (AHRD V1 ***NG Q9SZL8)	+	chr3:26301146-26301274
207G6AAXX:1:108:628:401	Mt3.5.1s02_r1141		1	268.93	418	-	6357863	6358280	S	intron	Mt3.5.1s021155	Histidyl-tRNA synthetase, class IIa	+	chr1:25462080-25461663
207G6AAXX:1:308:550:762	Mt3.5.1Chr2_r1847		2	136.85	170	-	9516768	9516937	S	intron	Medtr2g028660.1	Unknown Protein (AHRD V1) contains Interpro domain(s) IPR005606 Sec20	+	chr2:10631119-10631288
207G6AAXX:4:135:532:575	Mt3.5.1Chr6_r326		1	34.95	73	-	15459458	15459530	S	CDS	Medtr6g072460.1	Disease resistance-like protein (Fragment) (AHRD V1 *-*- Q9M5W2_SOYBN) contains Interpro domain(s) IPR000157 Toll-Interleukin receptor	+	chr6:26812390-26812462
20F1DAAXX:8:92:323:17	Mt3.5.1s03_r884		1	78.56	176	-	3446212	3446387	S	intron	Mt3.5.1s030639	Ribosomal protein L35Ae	+	scaffold0699:6738-6563
AZOTE_0001_61FVGAAXX:1:1:7702:14335	Mt3.5.1Chr5_r619		1	176.51	216	-	17929376	17929591	S	intron	Medtr5g041780.1	Methyltransferase-like protein 7A (AHRD V1 *-*- Q9H8H3) contains Interpro domain(s) IPR013216 Methyltransferase type 11	-	chr5:18344851-18345066
E4D3Z3Y01BILN1	Mt3.5.1s06_r1318		1	82.28	130	-	7968797	7968926	S	intron	Mt3.5.1s061695	Protein phosphatase 2C-related	+	chr4:1096266-1096137
E4D3Z3Y01BZ8WO	Mt3.5.1s05_r227		1	36.88	96	-	13469925	13470020	S	CDS	Mt3.5.1s052743	0	+	chr4:15559772-15559677
E8W526M03FI8QX	Mt3.5.1Chr5_r472		1	125.85	145	-	16231182	16231326	S	intron	Medtr5g038110.1	Uncharacterized PI3/PI4-kinase family protein C1F5.11c (AHRD V1 *-*- Q10064) contains Interpro domain(s) IPR000504 RNA recognition motif, RNP-1	-	chr5:16657310-16657454
E8W526M03GTL95	Mt3.5.1Chr2_r861		1	63.74	129	-	24060963	24061091	S	CDS	Medtr2g077840.1	Unknown Protein (AHRD V1)	+	chr1:15591153-15591025
EVSUSMY01D8S12	Mt3.5.1Chr6_r1111		1	53.78	130	-	5520591	5520720	S	intron	Medtr6g024000.1	Unknown Protein (AHRD V1)	-	chr6:8288209-8288080
HELIUM_0001:7:25:232:1311	Mt3.5.1Chr5_r1460		1	43.85	118	-	29560932	29561049	S	CDS	Medtr5g071850.1	NBS-LRR resistance protein (AHRD V1 ***- B6E013_SOLBU) contains Interpro domain(s) IPR002182 NB-ARC	+	chr5:30520912-30521029
HELIUM_0001:7:51:1458:1125	Mt3.5.1s02_r501		2	161.60	304	-	1689137	1689440	S	intron	Mt3.5.1s020303	Glycosyl transferase, family 48	-	chr2:26006755-26007058
HELIUM_0001:7:55:1122:959	Mt3.5.1s04_r871		2	110.80	206	-	2680984	2681189	S	intron	Mt3.5.1s040488	0	-	chr7:10682711-10682916
HELIUM_0001:7:55:1765:896	Mt3.5.1Chr4_r2450		1	115.54	422	-	617391	617812	S	CDS	Medtr4g006090.1	30S ribosomal protein S15, chloroplastic (AHRD V1 ***- Q9BBN7) contains Interpro domain(s) IPR005290 Ribosomal protein S15, bacterial-type	+	chr4:503162-503583
HELIUM_0001:7:8:969:1451	Mt3.5.1Chr5_r2263		2	62.89	127	-	40775621	40775747	S	intron	Medtr5g095660.1	Unknown Protein (AHRD V1)	-	chr5:41814383-41814509
HELIUM_0001:8:13:1586:102	Mt3.5.1Chr0_r314		1	74.63	119	-	15854655	15854773	S	CDS	AC233672_3.1	Epoxide hydrolase 2 (AHRD V1 ***NG P34913) contains Interpro domain(s) IPR009606 Protein of unknown function DUF1218	-	chr4:35664038-35663920
HELIUM_0001:8:29:1307:1004	Mt3.5.1Chr7_r1532		1	125.68	229	-	34827982	34828210	S	intron	Medtr7g109660.1	Eukaryotic peptide chain release factor subunit 1-1 (AHRD V1 ***- B6U1I9_MAIZE) contains Interpro domain(s) IPR004403 Peptide chain release factor eRF/aRF subunit 1	-	chr7:44879059-44879287
204DVAAXX:1:28:852:574	Mt3.5.1s06_r574		1	36.09	116	-	17875274	17875389	S	CDS	Mt3.5.1s063812	Toll-Interleukin receptor	+	chr6:5174688-5174803
204DVAAXX:1:294:212:467	Mt3.5.1Chr6_r750		1	49.92	100	-	20670113	20670212	S	CDS	Medtr6g087260.1	Tir-nbs-lrr resistance protein (Fragment) (AHRD V1 ***- B9N9Q6_POPTR) contains Interpro domain(s) IPR000157 Toll-Interleukin receptor	+	chr6:33305947-33305848
204DVAAXX:1:294:212:467	Mt3.5.1Chr6_r787		1	49.92	100	-	20991982	20992081	S	CDS	Medtr6g088070.1	Tir-nbs-lrr resistance protein (Fragment) (AHRD V1 ***- B9N9Q6_POPTR) contains Interpro domain(s) IPR000157 Toll-Interleukin receptor	-	chr6:33305848-33305947
204DVAAXX:1:58:827:915	Mt3.5.1Chr0_r895		1	60.47	165	-	4580613	4580777	S	CDS	AC202489_2.1	Peptidase aspartic active site (Fragment) (AHRD V1 *-*NG Q2HST2_MEDTR)	-	chr4:17307042-17307206
204DVAAXX:1:58:827:915	Mt3.5.1Chr4_r218		1	60.47	165	-	14330035	14330199	S	CDS	Medtr4te049280.1	Gag-pro (AHRD V1 ***- D0E2V7_PEA)	-	chr4:17307042-17307206
204DVAAXX:1:81:753:107	Mt3.5.1s07_r664		1	60.72	167	-	21089874	21090040	S	CDS	Mt3.5.1s074929	Polynucleotidyl transferase, ribonuclease H fold	+	scaffold0221:26567-26733
204DVAAXX:3:42:769:231	Mt3.5.1Chr0_r361		2	74.98	114	-	16726765	16726878	S	intron	AC233680_23.1	Histone H3 (AHRD V1 ***NG B9I8W1_POPTR) contains Interpro domain(s) IPR002885 Pentatricopeptide repeat	-	chr8:10172522-10172409
204DVAAXX:3:51:558:941	Mt3.5.1Chr6_r240		1	235.52	271	-	14495013	14495283	S	CDS	Medtr6te070960.1	Unknown Protein (AHRD V1) contains Interpro domain(s) IPR019557 Aminotransferase-like, plant mobile domain	-	chr6:26174210-26173940
207G6AAXX:2:145:549:392	Mt3.5.1s05_r1358		1	107.64	313	-	9332120	9332432	S	CDS	Mt3.5.1s051924	SNF2-related	-	chr7:289956-290268
207G6AAXX:2:145:549:392	Mt3.5.1s07_r1069		1	105.26	313	-	6703895	6704207	S	intron	Mt3.5.1s071489	SNF2-related	-	chr7:289124-288812
AZOTE_0001_61FVGAAXX:1:43:15981:1785	Mt3.5.1s06_r582		1	81.10	95	-	18032344	18032438	S	CDS	Mt3.5.1s063855	0	-	chr2:15523744-15523838
E4D3Z3Y01CTAU8	Mt3.5.1s05_r226		1	225.05	399	-	13469530	13469928	S	CDS	Mt3.5.1s052743	0	+	chr4:15560167-15559769
E8W526M04I484S	Mt3.5.1Chr8_r700		1	91.91	232	-	22251280	22251511	S	CDS	Medtr8g079270.1	Unknown Protein (AHRD V1)	+	chr8:33909435-33909666
E8W526M04IV7SK	Mt3.5.1s05_r393		1	192.73	235	-	15812616	15812850	S	three_prime_UTR	Mt3.5.1s053217	Nucleotide-binding, alpha-beta plait	+	chr3:19161662-19161428
204DVAAXX:1:137:144:971	Mt3.5.1s04_r776		2	30.27	102	-	20966887	20966988	S	CDS	Mt3.5.1s044027	Toll-Interleukin receptor	-	chr8:12178819-12178920
204DVAAXX:1:144:276:71	Mt3.5.1s06_r1137		1	130.79	390	-	5525379	5525768	S	intron	Mt3.5.1s061159	0	+	chr2:8186706-8187095
AZOTE_0001_61FVGAAXX:3:93:12933:13709	Mt3.5.1Chr3_r1732		2	51.60	150	-	37803334	37803483	S	CDS	Medtr3g106580.1	Protease inhibitor (AHRD V1 *-*- Q8RVX2_SESRO) contains Interpro domain(s) IPR011065 Kunitz inhibitor ST1-like	-	chr3:49271508-49271657
E8W526M04JBO5D	Mt3.5.1Chr5_r86		1	63.34	171	-	11357162	11357332	S	CDS	Medtr5g027810.1	Disease resistance protein RPM1 (AHRD V1 ***- Q39214) contains Interpro domain(s) IPR002182 NB-ARC	-	chr5:11604404-11604574
E8W526M04JBO5D	Mt3.5.1Chr5_r92		1	164.83	402	-	11394256	11394657	S	CDS	Medtr5g027900.1	Disease resistance protein RPP8 (AHRD V1 ***- Q8W4J9) contains Interpro domain(s) IPR002182 NB-ARC	+	chr5:11641498-11641899
204DVAAXX:1:117:892:119	Mt3.5.1Chr0_r899		1	39.17	96	-	4581848	4581943	S	CDS	AC202489_2.1	Peptidase aspartic active site (Fragment) (AHRD V1 *-*NG Q2HST2_MEDTR)	-	chr4:17308277-17308372
204DVAAXX:1:117:892:119	Mt3.5.1Chr4_r222		1	39.17	96	-	14331270	14331365	S	CDS	Medtr4te049280.1	Gag-pro (AHRD V1 ***- D0E2V7_PEA)	-	chr4:17308277-17308372
204DVAAXX:1:13:649:782	Mt3.5.1Chr4_r1353		1	42.64	121	-	3266733	3266853	S	CDS	Medtr4g014580.1	Tir-nbs-lrr resistance protein (Fragment) (AHRD V1 *-*- B9N2I7_POPTR) contains Interpro domain(s) IPR002182 NB-ARC	-	chr4:4135594-4135714
204DVAAXX:1:21:388:55	Mt3.5.1s01_r728		1	41.47	99	-	305442	305540	S	five_prime_UTR	Mt3.5.1s010050	0	-	chr4:41108042-41108140
20F1DAAXX:7:236:104:187	Mt3.5.1Chr0_r55		1	94.25	291	-	1083859	1084149	S	CDS	AC145023_14.1	Unknown Protein (AHRD V1)	-	chr6:22032256-22031966
E8W526M03FWLE1	Mt3.5.1Chr3_r1285		2	225.55	415	-	31829185	31829599	S	intron	Medtr3g092730.1	Transcription elongation factor SPT4 homolog 2 (AHRD V1 ***- Q94C60) contains Interpro domain(s) IPR009287 Transcription initiation Spt4	+	chr3:42377048-42377462
E8W526M03FWLE1	Mt3.5.1Chr3_r1287		2	225.55	415	-	31857899	31858313	S	intron	Medtr3g092770.1	Transcription elongation factor SPT4 homolog 2 (AHRD V1 ***- Q94C60) contains Interpro domain(s) IPR009287 Transcription initiation Spt4	+	chr3:42377048-42377462
AZOTE_0001_61FVGAAXX:1:65:6993:13934	Mt3.5.1Chr8_r1369		2	44.56	134	-	31958796	31958929	S	intron	Medtr8g106740.1	Pre-mRNA-splicing factor SPF27 homolog (AHRD V1 ***- Q949S9) contains Interpro domain(s) IPR008409 Breast carcinoma amplified sequence 2	-	chr8:45061201-45061334
204DVAAXX:1:13:767:169	Mt3.5.1Chr6_r1269		1	92.20	259	-	9389708	9389966	S	CDS	Medtr6g045800.1	Unknown Protein (AHRD V1) contains Interpro domain(s) IPR003653 Peptidase C48, SUMO/Sentrin/Ubl1	+	scaffold0144:15654-15912
204DVAAXX:1:25:697:853	Mt3.5.1Chr0_r421		1	34.64	97	-	17664028	17664124	S	CDS	AC233783_25.1	Elongation factor Ts (AHRD V1 *--NG B9RKL9_RICCO)	-	scaffold1749:19-115
204DVAAXX:1:25:697:853	Mt3.5.1Chr4_r1113		1	34.64	97	-	28700384	28700480	S	CDS	Medtr4te083830.1	Pol polyprotein (Fragment) (AHRD V1 *--- P31795) contains Interpro domain(s) IPR002182 NB-ARC	+	scaffold1749:115-19
204DVAAXX:1:25:697:853	Mt3.5.1Chr6_r732		1	34.64	97	-	20624676	20624772	S	CDS	Medtr6g087170.1	Tir-nbs-lrr resistance protein (Fragment) (AHRD V1 *--- B9N9Q6_POPTR) contains Interpro domain(s) IPR000157 Toll-Interleukin receptor	-	scaffold1749:19-115
204DVAAXX:1:33:869:538	Mt3.5.1s02_r678		1	33.58	80	-	1926590	1926669	S	intron	Mt3.5.1s020359	Fibrillarin	-	chr6:17130537-17130458
207G6AAXX:4:263:469:129	Mt3.5.1Chr4_r1970		1	239.46	399	-	42179388	42179786	S	CDS	Medtr4g122060.1	PsbB mRNA maturation factor Mbb1, chloroplastic (AHRD V1 *-*- Q9FNS4) contains Interpro domain(s) IPR011990 Tetratricopeptide-like helical	-	chr4:50398930-50399328
31_HELIUM_0000:7:100:12088:9250	Mt3.5.1Chr8_r1477		2	112.27	294	-	4254496	4254789	S	CDS	Medtr8g018590.1	Lipoxygenase (AHRD V1 **** B7Z177_PEA) contains Interpro domain(s) IPR001246 Lipoxygenase, plant	-	chr8:6368882-6369175
204DVAAXX:1:12:845:670	Mt3.5.1Chr4_r316		1	129.50	339	-	15162057	15162395	S	CDS	Medtr4g051290.1	Photosystem Q(B) protein (AHRD V1 ***- B7FIW8_MEDTR) contains Interpro domain(s) IPR005867 Photosystem II reaction centre protein PsbA/D1	+	chr7:6942399-6942061
204DVAAXX:1:12:845:670	Mt3.5.1Chr7_r1857		1	129.50	339	-	5327563	5327901	S	CDS	Medtr7g021750.1	Photosystem Q(B) protein (AHRD V1 ***- B7FIW8_MEDTR) contains Interpro domain(s) IPR005867 Photosystem II reaction centre protein PsbA/D1	-	chr7:6942061-6942399
AZOTE_0001_61FVGAAXX:1:38:18284:4909	Mt3.5.1Chr4_r2643		2	83.37	168	-	8950951	8951118	S	three_prime_UTR	Medtr4g029480.1	Pumilio-family RNA binding repeat containing protein (AHRD V1 *-** C5P7S8_COCP7) contains Interpro domain(s) IPR011989 Armadillo-like helical	+	chr4:10183484-10183651
204DVAAXX:3:268:372:816	Mt3.5.1Chr4_r2075		1	169.43	308	-	43613288	43613595	S	three_prime_UTR	Medtr4g124750.1	Auxin-induced protein 6B (AHRD V1 *-*- P33083) contains Interpro domain(s) IPR003676 Auxin responsive SAUR protein	-	chr4:51708706-51709013
E8W526M04H6J9E	Mt3.5.1Chr7_r283		1	126.57	153	-	1537338	1537490	S	CDS	Medtr7g009420.1	Receptor-like protein kinase (AHRD V1 ***- P93194) contains Interpro domain(s) IPR013210 Leucine-rich repeat, N-terminal	-	chr7:2057398-2057550
E8W526M04H6J9E	Mt3.5.1Chr5_r2819		1	135.57	153	-	9507258	9507410	S	intron	Medtr5g024260.1	F-box protein At4g12560 (AHRD V1 ***- Q9SU30)	+	chr5:9764342-9764494
HELIUM_0000:6:4:4238:13424	Mt3.5.1Chr7_r846		1	103.07	164	-	24265433	24265596	S	intron	Medtr7g082810.1	Protein TRANSPARENT TESTA 12 (AHRD V1 ***- Q9LYT3) contains Interpro domain(s) IPR015521 MATE family transporter related protein	-	chr7:31756769-31756932
204DVAAXX:3:149:618:723	Mt3.5.1Chr0_r417		1	208.18	334	-	17662752	17663085	S	intron	AC233783_25.1	Elongation factor Ts (AHRD V1 *--NG B9RKL9_RICCO)	-	scaffold0428:7504-7837
204DVAAXX:3:149:618:723	Mt3.5.1Chr6_r728		1	208.18	334	-	20623400	20623733	S	intron	Medtr6g087170.1	Tir-nbs-lrr resistance protein (Fragment) (AHRD V1 *--- B9N9Q6_POPTR) contains Interpro domain(s) IPR000157 Toll-Interleukin receptor	-	scaffold0428:7504-7837
204DVAAXX:3:149:618:723	Mt3.5.1Chr7_r127		1	199.69	281	-	12372935	12373215	S	intron	Medtr7g046720.1	Beta-galactosidase (AHRD V1 *-*- B2NAF2_ECOLX) contains Interpro domain(s) IPR002213 UDP-glucuronosyl/UDP-glucosyltransferase	+	scaffold0184:7033-7313
AZOTE_0001_61FVGAAXX:1:16:17126:14193	Mt3.5.1Chr2_r694		1	51.13	97	-	21340984	21341080	S	CDS	Medtr2g065970.1	Unknown Protein (AHRD V1)	+	chr2:27633143-27633239
AZOTE_0001_61FVGAAXX:1:16:17126:14193	Mt3.5.1s05_r775		1	50.49	87	-	21052615	21052701	S	CDS	Mt3.5.1s054338	Late nodulin	+	chr8:22930983-22930897
AZOTE_0001_61FVGAAXX:1:5:1908:11829	Mt3.5.1Chr5_r646		1	230.17	439	-	18401615	18402053	S	intron	Medtr5g042780.1	Unknown Protein (AHRD V1)	+	chr5:18817090-18817528
AZOTE_0001_61FVGAAXX:1:5:1908:11829	Mt3.5.1Chr7_r36		1	234.72	429	-	10773987	10774415	S	three_prime_UTR	Medtr7g037570.1	Unknown Protein (AHRD V1)	+	chr7:13863448-13863876
AZOTE_0001_61FVGAAXX:1:82:6313:2449	Mt3.5.1Chr5_r2756		1	105.07	125	-	8623933	8624057	S	intron	Medtr5g022510.1	Ascorbate peroxidase (AHRD V1 **** Q8W4V7_CAPAN) contains Interpro domain(s) IPR002207 Plant ascorbate peroxidase	-	chr5:8881017-8881141
207G6AAXX:4:68:259:473	Mt3.5.1s02_r390		2	141.44	197	-	15691196	15691392	S	three_prime_UTR	Mt3.5.1s022861	Esterase, SGNH hydrolase-type	-	chr1:48779430-48779234
204DVAAXX:2:127:348:645	Mt3.5.1s07_r856		1	106.80	255	-	3751901	3752155	S	three_prime_UTR	Mt3.5.1s070844	0	-	chr8:20122278-20122532
204DVAAXX:1:125:952:169	Mt3.5.1Chr5_r1413		1	38.95	98	-	29245554	29245651	S	CDS	Medtr5g071220.1	NBS-LRR resistance protein (AHRD V1 ***- B6E013_SOLBU) contains Interpro domain(s) IPR002182 NB-ARC	-	chr5:30207091-30207188
204DVAAXX:1:87:827:131	Mt3.5.1Chr4_r1032		1	47.77	138	-	27315228	27315365	S	CDS	Medtr4g081290.1	NBS-LRR resistance-like protein 4F (Fragment) (AHRD V1 *-*- B9UNP1_LACSA) contains Interpro domain(s) IPR000157 Toll-Interleukin receptor	+	chr4:31502707-31502844
204DVAAXX:1:5:372:183	Mt3.5.1Chr0_r53		1	134.16	326	-	1083010	1083335	S	CDS	AC145023_14.1	Unknown Protein (AHRD V1)	-	chr6:22033105-22032780
204DVAAXX:2:32:528:805	Mt3.5.1Chr6_r770		1	39.04	98	-	20891048	20891145	S	CDS	Medtr6g087850.1	Tir-nbs-lrr resistance protein (AHRD V1 ***- B9N037_POPTR) contains Interpro domain(s) IPR000157 Toll-Interleukin receptor	-	chr6:33059581-33059678
207G6AAXX:2:51:73:687	Mt3.5.1Chr5_r1054		2	70.43	195	-	24409614	24409808	S	CDS	Medtr5te060620.1	Serine/threonine-protein phosphatase 7 long form homolog (AHRD V1 *--- Q9LNG5) contains Interpro domain(s) IPR019557 Aminotransferase-like, plant mobile domain	+	chr5:25060030-25060224
207G6AAXX:3:267:286:450	Mt3.5.1s05_r342		1	86.81	289	-	15170606	15170894	S	CDS	Mt3.5.1s053077	Peptidase aspartic, active site	+	chr6:22284353-22284065
204DVAAXX:1:100:511:243	Mt3.5.1s05_r448		2	166.56	417	-	16473918	16474334	S	intron	Mt3.5.1s053351	0	+	scaffold0069:26196-26612
204DVAAXX:1:146:194:325	Mt3.5.1s03_r757		2	95.61	178	-	21063698	21063875	S	intron	Mt3.5.1s033907	0	+	chr3:20982840-20982663
204DVAAXX:1:86:163:286	Mt3.5.1Chr0_r1057		2	103.24	341	-	7160378	7160718	S	CDS	AC225526_5.1	Cc-nbs-lrr resistance protein (Fragment) (AHRD V1 *-*NG B9ND06_POPTR)	-	chr1:13650142-13649802
EVSUSMY01D5U7X	Mt3.5.1Chr4_r2629		1	79.94	225	-	8610469	8610693	S	CDS	Medtr4g028480.1	Unknown Protein (AHRD V1)	+	chr4:9560278-9560502
207G6AAXX:1:118:359:697	Mt3.5.1Chr5_r391		2	78.46	264	-	15472181	15472444	S	intron	Medtr5g036460.1	Disease resistance protein At4g27190 (AHRD V1 *-*- Q9T048) contains Interpro domain(s) IPR002182 NB-ARC	-	chr5:15898308-15898571
E8W526M03F3P9L	Mt3.5.1Chr7_r442		1	77.08	197	-	17956488	17956684	S	CDS	Medtr7te069760.1	Gag/pol polyprotein (AHRD V1 ***- Q6WAY3_PEA) contains Interpro domain(s) IPR005202 GRAS transcription factor	-	chr7:25722885-25723081
HELIUM_0000:6:1:3708:18507	Mt3.5.1Chr2_r293		1	129.88	163	-	14513436	14513598	S	intron	Medtr2g039230.1	Nodule-specific glycine-rich protein 6A (AHRD V1 *-*- A7KHI8_MEDTR)	+	chr2:17179133-17179295
204DVAAXX:1:13:549:498	Mt3.5.1s05_r733		1	110.13	273	-	20572843	20573115	S	CDS	Mt3.5.1s054234	0	+	chr2:31206766-31207038
204DVAAXX:1:32:540:822	Mt3.5.1Chr5_r2574		2	158.47	392	-	6286394	6286785	S	CDS	Medtr5g017750.1	Unknown Protein (AHRD V1)	-	chr5:6543479-6543870
204DVAAXX:3:115:446:92	Mt3.5.1Chr5_r2242		2	87.78	129	-	40384368	40384496	S	CDS	Medtr5g094770.1	Pentatricopeptide repeat-containing protein At5g18950 (AHRD V1 *-*- Q8GYM2) contains Interpro domain(s) IPR002885 Pentatricopeptide repeat	+	chr5:41423130-41423258
EVSUSMY01BTVXS	Mt3.5.1Chr4_r1118		1	44.08	102	-	28726432	28726533	S	CDS	Medtr4te083890.1	Pol polyprotein (AHRD V1 *-*- P26809) contains Interpro domain(s) IPR001584 Integrase, catalytic core	+	scaffold0143:18028-18129
204DVAAXX:2:12:561:128	Mt3.5.1Chr0_r1159		2	46.57	141	-	9135381	9135521	S	CDS	AC229724_1067.1	Terpenoid cylases/protein prenyltransferase alpha-alpha toroid Bacterial adhesion (AHRD V1 *--NG Q2HTG6_MEDTR)	-	chr1:51522336-51522476
204DVAAXX:2:12:561:128	Mt3.5.1Chr1_r1263		2	46.57	141	-	33056138	33056278	S	CDS	Medtr1g114180.1	Genomic DNA chromosome 3 BAC clone T13J10 (AHRD V1 *-*- Q9LHC9_ARATH)	-	chr1:51522336-51522476
AZOTE_0001_61FVGAAXX:1:58:9347:21235	Mt3.5.1s06_r913		1	302.42	386	-	23472	23857	S	intron	Mt3.5.1s060003	0	+	chr6:35163265-35163650
AZOTE_0001_61FVGAAXX:1:9:2363:15857	Mt3.5.1Chr2_r1019		1	131.31	312	-	26916365	26916676	S	CDS	Medtr2te087150.1	Serine/threonine-protein phosphatase 7 long form homolog (AHRD V1 ***- Q9LNG5) contains Interpro domain(s) IPR019557 Aminotransferase-like, plant mobile domain	+	chr2:36629931-36630242
204DVAAXX:1:27:584:281	Mt3.5.1Chr6_r805		2	56.33	149	-	21076689	21076837	S	CDS	Medtr6g088250.1	Elongation factor Ts (AHRD V1 *-*- B9RKL9_RICCO) contains Interpro domain(s) IPR000157 Toll-Interleukin receptor	-	chr6:33390555-33390703
204DVAAXX:3:329:434:956	Mt3.5.1s06_r669		2	125.21	209	-	19198582	19198790	S	five_prime_UTR	Mt3.5.1s064099	Reverse transcriptase, RNA-dependent DNA polymerase	-	chr2:32673055-32672916
204DVAAXX:1:23:763:986	Mt3.5.1s01_r228		1	80.35	208	-	13504500	13504707	S	CDS	Mt3.5.1s012353	Disease resistance protein	-	chr8:11485928-11485721
204DVAAXX:3:189:935:39	Mt3.5.1Chr4_r814		1	136.97	229	-	24163904	24164132	S	intron	Medtr4g075380.1	Ethylene-responsive transcription factor 3 (AHRD V1 *-*- O80339)	-	chr4:28797325-28797097
204DVAAXX:1:111:349:21	Mt3.5.1Chr4_r1477		2	71.92	206	-	3475692	3475897	S	CDS	Medtr4g015050.1	TIR-NBS-LRR RCT1-like resistance protein (AHRD V1 *-*- B3VTL7_MEDSA) contains Interpro domain(s) IPR002182 NB-ARC	+	chr4:4344653-4344858
AZOTE_0001_61FVGAAXX:1:106:14376:20179	Mt3.5.1Chr1_r303		1	102.94	273	-	15341830	15342102	S	CDS	Medtr1g059280.1	Pentatricopeptide repeat protein (Fragment) (AHRD V1 *-*- B6VG96_ARATH) contains Interpro domain(s) IPR002885 Pentatricopeptide repeat	+	chr1:21514985-21515257
204DVAAXX:1:23:876:465	Mt3.5.1s07_r59		1	282.43	300	-	10897832	10898131	S	CDS	Mt3.5.1s072451	0	+	scaffold0124:20059-20213
204DVAAXX:1:128:456:671	Mt3.5.1Chr2_r710		1	139.16	243	-	2170841	2171083	S	three_prime_UTR	Medtr2g009730.1	Unknown Protein (AHRD V1)	+	chr2:2059498-2059740
HELIUM_0001:7:57:184:1211	Mt3.5.1Chr5_r959		1	71.57	182	-	22940826	22941007	S	intron	Medtr5te057100.1	Unknown Protein (AHRD V1)	+	chr5:23733789-23733608
204DVAAXX:1:4:984:557	Mt3.5.1Chr0_r631		1	66.15	125	-	21726716	21726840	S	five_prime_UTR	AC235678_18.1	Unknown Protein (AHRD V1)	-	chr1:49429811-49429935
