# Supplementary material for: The small RNA diversity from Medicago truncatula roots under biotic interactions evidences the environmental plasticity of the miRNAome
Source: Genome Biol. 2014 Sep 24;15(9):457. doi: 10.1186/s13059-014-0457-4 (PMC4212123; doi:10.1186/s13059-014-0457-4)
Supplement: Additional file 5: Table S4 — 52 genuine novel miRNAs. Position column indicates the location of the corresponding mature miRNA in the genome, nt: nucleotide, AS: antisense to the neighboring gene, S: sense to the neighboring gene, CDS: Coding Sequence, UTR: Untranslated Region. “Evolution conservation” column indicates the number of mature miRNA copies present in different plant genomes. Mt: Medicago truncatula; Lj: Lotus japonicus; Gm: Glycine max; Vv: Vitis vinifera; Pt: Populus trichocarpa; At: Arabidopsis thaliana; Os: Oryza sativa. [file 13059_2014_457_MOESM5_ESM.xlsx]

## Sheet: Most interesting young miRNAs
Mature ID	Position	Sequence	Mature length (nt)	Number of precursors	Evolutionary conservation
					Mt	Lj	Gm	Pv	Vv	Pt	At	Os	Zm
204DVAAXX:1:148:988:59	Intergenic	GUGUACUUGUAGGAAUUAAUU	21	1	1	0	4	0	0	0	0	5	0
204DVAAXX:1:15:212:458	Intergenic	UAGAUAAAAAUAGUGCUCGAG	21	1	1	0	1	0	0	0	0	0	0
204DVAAXX:1:163:744:763	Intergenic	UUUAUAGAUCAGGUAUUUGC	20	1	1	0	3	1	1	1	1	0	0
204DVAAXX:1:184:380:951	Intergenic	CCAAUGACAAAAUGACACGUG	21	4	5	1	5	0	3	2	1	0	0
204DVAAXX:3:190:350:58	Intergenic	UUAUAAUAGUGAUCGGAGGGU	21	15	29	82	1	2	0	1	0	1	0
207G6AAXX:1:180:185:539	Intergenic	CAUCUACGCUACACUCAAUUA	21	1	1	0	1	2	0	0	0	0	0
20F1DAAXX:7:173:674:213	Intergenic	UUAGGUUCAUUCAUUAAAUGA	21	8	25	51	1	4	3	0	0	0	0
AZOTE_0001_61FVGAAXX:1:10:1676:21066	Intergenic	CCAGAAAACACCCCUAAUAGG	21	23	28	0	0	0	1	0	0	1	0
E4D3Z3Y01C9R5R	Intergenic	UUUAAUGAAUUAUCGGUAGUA	21	1	1	0	0	3	0	0	0	0	0
EVSUSMY01D67WF	Intergenic	UCUCGAUCAAUUCAAGUGCAU	21	1	1	2	0	0	0	0	1	0	1
EVSUSMY01DB76E	Intergenic	GGAAUGGGUUCUUUGGAAAGA	21	1	1	1	1	0	0	0	1	1	0
HELIUM_0001:7:18:838:895	Intergenic	UGUUUCUAUCAAUCAUGUUAG	21	1	1	0	1	0	3	2	0	2	0
HELIUM_0001:7:2:168:1657	Intergenic	UGUUGUUGUAAUCCAUUUAUG	21	1	3	1	3	0	3	3	2	1	0
HELIUM_0001:8:58:1687:742	Intergenic	UUUGCUCGGAUUUCUGCAAUG	21	1	1	0	0	1	0	0	0	0	0
HELIUM_0001:8:62:1150:209	Intergenic	CAAAUUUUACUUUUUAGGUUC	21	11	23	1	11	11	4	7	3	0	0
204DVAAXX:1:70:355:305	AS	ACGAUGGUCAGUGUCAGAUGC	21	1	2	0	0	0	0	0	0	0	0
HELIUM_0001:7:16:500:1750	AS	AAAAUUGAAAGUUGCAAAAGG	21	3	7	4	9	0	4	4	1	1	0
204DVAAXX:1:163:860:959	AS	UUAUUGAAUGAAUCUAAAAAG	21	9	24	59	7	0	3	2	1	2	0
E4D3Z3Y01EDUEZ	S-five_prime_UTR	CAAAUGGACAGGAAUAUUCGG	21	1	1	0	1	3	0	0	0	0	0
E8W526M04IJLXI	S-five_prime_UTR	AGGAGGAUUGGACCAUGCUCU	21	1	1	0	0	1	0	1	0	0	0
204DVAAXX:1:7:295:638	S-three_prime_UTR	UUGGUGUCGUGUCGGUGUCAG	21	1	2	1	21	8	0	0	0	0	0
204DVAAXX:2:128:734:86	S-three_prime_UTR	UUUCUGUGAUAUCUCUGCGCA	21	1	1	0	0	0	0	0	0	0	0
E4D3Z3Y01BW0TQ	S-three_prime_UTR	UACAUGAACUUCAUGCAUUUG	21	1	1	4	0	0	7	1	0	0	0
HELIUM_0000:6:2:6762:20437	S-three_prime_UTR	UUAUUCAACACACUAACCAAG	21	3	5	1	5	6	0	0	0	0	0
HELIUM_0001:8:20:756:1895	S-three_prime_UTR	CGAAUAUUGGAGUCCUGCUGCU	22	5	22	0	0	0	0	0	0	0	1
204DVAAXX:1:190:959:444	S-intron	CUUUUGACUUGGUCUUCGUUG	21	1	1	0	1	0	1	0	0	8	0
204DVAAXX:1:22:877:222	S-intron	CCAGAUACAGAUAUGUUGCUC	21	1	1	0	0	0	0	0	0	0	0
204DVAAXX:1:221:415:73	S-intron	UAUGAUGGAACCAAGAGUACU	21	1	2	0	0	1	0	0	0	0	0
204DVAAXX:1:3:796:213	S-intron	UGAGGGGCUGUUUGAAAGCGG	21	1	1	0	0	2	0	0	0	0	1
204DVAAXX:1:39:940:940	S-intron	UGUGGAUAAUGAUAUAGAUCU	21	1	1	0	1	0	0	2	0	0	1
204DVAAXX:1:4:295:688	S-intron	AUUCAGUGACUUUAGGGCGGG	21	1	1	0	1	0	0	0	0	0	0
204DVAAXX:1:57:805:579	S-intron	CAUUUGGGUCAACAAAAGUUA	21	1	1	1	1	0	0	1	1	3	1
204DVAAXX:1:83:959:886	S-intron	UCUUAAAAGGGAGAAAAGAGU	21	1	1	1	9	0	3	1	0	1	0
204DVAAXX:1:93:172:978	S-intron	UAUUUAACGAACCUGAAAAAG	21	2	2	1	0	1	1	2	1	0	5
204DVAAXX:2:212:278:171	S-intron	UGACCUAAUGGGACAGUCAGG	21	1	1	0	0	0	0	0	0	0	0
204DVAAXX:3:32:634:823	S-intron	UGAAGUAUAUGGAAAUUCGGC	21	1	1	0	1	0	0	0	0	0	0
207G6AAXX:1:91:331:840	S-intron	ACAUUCAACUCAAUUUUAGCC	21	1	2	0	2	1	0	0	0	0	0
207G6AAXX:2:233:434:536	S-intron	UCUUGUUUUUACUUUGUUUCC	21	1	1	14	44	1	16	5	20	6	0
207G6AAXX:2:27:597:723	S-intron	UCAGGCGGGGGAGCAAAUAUG	21	2	2	1	1	2	0	0	0	0	3
20F1DAAXX:7:8:702:97	S-intron	CGACAUGGGACAAAAAAAGGG	21	3	5	0	0	1	5	0	0	0	1
AZOTE_0001_61FVGAAXX:1:1:15719:14450	S-intron	UAGAUGUACCCAGUUUUAGGC	21	1	1	0	0	11	0	0	0	0	5
AZOTE_0001_61FVGAAXX:3:62:7832:20773	S-intron	AUUGAACCGAUCUUAAAAGUG	21	4	17	0	0	6	7	0	0	1	3
E4D3Z3Y01BRB91	S-intron	UUACAAUUCCGCAAUGAUUAU	21	1	1	0	0	6	1	0	1	0	113
E8W526M03F6603	S-intron	AGAUGGAGAUUAGACGGCUCA	21	1	1	0	0	0	0	1	0	1	1
HELIUM_0000:4:41:3556:2584	S-intron	UGAUAGUGGAUUGGAGAGCU	20	1	2	0	1	2	0	0	0	0	19
HELIUM_0000:6:5:14648:16458	S-intron	UGGGUCAGUGAAGUUGUUUCC	21	1	2	0	0	2	2	0	0	0	0
HELIUM_0001:7:33:566:982	S-intron	UCAAAGGUUUAUAUACAAAGG	21	1	1	2	1	3	4	0	0	0	0
HELIUM_0001:7:7:237:1748	S-intron	UUGAUUGUUCAAACUAUGAUU	21	1	1	1	1	2	1	1	0	0	0
HELIUM_0001:7:71:1554:29	S-intron	UUAACGGACAGAUCAACUUUG	21	4	13	0	0	16	0	0	0	0	5
HELIUM_0001:7:9:478:686	S-intron	UAGACUGAUUGUUGAUGUUGG	21	3	3	0	0	1	0	0	0	0	0
HELIUM_0001:8:11:704:451	S-intron	CAAGACAAUAUGUUGCUACUCG	22	1	1	0	0	20	0	0	0	0	2
HELIUM_0001:8:5:827:565	S-intron	ACGUGUCACAUUGUCAUUGGC	21	5	11	2	0	0	1	1	0	0	0
