# Supplementary material for: The small RNA diversity from Medicago truncatula roots under biotic interactions evidences the environmental plasticity of the miRNAome
Source: Genome Biol. 2014 Sep 24;15(9):457. doi: 10.1186/s13059-014-0457-4 (PMC4212123; doi:10.1186/s13059-014-0457-4)
Supplement: Additional file 8: Table S6 — Genetic variations in successive 500-bp windows in the 1500-bp upstream and downstream miRNA flanking regions. [file 13059_2014_457_MOESM8_ESM.xlsx]

## Sheet: Feuille1
Precursor ID	Mature ID	MiRBase name	Precursor length	Standardized number of SNPs in upstream -1500	Standardized number of SNPs in upstream -1000	Standardized number of SNPs in upstream -500	Standardized number of SNPs in putative pre-miRNA	Standardized number of SNPs in downstream +500	Standardized number of SNPs in downstream +1000	Standardized number of SNPs in downstream +1500	Standardized number of SNPs in overall upstream region	Standardized number of SNPs in overall downstream region	miRNA type
Mt3.5.1Chr2_r214	mtr-miR169c		116	6.4	3.2	2.6	3.44828	5.4	1	0.4	4.06667	2.26667	conserved
Mt3.5.1Chr5_r505	EVSUSMY01BLMNF		134	2.6	4.8	2.6	0	2.2	1.4	0.8	3.33333	1.46667	conserved
Mt3.5.1Chr5_r507	EVSUSMY01BLMNF		132	4	2	3.2	1.51515	3	3	0.6	3.06667	2.2	conserved
Mt3.5.1Chr3_r683	mtr-miR393a		130	5	3	1.2	0.769231	0.6	1	1.6	3.06667	1.06667	conserved
Mt3.5.1Chr5_r506	EVSUSMY01BLMNF		136	5	2.6	1	1.47059	2.4	4.2	1.4	2.86667	2.66667	conserved
Mt3.5.1Chr4_r1299	mtr-miR390		125	0	3.8	4.6	0.8	4.4	0.8	0.2	2.8	1.8	conserved
Mt3.5.1Chr5_r508	EVSUSMY01BLMNF		134	2.4	3.6	1.8	1.49254	1	1.2	1.8	2.6	1.33333	conserved
Mt3.5.1Chr8_r1611	mtr-miR166a	mtr-MIR166g	133	2.6	3	1.2	0.75188	0.8	0.6	0.2	2.26667	0.533333	conserved
Mt3.5.1Chr3_r1424	bdi-miR166f		128	1	2.2	3.6	3.90625	0.6	0	0.6	2.26667	0.4	conserved
Mt3.5.1Chr1_r511	mtr-miR166a		122	1.4	3.2	1.8	1.63934	0.2	1	0.2	2.13333	0.466667	conserved
Mt3.5.1Chr6_r1073	mtr-miR156e	mtr-MIR156f	95	2	2.4	1.6	2.10526	1.6	1.2	1	2	1.26667	conserved
Mt3.5.1Chr4_r1690	mtr-miR162		129	1	4	0.4	1.55039	0.8	1.2	0.6	1.8	0.866667	conserved
Mt3.5.1Chr6_r606	mtr-miR156g		158	2.6	2.2	0.6	0	0	0	0.2	1.8	0.0666667	conserved
Mt3.5.1Chr2_r1815	mtr-miR160c		111	2	3	0.2	0	0.8	1.8	2.6	1.73333	1.73333	conserved
Mt3.5.1Chr2_r219	mtr-miR169m		132	0	0.6	4.4	1.51515	2.2	1.8	4.8	1.66667	2.93333	conserved
Mt3.5.1Chr4_r2289	mtr-miR171f		113	0.6	4.4	0	1.76991	1	0.2	0.2	1.66667	0.466667	conserved
Mt3.5.1Chr5_r510	EVSUSMY01BLMNF		129	3.4	1.6	0	0	0	0	0	1.66667	0	conserved
Mt3.5.1Chr8_r565	HELIUM_0001:7:16:860:284		144	0.6	2.6	1.4	0.694444	1.2	0	2	1.53333	1.06667	conserved
Mt3.5.1Chr2_r218	mtr-miR169d-5p		272	0	1.2	3.2	7.72059	3.2	3.8	0.8	1.46667	2.6	conserved
Mt3.5.1Chr8_r1355	mtr-miR156e		203	2.6	1.2	0.6	0.492611	0.6	0.8	0	1.46667	0.466667	conserved
Mt3.5.1Chr7_r1456	mtr-miR398b	mtr-MIR398c	114	0.8	1.2	2.2	7.89474	6.4	1.8	1.6	1.4	3.26667	conserved
Mt3.5.1Chr5_r15	mtr-miR168b	mtr-MIR168c	122	3.4	0	0.8	0.819672	1.2	0.2	2	1.4	1.13333	conserved
Mt3.5.1Chr5_r511	EVSUSMY01BLMNF		136	2.2	0	1.8	0	1.4	5	9.4	1.33333	5.26667	conserved
Mt3.5.1Chr1_r1326	204DVAAXX:1:131:890:206		125	0.6	2.6	0.8	0	0.2	1.2	1.8	1.33333	1.06667	conserved
Mt3.5.1Chr3_r1253	mtr-miR171h		302	3.4	0	0.6	0.331126	0.8	0.2	0.6	1.33333	0.533333	conserved
Mt3.5.1Chr7_r14	mtr-miR169g		143	2.6	0.8	0.4	0	2	0.2	1.2	1.26667	1.13333	conserved
Mt3.5.1Chr1_r1415	bna-miR156a		113	0.4	2.4	1	0	0.8	0.6	0.2	1.26667	0.533333	conserved
Mt3.5.1Chr3_r1706	gma-miR156k		117	1.4	1	1.2	0.854701	1.2	0.6	3	1.2	1.6	conserved
Mt3.5.1Chr7_r1372	mtr-miR160a	mtr-MIR160d	126	0.8	1.2	1.4	2.38095	0.8	2.4	0.8	1.13333	1.33333	conserved
Mt3.5.1Chr5_r2364	mtr-miR168b		111	1.2	0.2	2	2.7027	1.4	1.6	1	1.13333	1.33333	conserved
Mt3.5.1Chr1_r414	mtr-miR167a		350	1.8	0.4	1.2	0.571429	1	0	1.2	1.13333	0.733333	conserved
Mt3.5.1Chr5_r1717	mtr-miR172a		136	0	1.8	1.4	2.20588	3	1.4	3	1.06667	2.46667	conserved
Mt3.5.1Chr7_r842	mtr-miR156e	mtr-MIR156h	97	2.2	0.8	0.2	0	0.6	0.2	4.4	1.06667	1.73333	conserved
Mt3.5.1Chr7_r957	bdi-miR166f		202	1.6	1.2	0.4	0	0.4	0.6	2.2	1.06667	1.06667	conserved
Mt3.5.1Chr1_r725	mtr-miR408-3p		128	1	0.8	1	0.78125	2.4	1.8	0.2	0.933333	1.46667	conserved
Mt3.5.1Chr3_r1268	mtr-miR166a		215	0.8	0.2	1.6	2.32558	1.2	0.4	5	0.866667	2.2	conserved
Mt3.5.1Chr5_r671	EVSUSMY01CRPC9		126	0.4	0.4	1.6	2.38095	2.2	2.4	2.6	0.8	2.4	conserved
Mt3.5.1Chr7_r1699	mtr-miR167b-5p		223	1.2	1	0.2	0	0.2	0.2	0	0.8	0.133333	conserved
Mt3.5.1Chr1_r1129	ptc-miR396f		125	0	1.8	0.4	0.8	2	0.6	2.4	0.733333	1.66667	conserved
Mt3.5.1Chr2_r1846	bdi-miR166f		195	0	1.6	0.6	1.02564	0.6	0.8	1.8	0.733333	1.06667	conserved
Mt3.5.1Chr4_r1781	mtr-miR396b		121	0.4	1.4	0.2	0	0.2	0.8	0.4	0.666667	0.466667	conserved
Mt3.5.1Chr7_r1619	mtr-miR164a	mtr-MIR164c	111	0.4	0.4	1	3.6036	1.2	0.6	0.6	0.6	0.8	conserved
Mt3.5.1Chr5_r1584	ath-miR319a		211	1.8	0	0	0	2	0.2	0.2	0.6	0.8	conserved
Mt3.5.1Chr8_r1077	mtr-miR166a		129	1	0.4	0.4	0	0.2	1.2	0.4	0.6	0.6	conserved
Mt3.5.1Chr4_r1775	vvi-miR171f		118	0.2	0.8	0.6	0	0.8	0	1.4	0.533333	0.733333	conserved
Mt3.5.1Chr8_r1078	mtr-miR166a	mtr-MIR166e	108	0.2	1	0.4	0	0.4	1	0.4	0.533333	0.6	conserved
Mt3.5.1Chr1_r792	mtr-miR164a		125	0.8	0	0.6	0	0.4	0	1.6	0.466667	0.666667	conserved
Mt3.5.1Chr5_r512	EVSUSMY01BLMNF		98	0	0	1.2	6.12245	1.2	3.8	2.2	0.4	2.4	conserved
Mt3.5.1Chr5_r516	E8W526M03G7ZSK		120	0.4	0.6	0.2	1.66667	2	1.2	0.4	0.4	1.2	conserved
Mt3.5.1Chr3_r2381	mtr-miR390		106	0.2	0	1	4.71698	0.8	0.6	1.6	0.4	1	conserved
Mt3.5.1Chr8_r945	EVSUSMY01EGIU5		133	0	0	1.2	1.50376	0.6	0	0.2	0.4	0.266667	conserved
Mt3.5.1Chr5_r2046	mtr-miR398b		110	0.4	0	0.6	0	1.4	0.8	1	0.333333	1.06667	conserved
Mt3.5.1Chr3_r573	ath-miR319a		200	0.2	0.2	0.4	0.5	1.4	0	2.6	0.266667	1.33333	conserved
Mt3.5.1Chr4_r2131	mtr-miR169g		120	0	0	0.6	8.33333	2.2	5.4	1.4	0.2	3	conserved
Mt3.5.1Chr5_r520	EVSUSMY01BLMNF		111	0.4	0	0	0.900901	2	0	0	0.133333	0.666667	conserved
Mt3.5.1Chr5_r1771	ptc-miR393a-3p		142	0.2	0	0.2	2.11268	0.4	1	0	0.133333	0.466667	conserved
Mt3.5.1Chr5_r509	EVSUSMY01BLMNF		130	0	0	0.2	3.07692	2.6	3.6	0	0.0666667	2.06667	conserved
Mt3.5.1Chr5_r504	EVSUSMY01BLMNF		136	0	0	0	0	2.8	0.4	0	0	1.06667	conserved
Mt3.5.1Chr4_r1780	mtr-miR396a-5p		122	0	0	0	1.63934	0.8	0.6	0.2	0	0.533333	conserved
Mt3.5.1Chr0_r298	ptc-miR160h		108	0	0	0	8.33333	0	0	0	0	0	conserved
Mt3.5.1Chr0_r274	mtr-miR172b		153	0	0	0	0.653595	0	0	0	0	0	conserved
Mt3.5.1Chr0_r381	mtr-miR159a		203	0	0	0	0	0	0	0	0	0	conserved
Mt3.5.1Chr0_r165	mtr-miR159b		184	0	0	0	0	0	0	0	0	0	conserved
Mt3.5.1Chr1_r959	mtr-miR160a	mtr-MIR160b	120	0	0	0	0	0	0	0	0	0	conserved
Mt3.5.1Chr1_r962	mtr-miR160a	mtr-MIR160b	120	0	0	0	0	0	0	0	0	0	conserved
Mt3.5.1Chr0_r488	mtr-miR530		177	0	0	0	0	0	0	0	0	0	conserved
Mt3.5.1Chr5_r664	E4D3Z3Y01BHN7L		121	7.2	4.6	0.2	0	1.2	2.6	1	4	1.6	novel
Mt3.5.1Chr5_r2431	204DVAAXX:3:189:935:39		224	2.2	1.8	7.8	0.892857	0.2	2.6	3.8	3.93333	2.2	novel
Mt3.5.1Chr4_r158	E4D3Z3Y01EO1V5		117	2.8	2.2	6.4	5.12821	7.2	1.8	3	3.8	4	novel
Mt3.5.1Chr8_r1799	204DVAAXX:1:111:687:99		150	2.8	4.2	4.4	3.33333	3	2.6	2.6	3.8	2.73333	novel
Mt3.5.1Chr5_r2328	204DVAAXX:1:128:456:671		246	6	5.4	0	0	0.6	0.2	3.6	3.8	1.46667	novel
Mt3.5.1Chr7_r357	mtr-miR2111h	mtr-MIR2111l	199	4	4.8	2.4	2.51256	2	2.2	3.6	3.73333	2.6	novel
Mt3.5.1Chr7_r36	AZOTE_0001_61FVGAAXX:1:5:1908:11829		429	5.6	3.2	2.4	0	1.2	1.4	2.2	3.73333	1.6	novel
Mt3.5.1Chr7_r83	AZOTE_0001_61FVGAAXX:1:10:1676:21066		128	4.2	3.8	3.2	0.78125	1.6	0.6	0.4	3.73333	0.866667	novel
Mt3.5.1Chr4_r2506	204DVAAXX:1:137:442:324		201	4.8	2	3.8	0.497512	4	5.8	1.6	3.53333	3.8	novel
Mt3.5.1Chr8_r1673	HELIUM_0001:7:45:175:145		209	3.2	4	3.4	2.39234	2	0.8	2	3.53333	1.6	novel
Mt3.5.1Chr4_r2643	AZOTE_0001_61FVGAAXX:1:38:18284:4909		168	4.4	2.8	3.2	0	1	3	3.2	3.46667	2.4	novel
Mt3.5.1Chr4_r1735	HELIUM_0001:8:20:756:1895		168	1.8	2.6	6	1.19048	2.4	0.2	0	3.46667	0.866667	novel
Mt3.5.1Chr4_r157	204DVAAXX:1:123:717:595		64	1	3.8	5.4	7.8125	6	4	3.2	3.4	4.4	novel
Mt3.5.1Chr4_r2510	204DVAAXX:1:294:247:201		341	2.6	2.2	5	7.62463	3.4	4.8	0.2	3.26667	2.8	novel
Mt3.5.1Chr4_r1932	204DVAAXX:1:305:496:350		412	2.6	4	3.2	4.61165	1.2	2.4	3.2	3.26667	2.26667	novel
Mt3.5.1Chr6_r612	AZOTE_0001_61FVGAAXX:1:12:18184:16367		199	0	5	4.4	3.01508	4.8	4	0.8	3.13333	3.2	novel
Mt3.5.1Chr7_r350	mtr-miR2111h	mtr-MIR2111o	106	5.8	1.4	1.8	2.83019	3.6	2.8	0.4	3	2.26667	novel
Mt3.5.1Chr7_r592	AZOTE_0001_61FVGAAXX:1:69:9330:6857		100	5.4	2	1.4	14	1	2.4	4.8	2.93333	2.73333	novel
Mt3.5.1Chr4_r814	204DVAAXX:3:189:935:39		229	1.4	3	4.4	0.873362	0	3.4	1	2.93333	1.46667	novel
Mt3.5.1Chr5_r734	mtr-miR5558-5p		103	6.2	0.6	1.8	0.970874	2.2	2.4	2.6	2.86667	2.4	novel
Mt3.5.1Chr5_r619	AZOTE_0001_61FVGAAXX:1:1:7702:14335		216	2	3.4	3.2	3.24074	1.2	0	0	2.86667	0.4	novel
Mt3.5.1Chr2_r1057	HELIUM_0000:4:33:8199:5610		313	3.2	3.6	1.6	2.55591	1.2	0.4	0.2	2.8	0.6	novel
Mt3.5.1Chr8_r447	204DVAAXX:1:20:314:948		295	1.6	1.6	5	2.37288	3	8.6	3.4	2.73333	5	novel
Mt3.5.1Chr7_r1977	204DVAAXX:1:70:355:305		102	2.2	4	2	5.88235	2.2	2.4	3.2	2.73333	2.6	novel
Mt3.5.1Chr6_r1111	EVSUSMY01D8S12		130	2	3	3.2	3.07692	4.4	1	1.8	2.73333	2.4	novel
Mt3.5.1Chr3_r2207	204DVAAXX:1:76:768:743		233	3	1.6	3.6	3.86266	2.2	2.6	1.4	2.73333	2.06667	novel
Mt3.5.1Chr7_r815	204DVAAXX:1:317:990:632		100	5.4	1.2	1.6	1	0.4	2	0.8	2.73333	1.06667	novel
Mt3.5.1Chr7_r820	mtr-miR5204		96	4.2	1.4	2.6	0	1.8	0.6	0.6	2.73333	1	novel
Mt3.5.1Chr7_r13	207G6AAXX:4:68:259:473		195	3.4	3.2	1.4	0	0	1	1.2	2.66667	0.733333	novel
Mt3.5.1Chr5_r2263	HELIUM_0001:7:8:969:1451		127	2.2	5.4	0.2	3.14961	0.2	2.4	1.6	2.6	1.4	novel
Mt3.5.1Chr2_r840	204DVAAXX:1:3:921:219		436	2.2	3	2.6	2.06422	0	0.2	3	2.6	1.06667	novel
Mt3.5.1Chr6_r771	AZOTE_0001_61FVGAAXX:1:34:8442:6337		380	2.4	2.2	3.2	1.57895	1.4	1	0	2.6	0.8	novel
Mt3.5.1Chr2_r216	mtr-miR169q		130	2	4	1.6	1.53846	6.6	0	2.4	2.53333	3	novel
Mt3.5.1Chr7_r29	mtr-miR2595		140	1.8	3.4	2.4	6.42857	1	0	0	2.53333	0.333333	novel
Mt3.5.1Chr2_r293	HELIUM_0000:6:1:3708:18507		163	3.6	3.2	0.6	1.22699	3	1	2.2	2.46667	2.06667	novel
Mt3.5.1Chr5_r1911	204DVAAXX:3:44:498:486		243	1	2.6	3.8	5.34979	2.2	1.6	0.6	2.46667	1.46667	novel
Mt3.5.1Chr5_r2162	204DVAAXX:1:82:176:232		267	0.8	2.2	4.4	0.749064	0	1.6	2.8	2.46667	1.46667	novel
Mt3.5.1Chr6_r624	204DVAAXX:1:207:20:105		161	0.4	2.4	4.6	3.72671	0.4	0	3.8	2.46667	1.4	novel
Mt3.5.1Chr6_r625	207G6AAXX:4:68:259:473		195	3.2	2	2.2	0	0.2	1	2.8	2.46667	1.33333	novel
Mt3.5.1Chr6_r814	204DVAAXX:1:155:837:171		147	1.4	2	4	6.12245	1.8	0.6	0.4	2.46667	0.933333	novel
Mt3.5.1Chr7_r270	204DVAAXX:1:204:660:188		89	1	3.4	2.8	7.86517	2.8	2.4	2.4	2.4	2.53333	novel
Mt3.5.1Chr7_r487	AZOTE_0001_61FVGAAXX:1:16:17126:14193		92	6.6	0.2	0.4	0	0	1.4	2.2	2.4	1.2	novel
Mt3.5.1Chr1_r303	AZOTE_0001_61FVGAAXX:1:106:14376:20179		273	1.4	2.8	3	4.3956	0.2	2.2	0.4	2.4	0.933333	novel
Mt3.5.1Chr7_r163	204DVAAXX:1:149:148:548		186	2.6	2	2.6	0	0	2.6	0	2.4	0.866667	novel
Mt3.5.1Chr7_r810	E4D3Z3Y01AI4UP		139	4.2	2.2	0.8	0.719424	0.8	0.8	0.8	2.4	0.8	novel
Mt3.5.1Chr7_r665	207G6AAXX:1:58:480:677		79	1	0.2	5.8	11.3924	2	2.8	3.6	2.33333	2.8	novel
Mt3.5.1Chr5_r1460	HELIUM_0001:7:25:232:1311		118	1.6	2.2	3.2	0	1.8	2	2.4	2.33333	2.06667	novel
Mt3.5.1Chr4_r1455	204DVAAXX:1:5:777:691		98	2.4	3	1.6	3.06122	2	2.4	1.4	2.33333	1.93333	novel
Mt3.5.1Chr8_r1225	AZOTE_0001_61FVGAAXX:1:7:8227:9047		91	2.6	3	1.4	0	0	0.2	0	2.33333	0.0666667	novel
Mt3.5.1Chr5_r2554	204DVAAXX:3:189:935:39		228	2.2	1	3.8	0	0	0	0	2.33333	0	novel
Mt3.5.1Chr1_r1467	207G6AAXX:1:187:868:382		156	4	2	0.8	0.641026	0.4	0.6	1.4	2.26667	0.8	novel
Mt3.5.1Chr7_r102	204DVAAXX:1:24:383:906		118	1.2	1	4.4	9.32203	1.8	0.6	3.4	2.2	1.93333	novel
Mt3.5.1Chr3_r521	mtr-miR2661		138	0.4	3.8	2.4	2.17391	1	1.6	1.2	2.2	1.26667	novel
Mt3.5.1Chr7_r349	mtr-miR2111h	mtr-MIR2111e	102	0	3.2	3.2	2.94118	2	0.2	1.4	2.13333	1.2	novel
Mt3.5.1Chr1_r1457	HELIUM_0001:7:16:500:1750		222	0.2	6	0.2	1.35135	0.8	0.4	0.4	2.13333	0.533333	novel
Mt3.5.1Chr5_r1660	204DVAAXX:3:26:584:753		315	1.6	4.8	0	0	0	0.4	0	2.13333	0.133333	novel
Mt3.5.1Chr7_r442	E8W526M03F3P9L		197	2	1.6	2.6	1.52284	2.2	1	2	2.06667	1.73333	novel
Mt3.5.1Chr8_r1152	207G6AAXX:4:68:259:473		204	1.4	2.2	2.6	1.96078	2.2	1	0.8	2.06667	1.33333	novel
Mt3.5.1Chr2_r710	204DVAAXX:1:128:456:671		243	2	3.6	0.6	5.76132	0	0.4	2.4	2.06667	0.933333	novel
Mt3.5.1Chr1_r475	204DVAAXX:1:32:540:822		392	0.8	3.8	1.6	0	0	0.2	0.8	2.06667	0.333333	novel
Mt3.5.1Chr2_r621	HELIUM_0001:7:33:566:982		131	3.8	1.4	0.8	1.52672	2	3.2	4.4	2	3.2	novel
Mt3.5.1Chr3_r794	mtr-miR2592bi		210	5.6	0	0.4	0	1	2.6	2.6	2	2.06667	novel
Mt3.5.1Chr4_r252	HELIUM_0000:6:7:2473:14178		105	2.6	0.8	2.6	0.952381	2.8	1.4	1.2	2	1.8	novel
Mt3.5.1Chr7_r352	mtr-miR2111h	mtr-MIR2111n	106	3.8	0	2.2	5.66038	2.8	1.2	0.2	2	1.4	novel
Mt3.5.1Chr3_r925	204DVAAXX:1:323:187:649		60	2.2	1.4	2.4	10	1.4	1.4	1.2	2	1.33333	novel
Mt3.5.1Chr5_r1187	204DVAAXX:3:37:365:864		126	3.4	0.4	2.2	0.793651	2.6	0.8	0	2	1.13333	novel
Mt3.5.1Chr7_r363	mtr-miR2111h	mtr-MIR2111v	106	2.2	2.4	1.4	0.943396	1.4	0.2	0.4	2	0.666667	novel
Mt3.5.1Chr7_r127	204DVAAXX:3:149:618:723		281	6	0	0	0	0.6	0.8	0	2	0.466667	novel
Mt3.5.1Chr7_r2120	204DVAAXX:1:163:860:959		118	1.6	3	1.2	0	4	4.2	1.6	1.93333	3.26667	novel
Mt3.5.1Chr4_r1236	HELIUM_0001:7:71:1554:29		168	1.6	2	2.2	3.57143	2.4	0	0	1.93333	0.8	novel
Mt3.5.1Chr4_r2154	AZOTE_0001_61FVGAAXX:1:16:17126:14193		80	1	1	3.8	0	0	0.8	1	1.93333	0.6	novel
Mt3.5.1Chr3_r293	HELIUM_0001:8:52:1578:1249		310	2.2	2.6	0.8	1.93548	3.4	0.8	0.2	1.86667	1.46667	novel
Mt3.5.1Chr4_r819	HELIUM_0001:8:68:1739:1137		173	0.8	2	2.8	0.578035	2.4	0	0	1.86667	0.8	novel
Mt3.5.1Chr7_r227	204DVAAXX:1:198:28:238		225	1.8	2.8	0.8	0	0	4.6	2.8	1.8	2.46667	novel
Mt3.5.1Chr4_r765	mtr-miR2592b	mtr-MIR2592af	255	3.2	1.6	0.6	0	2.6	0	4.2	1.8	2.26667	novel
Mt3.5.1Chr7_r1875	AZOTE_0001_61FVGAAXX:1:1:15719:14450		119	1.6	1.8	2	1.68067	2	1	2.2	1.8	1.73333	novel
Mt3.5.1Chr7_r351	mtr-miR2111h	mtr-MIR2111n	103	0.2	1.4	3.8	2.91262	1.4	0.2	1.4	1.8	1	novel
Mt3.5.1Chr5_r2532	204DVAAXX:1:121:104:684		418	1	2.8	1.6	1.19617	1.2	1	0.2	1.8	0.8	novel
Mt3.5.1Chr4_r1353	204DVAAXX:1:13:649:782		121	2.8	1.2	1.4	3.30579	0.8	1	0	1.8	0.6	novel
Mt3.5.1Chr2_r358	204DVAAXX:3:189:935:39		227	0.4	1.8	3.2	2.64317	0.6	0.6	0	1.8	0.4	novel
Mt3.5.1Chr5_r659	mtr-miR1510a-5p		166	2.8	0.8	1.6	2.40964	3.4	5	0.4	1.73333	2.93333	novel
Mt3.5.1Chr5_r2792	204DVAAXX:1:83:959:886		131	2	1.6	1.6	0	2.8	1.8	2	1.73333	2.2	novel
Mt3.5.1Chr5_r2681	HELIUM_0001:7:16:97:1793		298	4.4	0.8	0	0	0.6	1.8	1.2	1.73333	1.2	novel
Mt3.5.1Chr2_r1325	mtr-miR2651		147	1.2	1.8	2.2	1.36054	0.4	0	1.4	1.73333	0.6	novel
Mt3.5.1Chr5_r462	HELIUM_0001:7:18:838:895		91	1.8	2	1.2	5.49451	4	4.2	0.2	1.66667	2.8	novel
Mt3.5.1Chr3_r841	AZOTE_0001_61FVGAAXX:1:82:6313:2449		219	2.2	0.6	2.2	0	1.8	0.4	3	1.66667	1.73333	novel
Mt3.5.1Chr6_r34	mtr-miR5559-5p		151	0	0.4	4.6	4.63576	0.8	2.6	1	1.66667	1.46667	novel
Mt3.5.1Chr7_r362	mtr-miR2111h	mtr-MIR2111b	103	1.2	2.8	1	2.91262	0.8	0.6	0.6	1.66667	0.666667	novel
Mt3.5.1Chr8_r523	HELIUM_0001:7:23:475:1686		402	1.4	3.2	0.2	0	1.6	2.4	2.2	1.6	2.06667	novel
Mt3.5.1Chr3_r802	204DVAAXX:3:180:606:873		152	1.4	1.4	2	5.26316	3.8	0.6	0.6	1.6	1.66667	novel
Mt3.5.1Chr7_r1929	204DVAAXX:1:124:265:484		121	0	1.6	3.2	6.61157	1.4	2.6	0.8	1.6	1.6	novel
Mt3.5.1Chr5_r1413	204DVAAXX:1:125:952:169		98	0.4	1.2	3.2	3.06122	3	0.4	1	1.6	1.46667	novel
Mt3.5.1Chr2_r16	204DVAAXX:1:118:3:885		224	1.4	1.2	2.2	0.892857	0	1	2.2	1.6	1.06667	novel
Mt3.5.1Chr7_r930	204DVAAXX:1:204:797:733		107	0.8	1	3	0	0.8	1.6	0.8	1.6	1.06667	novel
Mt3.5.1Chr4_r2031	mtr-miR2592b	mtr-MIR2592n	255	0.4	2.6	1.8	1.56863	1.4	0	0.8	1.6	0.733333	novel
Mt3.5.1Chr5_r2153	204DVAAXX:3:189:935:39		228	1.8	1	2	0	0.8	0.6	0.6	1.6	0.666667	novel
Mt3.5.1Chr7_r347	mtr-miR2111h	mtr-MIR2111r	346	1.4	1.2	2	5.78035	3	3.2	3.6	1.53333	3.26667	novel
Mt3.5.1Chr4_r1448	204DVAAXX:2:24:551:888		222	2.2	1	1.4	0	3.2	1.4	1.4	1.53333	2	novel
Mt3.5.1Chr7_r209	204DVAAXX:1:190:959:444		142	1.2	1.8	1.6	2.8169	0.6	2	2.2	1.53333	1.6	novel
Mt3.5.1Chr2_r583	AZOTE_0001_61FVGAAXX:1:38:18284:4909		126	0.2	2.6	1.8	4.7619	2.6	1.6	0	1.53333	1.4	novel
Mt3.5.1Chr5_r391	207G6AAXX:1:118:359:697		264	2	2.4	0.2	1.13636	0.2	2.6	1.4	1.53333	1.4	novel
Mt3.5.1Chr8_r1204	AZOTE_0001_61FVGAAXX:1:10:1676:21066		127	2	0.2	2.4	0	1.6	0.2	1.2	1.53333	1	novel
Mt3.5.1Chr2_r24	HELIUM_0001:7:23:860:1006		190	1.6	2.4	0.6	0	0.8	0.4	1.6	1.53333	0.933333	novel
Mt3.5.1Chr7_r1995	204DVAAXX:1:37:241:436		309	2.4	2.2	0	0	0	0.6	1.8	1.53333	0.8	novel
Mt3.5.1Chr2_r1820	204DVAAXX:1:163:744:763		103	0.8	3.8	0	0	0	1.4	0.8	1.53333	0.733333	novel
Mt3.5.1Chr7_r359	mtr-miR2111h		107	1.6	1.6	1.2	0.934579	3.6	0.4	1	1.46667	1.66667	novel
Mt3.5.1Chr5_r2373	204DVAAXX:3:190:350:58		107	0.6	0	3.8	2.80374	2.6	1	0	1.46667	1.2	novel
Mt3.5.1Chr6_r618	204DVAAXX:1:18:385:724		329	0	4.2	0.2	3.95137	0.2	1.4	0.2	1.46667	0.6	novel
Mt3.5.1Chr5_r372	207G6AAXX:4:84:387:471		321	2.8	1.2	0.2	0	0.8	4.6	1	1.4	2.13333	novel
Mt3.5.1Chr4_r2001	AZOTE_0001_61FVGAAXX:1:16:17126:14193		106	2.2	2	0	0.943396	0.6	1.6	2.4	1.4	1.53333	novel
Mt3.5.1Chr7_r358	mtr-miR2111h	mtr-MIR2111j	103	2	1	1.2	3.8835	2.6	0.4	1	1.4	1.33333	novel
Mt3.5.1Chr6_r326	207G6AAXX:4:135:532:575		73	1.2	2.2	0.8	1.36986	1.6	0.2	2.2	1.4	1.33333	novel
Mt3.5.1Chr3_r716	204DVAAXX:1:39:940:940		96	2.4	0	1.8	1.04167	3	0.2	0	1.4	1.06667	novel
Mt3.5.1Chr5_r2698	204DVAAXX:2:40:473:685		141	1.2	3	0	0	0.8	2.4	0	1.4	1.06667	novel
Mt3.5.1Chr5_r2623	HELIUM_0001:8:5:827:565		144	0.6	0.2	3.4	0	0.4	0.6	2	1.4	1	novel
Mt3.5.1Chr5_r2818	HELIUM_0001:8:58:1687:742		131	1.2	1	2	0.763359	2	0	0.2	1.4	0.733333	novel
Mt3.5.1Chr4_r861	204DVAAXX:2:174:54:129		142	0	3	1.2	0.704225	0.6	0.6	0.8	1.4	0.666667	novel
Mt3.5.1Chr5_r2489	204DVAAXX:1:184:380:951		120	2	2	0	0	1.4	1.4	3.8	1.33333	2.2	novel
Mt3.5.1Chr2_r1401	204DVAAXX:2:40:473:685		140	2.8	1.2	0	0	0.6	2.6	3.2	1.33333	2.13333	novel
Mt3.5.1Chr4_r255	204DVAAXX:1:26:850:133		213	1.2	1.4	1.4	1.87793	2.6	2.4	0.8	1.33333	1.93333	novel
Mt3.5.1Chr7_r1945	204DVAAXX:1:163:860:959		119	2.6	0	1.4	2.52101	2.4	3.2	0	1.33333	1.86667	novel
Mt3.5.1Chr5_r92	E8W526M04JBO5D		402	2.6	0.8	0.6	1.24378	1.8	1.2	1	1.33333	1.33333	novel
Mt3.5.1Chr4_r2040	204DVAAXX:3:180:606:873		159	3.6	0.4	0	0	0.4	0.4	2.4	1.33333	1.06667	novel
Mt3.5.1Chr7_r1532	HELIUM_0001:8:29:1307:1004		229	1.2	1.6	1.2	2.62009	0.8	1.2	0.6	1.33333	0.866667	novel
Mt3.5.1Chr3_r1114	HELIUM_0001:7:45:175:145		177	0	0.8	3.2	0	0	0	0	1.33333	0	novel
Mt3.5.1Chr7_r348	mtr-miR2111h	mtr-MIR2111f	134	1	1	1.8	3.73134	3.2	2.4	4.2	1.26667	3.26667	novel
Mt3.5.1Chr8_r1477	31_HELIUM_0000:7:100:12088:9250		294	1	1.4	1.4	0.340136	2.6	4.2	0.2	1.26667	2.33333	novel
Mt3.5.1Chr5_r2593	HELIUM_0000:6:5:14648:16458		112	1.4	1.4	1	2.67857	2.6	1.4	1.2	1.26667	1.73333	novel
Mt3.5.1Chr7_r1764	207G6AAXX:1:181:100:135		277	1.2	0.6	2	0	0	2.6	1.8	1.26667	1.46667	novel
Mt3.5.1Chr2_r1326	mtr-miR2086-3p		127	0.8	1	2	0	2.4	1	0.2	1.26667	1.2	novel
Mt3.5.1Chr5_r1185	mtr-miR2633		118	1.8	0	2	2.54237	0.8	1.8	0	1.26667	0.866667	novel
Mt3.5.1Chr8_r305	HELIUM_0001:8:20:756:1895		253	1.2	0.6	2	5.13834	0	0	2	1.26667	0.666667	novel
Mt3.5.1Chr6_r770	204DVAAXX:2:32:528:805		98	1	1.4	1.2	3.06122	3.8	1.2	4.2	1.2	3.06667	novel
Mt3.5.1Chr3_r662	204DVAAXX:1:305:334:294		70	1.4	1.4	0.8	4.28571	2	3.4	2.8	1.2	2.73333	novel
Mt3.5.1Chr5_r670	mtr-miR2119		137	0.8	0.2	2.6	0.729927	3.2	2.4	0.8	1.2	2.13333	novel
Mt3.5.1Chr5_r329	AZOTE_0001_61FVGAAXX:1:10:1676:21066		127	1.6	1.4	0.6	0	0	1	2.6	1.2	1.2	novel
Mt3.5.1Chr1_r525	204DVAAXX:1:93:828:208		95	0.8	2	0.8	0	0	0	3.4	1.2	1.13333	novel
Mt3.5.1Chr4_r1618	mtr-miR5262		95	1.2	1.4	1	6.31579	2.6	0	0	1.2	0.866667	novel
Mt3.5.1Chr8_r399	204DVAAXX:2:40:473:685		142	1.6	0.8	1.2	0	0	0.6	1.8	1.2	0.8	novel
Mt3.5.1Chr2_r1421	AZOTE_0001_61FVGAAXX:1:11:18122:9806		183	0.4	2.6	0.6	0.546448	1	0.6	0.6	1.2	0.733333	novel
Mt3.5.1Chr3_r1110	AZOTE_0001_61FVGAAXX:1:16:17126:14193		87	1.2	2.2	0.2	0	1	0	0.4	1.2	0.466667	novel
Mt3.5.1Chr4_r2129	204DVAAXX:1:5:238:568		138	1.6	0.8	1.2	1.44928	0.6	0	0.6	1.2	0.4	novel
Mt3.5.1Chr2_r1745	204DVAAXX:3:101:555:93		161	1.6	1.4	0.6	0.621118	0.8	0	0	1.2	0.266667	novel
Mt3.5.1Chr2_r573	E8W526M03GVXF3		224	0.4	0.2	3	0.446429	0	0.8	0	1.2	0.266667	novel
Mt3.5.1Chr7_r727	204DVAAXX:1:49:690:984		165	1.8	0.2	1.4	9.69697	6.8	3.6	2.8	1.13333	4.4	novel
Mt3.5.1Chr6_r240	204DVAAXX:3:51:558:941		271	0	3.4	0	0	0	4.6	2.6	1.13333	2.4	novel
Mt3.5.1Chr8_r13	HELIUM_0001:7:71:1554:29		166	0	0.2	3.2	1.20482	0.2	4.4	2.4	1.13333	2.33333	novel
Mt3.5.1Chr4_r2130	mtr-miR169p		100	0.2	1	2.2	6	4	1.4	0.4	1.13333	1.93333	novel
Mt3.5.1Chr5_r316	20F1DAAXX:7:173:674:213		112	0	1.2	2.2	0	1.8	1.6	2.2	1.13333	1.86667	novel
Mt3.5.1Chr7_r813	mtr-miR5037a	mtr-MIR5037b	105	0.6	1.6	1.2	5.71429	5	0.2	0.2	1.13333	1.8	novel
Mt3.5.1Chr4_r5	HELIUM_0001:8:20:756:1895		167	0	1.8	1.6	0	2.6	0	0.4	1.13333	1	novel
Mt3.5.1Chr2_r1008	207G6AAXX:4:68:259:473		206	1.2	1.2	1	0.970874	0.2	2.2	0.2	1.13333	0.866667	novel
Mt3.5.1Chr5_r2476	204DVAAXX:1:14:326:719		192	0.4	2.2	0.8	0	0.8	0.8	1	1.13333	0.866667	novel
Mt3.5.1Chr3_r1732	AZOTE_0001_61FVGAAXX:3:93:12933:13709		150	2.4	1	0	0.666667	0.8	0.2	0.6	1.13333	0.533333	novel
Mt3.5.1Chr4_r812	mtr-miR2612a		132	3.2	0	0	2.27273	7.6	1.8	3.4	1.06667	4.26667	novel
Mt3.5.1Chr7_r432	204DVAAXX:1:12:747:348		102	1.2	0.4	1.6	2.94118	1.6	6.2	3.8	1.06667	3.86667	novel
Mt3.5.1Chr5_r1605	mtr-miR2623		124	0	1.6	1.6	1.6129	1.2	0.8	3.2	1.06667	1.73333	novel
Mt3.5.1Chr2_r861	E8W526M03GTL95		129	1.8	0.2	1.2	0	1.6	1.6	1.4	1.06667	1.53333	novel
Mt3.5.1Chr7_r816	E4D3Z3Y01AI4UP		137	2.4	0.6	0.2	1.45985	3.2	0.6	0.2	1.06667	1.33333	novel
Mt3.5.1Chr8_r168	204DVAAXX:1:163:860:959		116	0.6	1.6	1	0	2.8	0	0	1.06667	0.933333	novel
Mt3.5.1Chr7_r1240	AZOTE_0001_61FVGAAXX:1:16:17126:14193		106	0	0.2	3	3.77358	0.2	2.4	0	1.06667	0.866667	novel
Mt3.5.1Chr1_r292	207G6AAXX:1:187:868:382		162	1	0.6	1.6	6.17284	0.6	0.4	0.8	1.06667	0.6	novel
Mt3.5.1Chr4_r534	204DVAAXX:1:58:327:152		240	0	1	2.2	0	0.8	0.6	0.4	1.06667	0.6	novel
Mt3.5.1Chr8_r1369	AZOTE_0001_61FVGAAXX:1:65:6993:13934		134	1.8	0.2	1.2	2.98507	0.2	0.2	0.4	1.06667	0.266667	novel
Mt3.5.1Chr6_r981	AZOTE_0001_61FVGAAXX:1:82:6313:2449		219	1.6	1	0.4	0	1.2	5.2	1.2	1	2.53333	novel
Mt3.5.1Chr5_r2539	204DVAAXX:1:263:634:705		115	0	0.6	2.4	3.47826	3.8	1.8	1.2	1	2.26667	novel
Mt3.5.1Chr7_r271	204DVAAXX:3:190:350:58		169	1.6	0.2	1.2	0	2.2	1.6	2	1	1.93333	novel
Mt3.5.1Chr3_r1427	EVSUSMY01CBKZO		255	1.8	1	0.2	0.784314	1.8	1	1	1	1.26667	novel
Mt3.5.1Chr5_r1358	mtr-miR5250		127	1	1	1	5.51181	2.4	0.4	0	1	0.933333	novel
Mt3.5.1Chr2_r1506	204DVAAXX:1:168:733:996		336	1	0.8	1.2	1.4881	0.2	1.4	1	1	0.866667	novel
Mt3.5.1Chr3_r1904	AZOTE_0001_61FVGAAXX:1:10:1676:21066		127	1.4	0.6	1	0	0.2	0.2	2	1	0.8	novel
Mt3.5.1Chr7_r356	mtr-miR2111h	mtr-MIR2111u	132	1.2	1	0.8	3.78788	0.8	0	0	1	0.266667	novel
Mt3.5.1Chr2_r83	AZOTE_0001_61FVGAAXX:3:62:7832:20773		100	0	0.4	2.6	1	0	0.4	0.4	1	0.266667	novel
Mt3.5.1Chr7_r217	204DVAAXX:1:38:891:306		225	0	1.2	1.8	0	0	0	0	1	0	novel
Mt3.5.1Chr5_r2050	HELIUM_0000:6:83:16533:10363		149	0.2	2.2	0.4	0	1.4	2.8	0.4	0.933333	1.53333	novel
Mt3.5.1Chr7_r926	20F1DAAXX:6:17:613:233		204	0	0.6	2.2	0	1.4	2.6	0.4	0.933333	1.46667	novel
Mt3.5.1Chr7_r1798	HELIUM_0001:7:93:1273:277		387	0.6	1.2	1	2.32558	0	0	3.2	0.933333	1.06667	novel
Mt3.5.1Chr5_r86	E8W526M04JBO5D		171	0.4	1.4	1	0.584795	0.8	1.4	0.6	0.933333	0.933333	novel
Mt3.5.1Chr7_r60	HELIUM_0001:8:5:827:565		157	2.6	0.2	0	0	0	1.6	0.4	0.933333	0.666667	novel
Mt3.5.1Chr5_r1196	AZOTE_0001_61FVGAAXX:1:10:1676:21066		121	2	0.8	0	0	0.2	0.8	0	0.933333	0.333333	novel
Mt3.5.1Chr8_r273	HELIUM_0000:7:33:6497:13326		297	1.6	0.8	0.2	3.367	4.2	7	0	0.866667	3.73333	novel
Mt3.5.1Chr8_r283	204DVAAXX:1:71:147:94		153	0	0.2	2.4	7.84314	2.2	4	2.6	0.866667	2.93333	novel
Mt3.5.1Chr5_r1763	20F1DAAXX:6:200:383:227		187	0.6	0.6	1.4	5.88235	0.2	7.8	0.6	0.866667	2.86667	novel
Mt3.5.1Chr7_r1965	204DVAAXX:1:69:700:457		166	2.6	0	0	0	0	4.8	3.8	0.866667	2.86667	novel
Mt3.5.1Chr2_r1167	E8W526M04I757V		109	1.4	0.6	0.6	1.83486	1.2	1.8	4.6	0.866667	2.53333	novel
Mt3.5.1Chr8_r759	204DVAAXX:3:32:634:823		118	0	0.6	2	0	1	2	1	0.866667	1.33333	novel
Mt3.5.1Chr4_r1210	mtr-miR2634		103	0	0.8	1.8	1.94175	0	0	2.6	0.866667	0.866667	novel
Mt3.5.1Chr8_r731	HELIUM_0001:7:88:1132:320		269	1.4	0.2	1	1.48699	1	0.2	0.8	0.866667	0.666667	novel
Mt3.5.1Chr7_r1483	mtr-miR5561-5p		109	0.4	0.4	1.8	0.917431	1	0.2	0.6	0.866667	0.6	novel
Mt3.5.1Chr7_r1999	HELIUM_0001:7:11:743:1692		68	0	0	2.6	7.35294	1	0	0	0.866667	0.333333	novel
Mt3.5.1Chr5_r1627	20F1DAAXX:7:173:674:213		114	1.4	1.2	0	0	0.6	0.2	0.2	0.866667	0.333333	novel
Mt3.5.1Chr6_r216	AZOTE_0001_61FVGAAXX:1:82:6313:2449		204	2.6	0	0	0.980392	0	0	0	0.866667	0	novel
Mt3.5.1Chr3_r2067	204DVAAXX:3:41:705:854		344	0	0.8	1.6	0	6.4	7.4	6.4	0.8	6.73333	novel
Mt3.5.1Chr2_r1068	HELIUM_0001:8:28:529:1243		112	0.4	2	0	1.78571	2.4	2	2.4	0.8	2.26667	novel
Mt3.5.1Chr4_r2514	207G6AAXX:2:27:597:723		125	1.6	0	0.8	1.6	3.8	1	1	0.8	1.93333	novel
Mt3.5.1Chr2_r209	204DVAAXX:1:221:415:73		175	1	1	0.4	1.71429	0	2.6	1.6	0.8	1.4	novel
Mt3.5.1Chr7_r346	mtr-miR2111h	mtr-MIR2111s	107	2.2	0.2	0	1.86916	1.8	1.2	1	0.8	1.33333	novel
Mt3.5.1Chr3_r1726	EVSUSMY01CBKZO		253	2	0	0.4	1.97628	0.4	1.4	2	0.8	1.26667	novel
Mt3.5.1Chr5_r2725	EVSUSMY01CBKZO		252	1.4	0.2	0.8	2.38095	0.4	2.2	1	0.8	1.2	novel
Mt3.5.1Chr4_r1012	207G6AAXX:1:67:740:719		141	1.2	0.6	0.6	0	1	0.8	0.8	0.8	0.866667	novel
Mt3.5.1Chr5_r2295	HELIUM_0001:8:68:1739:1137		172	0.8	0.4	1.2	0	1.4	0.6	0.4	0.8	0.8	novel
Mt3.5.1Chr8_r822	204DVAAXX:1:24:103:868		212	1.4	0.6	0.4	0.943396	0.6	1.2	0.4	0.8	0.733333	novel
Mt3.5.1Chr3_r1526	204DVAAXX:1:120:208:69		153	0.6	0.6	1.2	9.15033	0.6	0.4	0.8	0.8	0.6	novel
Mt3.5.1Chr2_r1260	AZOTE_0001_61FVGAAXX:1:16:17126:14193		82	0.8	0	1.6	0	0	0.2	1.6	0.8	0.6	novel
Mt3.5.1Chr6_r55	204DVAAXX:1:24:665:363		210	2.2	0.2	0	0	0	0	1.2	0.8	0.4	novel
Mt3.5.1Chr2_r457	207G6AAXX:1:61:234:585		132	2.4	0	0	0	0.2	0.2	0	0.8	0.133333	novel
Mt3.5.1Chr2_r225	mtr-miR2087-5p		137	1.2	1	0.2	0	0.2	0.2	0	0.8	0.133333	novel
Mt3.5.1Chr2_r1276	204DVAAXX:3:189:935:39		228	0.4	0.2	1.8	0.438596	0	0	0.2	0.8	0.0666667	novel
Mt3.5.1Chr3_r997	20F1DAAXX:7:173:674:213		115	1	1.4	0	0	0	0	0.2	0.8	0.0666667	novel
Mt3.5.1Chr3_r2219	204DVAAXX:1:32:914:588		168	0	0.2	2.2	0	0	0	0	0.8	0	novel
Mt3.5.1Chr7_r360	mtr-miR2111h	mtr-MIR2111c	106	0	1.4	0.8	2.83019	0.4	3.8	2.6	0.733333	2.26667	novel
Mt3.5.1Chr5_r2525	207G6AAXX:1:80:823:494		96	0	1.6	0.6	1.04167	0	3.4	0.4	0.733333	1.26667	novel
Mt3.5.1Chr3_r547	HELIUM_0001:7:11:869:1836		264	1.2	0.2	0.8	1.51515	2	0	0.6	0.733333	0.866667	novel
Mt3.5.1Chr8_r511	HELIUM_0001:8:5:827:565		155	1.8	0.2	0.2	0	0.4	1.4	0	0.733333	0.6	novel
Mt3.5.1Chr5_r552	AZOTE_0001_61FVGAAXX:1:82:6313:2449		219	1	1	0.2	0	0.2	1.2	0.2	0.733333	0.533333	novel
Mt3.5.1Chr3_r1606	mtr-miR2592b	mtr-MIR2592ae	255	1.8	0.2	0.2	2.35294	0.2	0	0	0.733333	0.0666667	novel
Mt3.5.1Chr5_r414	207G6AAXX:4:68:259:473		195	0	2.2	0	0	0	0	0	0.733333	0	novel
Mt3.5.1Chr3_r1838	20F1DAAXX:6:200:383:227		84	0.8	0	1.2	0	3	1.2	3.8	0.666667	2.66667	novel
Mt3.5.1Chr1_r135	204DVAAXX:1:17:363:490		181	1.8	0.2	0	0	0.2	0.2	1.6	0.666667	0.666667	novel
Mt3.5.1Chr2_r1139	204DVAAXX:1:289:693:586		75	0.4	1.2	0.4	0	0.2	0.6	0	0.666667	0.266667	novel
Mt3.5.1Chr7_r667	207G6AAXX:1:67:740:719		144	1.6	0.4	0	0	0	0.8	0	0.666667	0.266667	novel
Mt3.5.1Chr2_r1019	AZOTE_0001_61FVGAAXX:1:9:2363:15857		312	0.6	1.4	0	0	0.2	0.2	0.2	0.666667	0.2	novel
Mt3.5.1Chr8_r1647	207G6AAXX:2:203:798:720		151	1.8	0	0.2	0	0	0	0	0.666667	0	novel
Mt3.5.1Chr7_r833	AZOTE_0001_61FVGAAXX:1:10:1676:21066		126	0	0.6	1.2	0	2.4	1.6	3	0.6	2.33333	novel
Mt3.5.1Chr5_r658	EVSUSMY01BO06G		151	0	0.4	1.4	0.662252	0.8	3.4	2.6	0.6	2.26667	novel
Mt3.5.1Chr5_r1516	204DVAAXX:1:323:69:986		326	0	0.4	1.4	0	1.2	2	2	0.6	1.73333	novel
Mt3.5.1Chr6_r698	204DVAAXX:3:190:350:58		167	0.8	0.4	0.6	2.39521	0	0.4	3	0.6	1.13333	novel
Mt3.5.1Chr1_r1434	mtr-miR5740		171	0.4	1	0.4	1.16959	0.6	1.2	0.8	0.6	0.866667	novel
Mt3.5.1Chr7_r1614	207G6AAXX:2:27:597:723		125	0.2	0.6	1	1.6	1.4	0	0	0.6	0.466667	novel
Mt3.5.1Chr3_r2215	AZOTE_0001_61FVGAAXX:1:10:1676:21066		126	0	1.8	0	0	1.2	0	0	0.6	0.4	novel
Mt3.5.1Chr3_r428	E8W526M03G9DZL		182	0.4	1	0.4	0	0.6	0	0.6	0.6	0.4	novel
Mt3.5.1Chr6_r146	EVSUSMY01CBKZO		256	1.4	0.4	0	0.78125	0.6	0.2	0.2	0.6	0.333333	novel
Mt3.5.1Chr4_r761	AZOTE_0001_61FVGAAXX:3:62:7832:20773		94	1.8	0	0	0	0	0	0.8	0.6	0.266667	novel
Mt3.5.1Chr7_r151	HELIUM_0001:8:5:827:565		113	0.6	0.6	0.6	0	0	0	0.4	0.6	0.133333	novel
Mt3.5.1Chr5_r2659	20F1DAAXX:7:173:674:213		108	0.4	0.6	0.6	0	0.8	2.8	4	0.533333	2.53333	novel
Mt3.5.1Chr8_r1013	HELIUM_0000:4:41:3556:2584		117	0.2	0.6	0.8	4.2735	2	0.8	1	0.533333	1.26667	novel
Mt3.5.1Chr6_r595	E8W526M04JPUFZ		107	0	0.2	1.4	0.934579	1.4	1	1.4	0.533333	1.26667	novel
Mt3.5.1Chr4_r2075	204DVAAXX:3:268:372:816		308	0.8	0	0.8	0	0.4	1	2.4	0.533333	1.26667	novel
Mt3.5.1Chr4_r2003	mtr-miR5563-5p		135	1	0	0.6	5.18519	0.8	0.4	0.4	0.533333	0.533333	novel
Mt3.5.1Chr2_r684	207G6AAXX:2:233:434:536		107	0.4	0.2	1	2.80374	0.4	0.6	0.6	0.533333	0.533333	novel
Mt3.5.1Chr8_r1081	AZOTE_0001_61FVGAAXX:1:5:1908:11829		430	0	1.2	0.4	0	0.8	0.2	0.4	0.533333	0.466667	novel
Mt3.5.1Chr5_r1844	HELIUM_0001:8:5:827:565		96	0.6	1	0	0	0	0	1.4	0.533333	0.466667	novel
Mt3.5.1Chr5_r2574	204DVAAXX:1:32:540:822		392	0.8	0	0.8	0	0	0	0.4	0.533333	0.133333	novel
Mt3.5.1Chr8_r700	E8W526M04I484S		232	0	0	1.6	0	0.4	0	0	0.533333	0.133333	novel
Mt3.5.1Chr5_r68	HELIUM_0000:6:21:18379:4188		168	1	0	0.4	0	0.8	1.2	3.6	0.466667	1.86667	novel
Mt3.5.1Chr5_r67	EVSUSMY01CBKZO		251	1	0.4	0	0.398406	0.6	0.8	2	0.466667	1.13333	novel
Mt3.5.1Chr4_r2144	204DVAAXX:3:190:350:58		189	0	1	0.4	0	0.4	2	0.8	0.466667	1.06667	novel
Mt3.5.1Chr1_r281	204DVAAXX:1:15:684:513		122	0.2	0	1.2	3.27869	2.4	0.6	0	0.466667	1	novel
Mt3.5.1Chr4_r678	AZOTE_0001_61FVGAAXX:1:15:8847:7166		284	0.4	0.4	0.6	0	0.6	1.4	1	0.466667	1	novel
Mt3.5.1Chr5_r1241	EVSUSMY01CBKZO		256	0	0.8	0.6	0	0.2	0	2.6	0.466667	0.933333	novel
Mt3.5.1Chr2_r1766	204DVAAXX:2:212:278:171		114	0	0.2	1.2	0.877193	0.6	1	0.8	0.466667	0.8	novel
Mt3.5.1Chr1_r592	AZOTE_0001_61FVGAAXX:1:10:1676:21066		128	0.6	0.6	0.2	0	0.6	1.2	0	0.466667	0.6	novel
Mt3.5.1Chr4_r1970	207G6AAXX:4:263:469:129		399	0.2	0.2	1	1.75439	0	0	0.6	0.466667	0.2	novel
Mt3.5.1Chr7_r846	HELIUM_0000:6:4:4238:13424		164	0	0.4	0.8	10.3659	0.6	2.6	1.6	0.4	1.6	novel
Mt3.5.1Chr5_r2290	mtr-miR2643a		103	1.2	0	0	3.8835	1	0.6	1.4	0.4	1	novel
Mt3.5.1Chr5_r2049	mtr-miR2648		138	0	0.4	0.8	0.724638	1.4	1.2	0.4	0.4	1	novel
Mt3.5.1Chr2_r1847	207G6AAXX:1:308:550:762		170	0.4	0.4	0.4	1.17647	1	0.8	1	0.4	0.933333	novel
Mt3.5.1Chr5_r2242	204DVAAXX:3:115:446:92		129	0.8	0.2	0.2	0	0.4	0	1.4	0.4	0.6	novel
Mt3.5.1Chr6_r135	204DVAAXX:1:4:247:604		427	0.8	0.2	0.2	0	1.4	0	0	0.4	0.466667	novel
Mt3.5.1Chr7_r354	mtr-miR2111h	mtr-MIR2111m	132	0.4	0.2	0.6	0	0.4	0.6	0	0.4	0.333333	novel
Mt3.5.1Chr5_r1320	EVSUSMY01CBKZO		256	0	0.8	0.4	0	0.6	0	0	0.4	0.2	novel
Mt3.5.1Chr3_r1545	mtr-miR2592b	mtr-MIR2592g	258	0.6	0.6	0	0	0	0	0	0.4	0	novel
Mt3.5.1Chr8_r331	20F1DAAXX:7:198:435:924		321	0	0	1	5.29595	3.6	4.2	1	0.333333	2.93333	novel
Mt3.5.1Chr7_r853	204DVAAXX:3:189:935:39		227	0.4	0.6	0	0.881057	4.8	2.2	1.6	0.333333	2.86667	novel
Mt3.5.1Chr6_r513	204DVAAXX:1:155:659:976		129	0	0.4	0.6	1.55039	3.2	1.4	2.4	0.333333	2.33333	novel
Mt3.5.1Chr1_r400	204DVAAXX:1:154:170:857		240	0	0	1	1.25	1.6	2	2.2	0.333333	1.93333	novel
Mt3.5.1Chr4_r2629	EVSUSMY01D5U7X		225	0.2	0.2	0.6	0.444444	1	0.2	1.8	0.333333	1	novel
Mt3.5.1Chr7_r1991	HELIUM_0001:7:11:743:1692		70	0	0	1	7.14286	0.4	1.4	1	0.333333	0.933333	novel
Mt3.5.1Chr7_r1752	20F1DAAXX:8:68:493:373		129	0.4	0.6	0	0.775194	0.2	0.6	1.4	0.333333	0.733333	novel
Mt3.5.1Chr5_r607	mtr-miR2670f		221	0	0	1	0	1	0	0.6	0.333333	0.533333	novel
Mt3.5.1Chr3_r1004	AZOTE_0001_61FVGAAXX:1:10:1676:21066		127	0.8	0	0.2	0	0.6	0	0	0.333333	0.2	novel
Mt3.5.1Chr5_r349	204DVAAXX:1:22:877:222		276	0	0.6	0.4	0	0	0	0.4	0.333333	0.133333	novel
Mt3.5.1Chr3_r691	EVSUSMY01CBKZO		256	1	0	0	0	0.2	0	0.2	0.333333	0.133333	novel
Mt3.5.1Chr6_r393	EVSUSMY01CBKZO		250	0	0.2	0.8	0	0	0.2	0.2	0.333333	0.133333	novel
Mt3.5.1Chr2_r400	HELIUM_0001:8:20:756:1895		253	1	0	0	0	0.2	0	0	0.333333	0.0666667	novel
Mt3.5.1Chr3_r1353	mtr-miR2592bi	mtr-MIR2592bk	210	0	0	0.8	7.14286	1.8	2	1.2	0.266667	1.66667	novel
Mt3.5.1Chr2_r1417	204DVAAXX:3:190:350:58		184	0	0.4	0.4	0	1.8	0.2	2.8	0.266667	1.6	novel
Mt3.5.1Chr1_r569	207G6AAXX:3:242:51:326		118	0	0.6	0.2	0	0	2.2	1.4	0.266667	1.2	novel
Mt3.5.1Chr4_r1718	AZOTE_0001_61FVGAAXX:1:10:1676:21066		127	0.2	0.6	0	0	0	1.6	2	0.266667	1.2	novel
Mt3.5.1Chr7_r866	207G6AAXX:1:47:175:742		141	0.2	0	0.6	0.70922	0.4	1.6	0.6	0.266667	0.866667	novel
Mt3.5.1Chr3_r2007	HELIUM_0000:7:19:16359:10939		259	0.2	0.6	0	0	0.8	1.4	0.2	0.266667	0.8	novel
Mt3.5.1Chr5_r472	E8W526M03FI8QX		145	0.8	0	0	0	0.4	0	1.4	0.266667	0.6	novel
Mt3.5.1Chr7_r86	204DVAAXX:2:217:939:819		290	0.8	0	0	0	0	0.6	0.6	0.266667	0.4	novel
Mt3.5.1Chr2_r1158	EVSUSMY01CBKZO		252	0	0.4	0.4	0	0	0.4	0	0.266667	0.133333	novel
Mt3.5.1Chr6_r998	E8W526M03F6603		117	0.6	0	0	0	2	5	3	0.2	3.33333	novel
Mt3.5.1Chr2_r1184	20F1DAAXX:6:200:383:227		178	0.6	0	0	0	0.8	2.6	4.4	0.2	2.6	novel
Mt3.5.1Chr5_r531	207G6AAXX:4:68:259:473		195	0	0.6	0	0	0	3.6	3.4	0.2	2.33333	novel
Mt3.5.1Chr7_r812	mtr-miR5037a		105	0	0	0.6	3.80952	2.8	1.2	2	0.2	2	novel
Mt3.5.1Chr4_r2671	204DVAAXX:1:21:209:576		198	0	0.6	0	0	1.8	0.4	1	0.2	1.06667	novel
Mt3.5.1Chr2_r1364	mtr-miR2592bi	mtr-MIR2592bj	210	0.2	0	0.4	0.47619	1.2	0	0.4	0.2	0.533333	novel
Mt3.5.1Chr5_r876	EVSUSMY01CBKZO		254	0.2	0.4	0	0.393701	0.4	0.4	0.2	0.2	0.333333	novel
Mt3.5.1Chr5_r1482	EVSUSMY01CBKZO		247	0.2	0.2	0.2	0.404858	0.8	0	0	0.2	0.266667	novel
Mt3.5.1Chr6_r739	204DVAAXX:1:263:344:432		221	0	0.6	0	0	0	0.6	0	0.2	0.2	novel
Mt3.5.1Chr7_r219	204DVAAXX:1:38:207:882		409	0.4	0.2	0	0.244499	0	0	0	0.2	0	novel
Mt3.5.1Chr2_r1071	AZOTE_0001_61FVGAAXX:1:5:1908:11829		437	0.4	0.2	0	0	0	0	0	0.2	0	novel
Mt3.5.1Chr7_r283	E8W526M04H6J9E		153	0	0.2	0.4	0	0	0	0	0.2	0	novel
Mt3.5.1Chr8_r284	mtr-miR2088b		115	0	0	0.4	6.08696	4.4	2.6	3.2	0.133333	3.4	novel
Mt3.5.1Chr6_r115	mtr-miR5253		257	0	0	0.4	3.89105	3.2	2.6	3	0.133333	2.93333	novel
Mt3.5.1Chr4_r1262	AZOTE_0001_61FVGAAXX:1:5:1908:11829		439	0	0.4	0	0	0	1.6	2.8	0.133333	1.46667	novel
Mt3.5.1Chr3_r933	EVSUSMY01CBKZO		256	0	0.2	0.2	0.390625	1.2	0.4	2.6	0.133333	1.4	novel
Mt3.5.1Chr2_r1012	AZOTE_0001_61FVGAAXX:1:16:17126:14193		85	0	0	0.4	0	0	3.8	0.4	0.133333	1.4	novel
Mt3.5.1Chr8_r1809	EVSUSMY01CBKZO		256	0.2	0	0.2	0	0.4	0	3.2	0.133333	1.2	novel
Mt3.5.1Chr7_r41	EVSUSMY01CBKZO		256	0.2	0.2	0	0.390625	0	0.6	0.4	0.133333	0.333333	novel
Mt3.5.1Chr5_r959	HELIUM_0001:7:57:184:1211		182	0	0.4	0	0	0.6	0.2	0	0.133333	0.266667	novel
Mt3.5.1Chr2_r494	HELIUM_0001:7:57:184:1211		183	0.4	0	0	0	0.6	0	0	0.133333	0.2	novel
Mt3.5.1Chr7_r165	EVSUSMY01CBKZO		239	0.4	0	0	0	0	0.2	0	0.133333	0.0666667	novel
Mt3.5.1Chr3_r2073	204DVAAXX:1:198:375:549		217	0.4	0	0	0	0	0	0	0.133333	0	novel
Mt3.5.1Chr4_r2438	20F1DAAXX:7:8:702:97		90	0.4	0	0	0	0	0	0	0.133333	0	novel
Mt3.5.1Chr7_r1557	AZOTE_0001_61FVGAAXX:1:16:17126:14193		86	0.2	0	0	0	0	3.2	4.2	0.0666667	2.46667	novel
Mt3.5.1Chr3_r606	204DVAAXX:1:57:805:579		109	0	0	0.2	1.83486	2.2	1.4	1	0.0666667	1.53333	novel
Mt3.5.1Chr8_r1252	AZOTE_0001_61FVGAAXX:1:10:1676:21066		127	0	0.2	0	0.787402	0.2	1.8	2.6	0.0666667	1.53333	novel
Mt3.5.1Chr4_r404	204DVAAXX:3:190:350:58		176	0.2	0	0	0	0.2	3	0.8	0.0666667	1.33333	novel
Mt3.5.1Chr4_r1413	EVSUSMY01CBKZO		256	0	0.2	0	0	0	0.4	3.6	0.0666667	1.33333	novel
Mt3.5.1Chr6_r1188	204DVAAXX:1:27:584:281		90	0.2	0	0	0	1.6	1.4	0	0.0666667	1	novel
Mt3.5.1Chr5_r2756	AZOTE_0001_61FVGAAXX:1:82:6313:2449		125	0	0.2	0	0	0	0.4	1.4	0.0666667	0.6	novel
Mt3.5.1Chr4_r2329	mtr-miR2592b	mtr-MIR2592p	256	0.2	0	0	0.78125	0.6	0.8	0	0.0666667	0.466667	novel
Mt3.5.1Chr4_r573	AZOTE_0001_61FVGAAXX:1:71:16306:5889		90	0	0	0.2	0	0	0	0.4	0.0666667	0.133333	novel
Mt3.5.1Chr3_r1972	mtr-miR2592b	mtr-MIR2592i	255	0	0	0.2	0	0	0	0.4	0.0666667	0.133333	novel
Mt3.5.1Chr6_r1269	204DVAAXX:1:13:767:169		259	0	0	0.2	0	0	0	0	0.0666667	0	novel
Mt3.5.1Chr7_r1224	204DVAAXX:1:36:486:175		366	0	0	0.2	0	0	0	0	0.0666667	0	novel
Mt3.5.1Chr4_r2195	20F1DAAXX:7:8:702:97		58	0.2	0	0	0	0	0	0	0.0666667	0	novel
Mt3.5.1Chr7_r607	mtr-miR2610a	mtr-MIR2610b	412	0	0.2	0	0	0	0	0	0.0666667	0	novel
Mt3.5.1Chr4_r2634	204DVAAXX:1:154:677:416		396	0	0	0	1.0101	2.2	5.2	6.2	0	4.53333	novel
Mt3.5.1Chr2_r753	204DVAAXX:3:41:705:854		181	0	0	0	0	0	2.8	4.2	0	2.33333	novel
Mt3.5.1Chr5_r334	204DVAAXX:3:190:350:58		165	0	0	0	0	0	2.2	3.2	0	1.8	novel
Mt3.5.1Chr3_r2394	207G6AAXX:1:71:231:644		105	0	0	0	0	0.4	2.2	1.4	0	1.33333	novel
Mt3.5.1Chr3_r715	204DVAAXX:3:74:607:111		129	0	0	0	0	0	2.4	1.2	0	1.2	novel
Mt3.5.1Chr8_r400	204DVAAXX:2:114:609:756		257	0	0	0	0	0	0	3.4	0	1.13333	novel
Mt3.5.1Chr5_r2819	E8W526M04H6J9E		153	0	0	0	0	1	1.6	0.8	0	1.13333	novel
Mt3.5.1Chr7_r817	mtr-miR5037a	mtr-MIR5037c	104	0	0	0	0	0	2.6	0.4	0	1	novel
Mt3.5.1Chr3_r287	E8W526M04IJ5Y8		93	0	0	0	0	0	0.2	2.6	0	0.933333	novel
Mt3.5.1Chr6_r564	HELIUM_0001:7:23:475:1686		401	0	0	0	0	0.6	1.6	0.6	0	0.933333	novel
Mt3.5.1Chr5_r496	20F1DAAXX:7:173:674:213		114	0	0	0	0	0	1.2	1.4	0	0.866667	novel
Mt3.5.1Chr3_r1286	mtr-miR2592b		254	0	0	0	0	0.2	0.2	2	0	0.8	novel
Mt3.5.1Chr8_r1542	HELIUM_0001:7:10:1345:1718		178	0	0	0	0	0.4	1.2	0.4	0	0.666667	novel
Mt3.5.1Chr5_r1936	HELIUM_0000:6:83:16533:10363		148	0	0	0	1.35135	0	0.8	1	0	0.6	novel
Mt3.5.1Chr3_r1180	204DVAAXX:2:235:688:205		306	0	0	0	0.980392	0	0.2	1	0	0.4	novel
Mt3.5.1Chr2_r694	AZOTE_0001_61FVGAAXX:1:16:17126:14193		97	0	0	0	0	1	0	0	0	0.333333	novel
Mt3.5.1Chr3_r2186	204DVAAXX:2:185:210:515		102	0	0	0	0	0	0.6	0.2	0	0.266667	novel
Mt3.5.1Chr5_r646	AZOTE_0001_61FVGAAXX:1:5:1908:11829		439	0	0	0	0	0	0.8	0	0	0.266667	novel
Mt3.5.1Chr3_r1723	mtr-miR2592b	mtr-MIR2592f	255	0	0	0	0	0	0	0.8	0	0.266667	novel
Mt3.5.1Chr4_r1036	204DVAAXX:1:57:433:454		349	0	0	0	0	0.2	0	0.4	0	0.2	novel
Mt3.5.1Chr3_r916	EVSUSMY01CBKZO		255	0	0	0	0	0	0	0.6	0	0.2	novel
Mt3.5.1Chr3_r1157	mtr-miR2592b	mtr-MIR2592d	255	0	0	0	0	0	0	0.6	0	0.2	novel
Mt3.5.1Chr4_r1021	204DVAAXX:1:184:380:951		145	0	0	0	0	0	0.4	0	0	0.133333	novel
Mt3.5.1Chr4_r2182	HELIUM_0001:8:92:696:10		140	0	0	0	0	0	0.4	0	0	0.133333	novel
Mt3.5.1Chr3_r9	204DVAAXX:1:48:383:785		320	0	0	0	0	0.2	0	0	0	0.0666667	novel
Mt3.5.1Chr1_r1263	204DVAAXX:2:12:561:128		141	0	0	0	0	0	0.2	0	0	0.0666667	novel
Mt3.5.1Chr5_r1054	207G6AAXX:2:51:73:687		195	0	0	0	0	0	0	0.2	0	0.0666667	novel
Mt3.5.1Chr5_r69	AZOTE_0001_61FVGAAXX:1:5:1908:11829		422	0	0	0	0	0.2	0	0	0	0.0666667	novel
Mt3.5.1Chr2_r393	AZOTE_0001_61FVGAAXX:1:71:16306:5889		94	0	0	0	0	0	0.2	0	0	0.0666667	novel
Mt3.5.1Chr8_r1539	HELIUM_0001:7:10:1345:1718		187	0	0	0	0	0	0	0.2	0	0.0666667	novel
Mt3.5.1Chr4_r1498	mtr-miR2592b	mtr-MIR2592o	255	0	0	0	0	0	0	0.2	0	0.0666667	novel
Mt3.5.1Chr0_r965	mtr-miR5239		125	0	0	0	3.2	0	0	0	0	0	novel
Mt3.5.1Chr0_r199	EVSUSMY01CBKZO		249	0	0	0	1.20482	0	0	0	0	0	novel
Mt3.5.1Chr8_r1682	204DVAAXX:1:45:888:977		143	0	0	0	1.3986	0	0	0	0	0	novel
Mt3.5.1Chr0_r1159	204DVAAXX:2:12:561:128		141	0	0	0	1.41844	0	0	0	0	0	novel
Mt3.5.1Chr0_r286	20F1DAAXX:6:200:383:227		174	0	0	0	0.574713	0	0	0	0	0	novel
Mt3.5.1Chr0_r1168	204DVAAXX:1:104:568:153		173	0	0	0	0	0	0	0	0	0	novel
Mt3.5.1Chr0_r902	204DVAAXX:1:109:60:211		234	0	0	0	0	0	0	0	0	0	novel
Mt3.5.1Chr4_r225	204DVAAXX:1:109:60:211		234	0	0	0	0	0	0	0	0	0	novel
Mt3.5.1Chr4_r1477	204DVAAXX:1:111:349:21		206	0	0	0	0	0	0	0	0	0	novel
Mt3.5.1Chr0_r899	204DVAAXX:1:117:892:119		96	0	0	0	0	0	0	0	0	0	novel
Mt3.5.1Chr4_r222	204DVAAXX:1:117:892:119		96	0	0	0	0	0	0	0	0	0	novel
Mt3.5.1Chr8_r683	204DVAAXX:1:117:974:986		174	0	0	0	0	0	0	0	0	0	novel
Mt3.5.1Chr4_r316	204DVAAXX:1:12:845:670		339	0	0	0	0	0	0	0	0	0	novel
Mt3.5.1Chr7_r1857	204DVAAXX:1:12:845:670		339	0	0	0	0	0	0	0	0	0	novel
Mt3.5.1Chr0_r419	204DVAAXX:1:14:142:991		123	0	0	0	0	0	0	0	0	0	novel
Mt3.5.1Chr6_r730	204DVAAXX:1:14:142:991		123	0	0	0	0	0	0	0	0	0	novel
Mt3.5.1Chr6_r747	204DVAAXX:1:155:837:171		393	0	0	0	0	0	0	0	0	0	novel
Mt3.5.1Chr6_r790	204DVAAXX:1:155:837:171		393	0	0	0	0	0	0	0	0	0	novel
Mt3.5.1Chr0_r890	204DVAAXX:1:16:953:972		171	0	0	0	0	0	0	0	0	0	novel
Mt3.5.1Chr4_r213	204DVAAXX:1:16:953:972		171	0	0	0	0	0	0	0	0	0	novel
Mt3.5.1Chr8_r897	204DVAAXX:1:163:860:959		119	0	0	0	0	0	0	0	0	0	novel
Mt3.5.1Chr6_r879	204DVAAXX:1:184:380:951		95	0	0	0	0	0	0	0	0	0	novel
Mt3.5.1Chr6_r916	204DVAAXX:1:184:380:951		95	0	0	0	0	0	0	0	0	0	novel
Mt3.5.1Chr0_r421	204DVAAXX:1:25:697:853		97	0	0	0	0	0	0	0	0	0	novel
Mt3.5.1Chr4_r1113	204DVAAXX:1:25:697:853		97	0	0	0	0	0	0	0	0	0	novel
Mt3.5.1Chr6_r732	204DVAAXX:1:25:697:853		97	0	0	0	0	0	0	0	0	0	novel
Mt3.5.1Chr7_r2059	204DVAAXX:1:268:706:434		388	0	0	0	0	0	0	0	0	0	novel
Mt3.5.1Chr6_r805	204DVAAXX:1:27:584:281		149	0	0	0	0	0	0	0	0	0	novel
Mt3.5.1Chr6_r750	204DVAAXX:1:294:212:467		100	0	0	0	0	0	0	0	0	0	novel
Mt3.5.1Chr6_r787	204DVAAXX:1:294:212:467		100	0	0	0	0	0	0	0	0	0	novel
Mt3.5.1Chr0_r891	204DVAAXX:1:4:247:604		160	0	0	0	0	0	0	0	0	0	novel
Mt3.5.1Chr0_r985	204DVAAXX:1:4:247:604		427	0	0	0	0	0	0	0	0	0	novel
Mt3.5.1Chr4_r188	204DVAAXX:1:4:247:604		427	0	0	0	0	0	0	0	0	0	novel
Mt3.5.1Chr4_r214	204DVAAXX:1:4:247:604		160	0	0	0	0	0	0	0	0	0	novel
Mt3.5.1Chr0_r264	204DVAAXX:1:47:244:493		296	0	0	0	0	0	0	0	0	0	novel
Mt3.5.1Chr0_r53	204DVAAXX:1:5:372:183		326	0	0	0	0	0	0	0	0	0	novel
Mt3.5.1Chr0_r895	204DVAAXX:1:58:827:915		165	0	0	0	0	0	0	0	0	0	novel
Mt3.5.1Chr4_r218	204DVAAXX:1:58:827:915		165	0	0	0	0	0	0	0	0	0	novel
Mt3.5.1Chr4_r555	204DVAAXX:1:78:754:123		231	0	0	0	0	0	0	0	0	0	novel
Mt3.5.1Chr0_r1045	204DVAAXX:1:82:176:232		275	0	0	0	0	0	0	0	0	0	novel
Mt3.5.1Chr0_r918	204DVAAXX:1:82:176:232		275	0	0	0	0	0	0	0	0	0	novel
Mt3.5.1Chr0_r1057	204DVAAXX:1:86:163:286		341	0	0	0	0	0	0	0	0	0	novel
Mt3.5.1Chr4_r1032	204DVAAXX:1:87:827:131		138	0	0	0	0	0	0	0	0	0	novel
Mt3.5.1Chr4_r896	204DVAAXX:1:93:172:978		124	0	0	0	0	0	0	0	0	0	novel
Mt3.5.1Chr4_r904	204DVAAXX:1:93:172:978		124	0	0	0	0	0	0	0	0	0	novel
Mt3.5.1Chr1_r540	204DVAAXX:2:127:348:645		141	0	0	0	0	0	0	0	0	0	novel
Mt3.5.1Chr1_r542	204DVAAXX:2:127:348:645		124	0	0	0	0	0	0	0	0	0	novel
Mt3.5.1Chr0_r582	204DVAAXX:2:247:865:72		320	0	0	0	0	0	0	0	0	0	novel
Mt3.5.1Chr3_r915	204DVAAXX:2:247:865:72		320	0	0	0	0	0	0	0	0	0	novel
Mt3.5.1Chr1_r1394	204DVAAXX:2:99:754:737		99	0	0	0	0	0	0	0	0	0	novel
Mt3.5.1Chr0_r417	204DVAAXX:3:149:618:723		334	0	0	0	0	0	0	0	0	0	novel
Mt3.5.1Chr6_r728	204DVAAXX:3:149:618:723		334	0	0	0	0	0	0	0	0	0	novel
Mt3.5.1Chr0_r181	204DVAAXX:3:190:350:58		174	0	0	0	0	0	0	0	0	0	novel
Mt3.5.1Chr0_r827	204DVAAXX:3:190:350:58		185	0	0	0	0	0	0	0	0	0	novel
Mt3.5.1Chr2_r663	204DVAAXX:3:190:350:58		176	0	0	0	0	0	0	0	0	0	novel
Mt3.5.1Chr3_r2246	204DVAAXX:3:190:350:58		147	0	0	0	0	0	0	0	0	0	novel
Mt3.5.1Chr3_r2253	204DVAAXX:3:190:350:58		147	0	0	0	0	0	0	0	0	0	novel
Mt3.5.1Chr0_r361	204DVAAXX:3:42:769:231		114	0	0	0	0	0	0	0	0	0	novel
Mt3.5.1Chr4_r1115	204DVAAXX:3:86:468:63		100	0	0	0	0	0	0	0	0	0	novel
Mt3.5.1Chr0_r1105	204DVAAXX:3:92:621:167		129	0	0	0	0	0	0	0	0	0	novel
Mt3.5.1Chr0_r905	207G6AAXX:1:220:851:531		112	0	0	0	0	0	0	0	0	0	novel
Mt3.5.1Chr4_r228	207G6AAXX:1:220:851:531		112	0	0	0	0	0	0	0	0	0	novel
Mt3.5.1Chr4_r1670	207G6AAXX:4:279:910:301		292	0	0	0	0	0	0	0	0	0	novel
Mt3.5.1Chr0_r521	207G6AAXX:4:68:259:473		195	0	0	0	0	0	0	0	0	0	novel
Mt3.5.1Chr0_r429	20F1DAAXX:6:200:383:227		194	0	0	0	0	0	0	0	0	0	novel
Mt3.5.1Chr3_r2244	20F1DAAXX:6:200:383:227		184	0	0	0	0	0	0	0	0	0	novel
Mt3.5.1Chr3_r2251	20F1DAAXX:6:200:383:227		184	0	0	0	0	0	0	0	0	0	novel
Mt3.5.1Chr0_r55	20F1DAAXX:7:236:104:187		291	0	0	0	0	0	0	0	0	0	novel
Mt3.5.1Chr3_r170	20F1DAAXX:7:8:702:97		90	0	0	0	0	0	0	0	0	0	novel
Mt3.5.1Chr6_r1085	AZOTE_0001_61FVGAAXX:1:10:1676:21066		127	0	0	0	0	0	0	0	0	0	novel
Mt3.5.1Chr6_r427	AZOTE_0001_61FVGAAXX:1:3:18134:6749		97	0	0	0	0	0	0	0	0	0	novel
Mt3.5.1Chr0_r438	AZOTE_0001_61FVGAAXX:1:58:9347:21235		383	0	0	0	0	0	0	0	0	0	novel
Mt3.5.1Chr4_r1405	AZOTE_0001_61FVGAAXX:1:58:9347:21235		383	0	0	0	0	0	0	0	0	0	novel
Mt3.5.1Chr3_r466	AZOTE_0001_61FVGAAXX:1:82:6313:2449		204	0	0	0	0	0	0	0	0	0	novel
Mt3.5.1Chr5_r105	AZOTE_0001_61FVGAAXX:1:82:6313:2449		219	0	0	0	0	0	0	0	0	0	novel
Mt3.5.1Chr6_r632	AZOTE_0001_61FVGAAXX:1:82:6313:2449		217	0	0	0	0	0	0	0	0	0	novel
Mt3.5.1Chr6_r643	AZOTE_0001_61FVGAAXX:1:82:6313:2449		217	0	0	0	0	0	0	0	0	0	novel
Mt3.5.1Chr6_r749	E4D3Z3Y01EH4T3		257	0	0	0	0	0	0	0	0	0	novel
Mt3.5.1Chr6_r788	E4D3Z3Y01EH4T3		257	0	0	0	0	0	0	0	0	0	novel
Mt3.5.1Chr3_r1285	E8W526M03FWLE1		415	0	0	0	0	0	0	0	0	0	novel
Mt3.5.1Chr3_r1287	E8W526M03FWLE1		415	0	0	0	0	0	0	0	0	0	novel
Mt3.5.1Chr8_r701	E8W526M04I484S		196	0	0	0	0	0	0	0	0	0	novel
Mt3.5.1Chr0_r966	mtr-miR7696b-3p		126	0	0	0	0	0	0	0	0	0	novel
Mt3.5.1Chr4_r1118	EVSUSMY01BTVXS		102	0	0	0	0	0	0	0	0	0	novel
Mt3.5.1Chr0_r1002	EVSUSMY01CBKZO		256	0	0	0	0	0	0	0	0	0	novel
Mt3.5.1Chr0_r1064	EVSUSMY01CBKZO		247	0	0	0	0	0	0	0	0	0	novel
Mt3.5.1Chr1_r255	EVSUSMY01CBKZO		256	0	0	0	0	0	0	0	0	0	novel
Mt3.5.1Chr0_r131	HELIUM_0000:4:1:11013:5289		152	0	0	0	0	0	0	0	0	0	novel
Mt3.5.1Chr1_r839	HELIUM_0000:4:1:11013:5289		152	0	0	0	0	0	0	0	0	0	novel
Mt3.5.1Chr2_r1171	HELIUM_0000:6:2:6762:20437		123	0	0	0	0	0	0	0	0	0	novel
Mt3.5.1Chr2_r1172	HELIUM_0000:6:2:6762:20437		123	0	0	0	0	0	0	0	0	0	novel
Mt3.5.1Chr8_r628	HELIUM_0000:6:5:10413:7802		140	0	0	0	0	0	0	0	0	0	novel
Mt3.5.1Chr0_r610	HELIUM_0000:6:83:16533:10363		147	0	0	0	0	0	0	0	0	0	novel
Mt3.5.1Chr8_r1536	HELIUM_0001:7:10:1345:1718		186	0	0	0	0	0	0	0	0	0	novel
Mt3.5.1Chr8_r1548	HELIUM_0001:7:10:1345:1718		187	0	0	0	0	0	0	0	0	0	novel
Mt3.5.1Chr8_r1553	HELIUM_0001:7:10:1345:1718		186	0	0	0	0	0	0	0	0	0	novel
Mt3.5.1Chr0_r402	HELIUM_0001:7:16:500:1750		201	0	0	0	0	0	0	0	0	0	novel
Mt3.5.1Chr6_r565	HELIUM_0001:7:23:475:1686		401	0	0	0	0	0	0	0	0	0	novel
Mt3.5.1Chr4_r2450	HELIUM_0001:7:55:1765:896		422	0	0	0	0	0	0	0	0	0	novel
Mt3.5.1Chr0_r619	HELIUM_0001:7:71:1554:29		144	0	0	0	0	0	0	0	0	0	novel
Mt3.5.1Chr0_r314	HELIUM_0001:8:13:1586:102		119	0	0	0	0	0	0	0	0	0	novel
Mt3.5.1Chr0_r631	mtr-miR2118		125	0	0	0	0	0	0	0	0	0	novel
Mt3.5.1Chr4_r1857	mtr-miR2592b		258	0	0	0	0	0	0	0	0	0	novel
Mt3.5.1Chr8_r1601	mtr-miR2592b	mtr-MIR2592i	255	0	0	0	0	0	0	0	0	0	novel
Mt3.5.1Chr8_r1638	mtr-miR2592b	mtr-MIR2592i	255	0	0	0	0	0	0	0	0	0	novel
Mt3.5.1Chr0_r1008	mtr-miR2592bi		210	0	0	0	0	0	0	0	0	0	novel
Mt3.5.1Chr2_r1295	mtr-miR2610a		412	0	0	0	0	0	0	0	0	0	novel
Mt3.5.1Chr2_r922	mtr-miR2610a		412	0	0	0	0	0	0	0	0	0	novel
Mt3.5.1Chr3_r1753	mtr-miR2670f		222	0	0	0	0	0	0	0	0	0	novel
Mt3.5.1Chr3_r1761	mtr-miR2670f		222	0	0	0	0	0	0	0	0	0	novel
