# Supplementary material for: The small RNA diversity from Medicago truncatula roots under biotic interactions evidences the environmental plasticity of the miRNAome
Source: Genome Biol. 2014 Sep 24;15(9):457. doi: 10.1186/s13059-014-0457-4 (PMC4212123; doi:10.1186/s13059-014-0457-4)
Supplement: Additional file 9: Table S7 — Expression correlation miRNAs vs MtGEA target transcripts. [file 13059_2014_457_MOESM9_ESM.xlsx]

## Sheet: MtGEA
Target	GO	mature ID	Software	Functional annotation	Classification	Mt4.0 Locus	miRNA expression ratio (condition vs control)				MtGEA expression data: ratio condition vs control
							R.i.	S.m.	Nod factors	Myc-LCOs	R.i. 6wk ratio	R.i. 6wk t-test p-value	S.m. 1dpi ratio	S.m. 1dpi t-test p-value	S.m. 3 dpi ratio	S.m. 3dpi t-test p-value	Nod LCOs 6h ratio	Nod LCOs 6h t-test p-value	Nod LCOs 24h ratio	Nod LCOs 24h t-test p-value	sunn sickle 5d 4h Nod factor ratio	sunn sickle 5d 4h Nod factor t-test p-value	sunn sickle 5d 24h Nod factor ratio	sunn sickle 5d 24h Nod factor t-test p-value	nsMyc-LCOs 6h ratio	nsMyc-LCOs 6h t-test p-value	nsMyc-LCOs 24h ratio	nsMyc-LCOs 24h t-test p-value
Medtr4g047660.1	GO:0005525	204DVAAXX:3:37:365:864	miRanda	SGP2 GTP binding (AHRD V1 *-*NG AT3G21700.3)	Novel rejected by miRDeep	#N/A	N/C	N/C	1.66667	1.16667	1.19925	0.229693	0.552545	0.0437658	0.631037	0.066493	2.66217	0.0151459	1.1749	0.142915	0.855231	0.171132	0.641921	0.00854011	1.00928	0.465429	0.999028	0.498232
Medtr6g071950.1	GO:0004888	AZOTE_0001_61FVGAAXX:1:3:18134:6749	miRanda	Disease resistance-like protein (Fragment) (AHRD V1 *-*NG Q9M5W2_SOYBN) contains Interpro domain(s) IPR001159 Double-stranded RNA binding	novel candidates with less than 20 % of structured loci	#N/A	N/C	N/C	1.71429	1	0.997959	0.495377	0.540611	0.065696	0.623851	0.130917	0.792097	0.0565059	0.674894	0.00768888	0.793792	0.0387413	0.613322	0.0964041	1.04851	0.276732	0.9562	0.356083
AC233658_8.1	GO:0005515	204DVAAXX:1:118:3:885	miRanda	U3 small nucleolar RNA-associated protein 15 homolog (AHRD V1 ***NG Q5XGE2) contains Interpro domain(s) IPR000022 Carboxyl transferase	novel candidates with less than 20 % of structured loci	#N/A	N/C	N/C	-inf	-inf	0.961995	0.39162	1.13164	0.153559	0.73367	0.0842714	1.00312	0.457052	0.856157	0.180951	1.03525	0.413637	1.6738	0.0165475	1.05001	0.390918	1.46014	0.0129619
Medtr2g099780.1	GO:0005515	204DVAAXX:1:118:3:885	miRanda	IQD6 IQ-domain 6 calmodulin binding (AHRD V1 *-*NG AT2G26180.1)	novel candidates with less than 20 % of structured loci	Medtr2g099780.1	N/C	N/C	-inf	-inf	1.03132	0.379752	1.26318	0.0634484	1.21141	0.0312311	0.95561	0.169423	1.07835	0.158332	0.883003	0.126506	1.55563	0.0764103	1.04118	0.379743	1.18979	0.0737009
Medtr3g083680.1	GO:0005488	EVSUSMY01BO06G	miRanda	Pentatricopeptide repeat-containing protein (Fragment) (AHRD V1 ***NG D2DIB7_PETRC)	Novel rejected by miRDeep	Medtr3g083680.1	0.607471	1.55368	0.377421	0.762037	1.09974	0.105822	1.07462	0.128784	0.9819	0.428068	1.1634	0.0238992	1.0128	0.466319	0.93114	0.258355	1.58576	0.0205522	0.935396	0.147867	1.26117	0.0116093
AC146721_1002.1	GO:0005524	204DVAAXX:1:154:677:416	miRanda	Cc-nbs-lrr resistance protein (Fragment) (AHRD V1 ***NG B9N688_POPTR) contains Interpro domain(s) IPR002182 NB-ARC	novel candidates with less than 20 % of structured loci	Medtr6g016420.1	1	0.88	-inf	-inf	0.963996	0.312962	2.5034	0.105931	2.51251	0.011334	1.43249	0.0363013	1.06169	0.318228	1.11749	0.171917	1.53237	0.0520954	0.879641	0.116907	0.840198	0.17608
Medtr3g092490.1	GO:0000166	HELIUM_0001:8:5:827:565	miRanda	RNA-binding protein 24-B (AHRD V1 *-*NG Q9I8B3)	Genuine novels	Medtr3g092490.1	N/C	N/C	2.66667	1.55556	0.969748	0.307289	1.47018	0.0144417	1.45927	0.0204228	0.875089	0.0891858	0.981116	0.147831	0.985709	0.220135	0.611246	0.0124288	0.92064	0.0435224	0.93779	0.197294
Medtr1g116940.1	GO:0003676	204DVAAXX:1:146:194:325	miRanda	Zinc finger CCCH domain-containing protein 14 (AHRD V1 ***NG Q7F8R0)	novel candidates with less than 20 % of structured loci	Medtr1g116940.1	N/C	N/C	2.125	0.75	0.897981	0.275759	0.697603	0.0267906	0.65314	0.0475294	0.831446	0.00215228	0.80669	0.139932	0.84124	0.0475533	0.589553	0.0223154	0.893951	0.139546	0.982578	0.475083
Medtr6g090470.1	GO:0004674	204DVAAXX:1:198:375:549	miRanda	protein kinase family protein (AHRD V1 *-*NG AT5G49470.1)	Novel rejected by miRDeep	Medtr6g090470.1	2.17647	-inf	0.5	1	1.02336	0.451485	0.748301	0.0828561	0.653689	0.0187439	1.07301	0.102248	0.942547	0.012383	1.07977	0.0928061	1.71891	0.0592983	1.07562	0.239271	1.11139	0.168563
Medtr3g077860.1	GO:0016773	204DVAAXX:1:23:204:539	miRanda	Serine-protein kinase ATM (AHRD V1 *-*NG Q62388)	Novel rejected by miRDeep	Medtr3g077860.1	2.28571	0.957143	0.256098	1.09146	1.29204	0.167981	1.16906	0.10543	0.90085	0.324468	0.988052	0.388839	0.838295	0.0665923	0.987369	0.422321	2.27041	0.105714	1.01713	0.441556	1.12636	0.165483
Medtr3g085410.1	GO:0005515	ptc-miR396f	Cleaveland Myc	Mitochondrial import receptor subunit TOM20 (AHRD V1 ***NG P92792)	conserved	Medtr3g085410.1	+inf	N/C	0.4	2.2	0.923941	0.201213	0.87878	0.00564461	0.731367	0.0218598	1.09333	0.109434	1.09257	0.0219755	0.986043	0.41295	1.55217	0.0729721	1.08834	0.041817	1.16033	0.104473
Medtr3g083970.1	GO:0005488	204DVAAXX:1:45:888:977	miRanda	binding (AHRD V1 *-*NG AT4G30990.1)	Novel rejected by miRDeep	Medtr3g083970.1	1.71429	2.75	-inf	2	1.09044	0.188139	1.2705	0.10476	1.09909	0.0110736	1.06776	0.2024	1.07972	0.146971	1.06459	0.119367	1.74057	0.0488394	1.00056	0.49698	1.19831	0.027945
AC233572_29.1	GO:0016998	204DVAAXX:1:37:241:436	miRanda	Beta-glucan-binding protein 1 (AHRD V1 ***NG A0EJF0_MEDTR)	Novel rejected by miRDeep	Medtr6g016840.1	1.14286	8.03448	1.8169	1.29577	0.730459	0.117532	1.54916	0.0314527	2.44899	0.0599469	0.77302	0.0652805	0.851096	0.0449807	0.674046	0.0272658	0.3299	0.0105409	1.10304	0.217648	0.90315	0.225819
Medtr2g081300.1	GO:0005509	20F1DAAXX:7:173:674:213	miRanda	calcium-binding EF hand family protein (AHRD V1 *--NG AT4G27280.1)	Genuine novels	Medtr2g081300.1	N/C	N/C	4	-inf	1.01675	0.44113	2.17423	0.0410281	3.97275	0.0188872	0.857076	0.064389	0.769478	0.048429	0.387508	0.0899361	1.02454	0.469053	1.02519	0.429583	0.833609	0.110371
Medtr3g089940.1	GO:0008270	mtr-miR2119	miRanda	Alcohol dehydrogenase 1 (AHRD V1 ***NG Q84V97_LOTCO)	Others	Medtr3g089940.1	0.598039	1.44545	0.25641	1	0.603838	0.0686548	0.0642657	0.0193566	0.0633179	0.0204354	1.06625	0.066153	1.018	0.397167	1.85232	0.048194	0.608754	0.19665	1.00692	0.389588	0.95048	0.404221
Medtr3g089970.1	GO:0008270	mtr-miR2119	miRanda	Alcohol dehydrogenase (AHRD V1 *-*NG Q684J9_LOTJA)	Others	Medtr3g089970.1	0.598039	1.44545	0.25641	1	0.740454	0.0242615	0.165789	0.0151793	0.150755	0.0177031	1.0001	0.497993	0.987109	0.449283	1.58762	0.0613023	0.647252	0.174388	0.987246	0.302541	0.9287	0.235933
Medtr5g017670.1	GO:0008152	207G6AAXX:3:267:286:450	miRanda	Patatin-like protein 1 (AHRD V1 ***NG Q9FZ09_TOBAC) contains Interpro domain(s) IPR003959 ATPase, AAA-type, core	novel candidates with less than 20 % of structured loci	Medtr5g017670.1	-inf	N/C	0.2	1.8	0.98228	0.433645	5.54215	0.0131	3.13841	0.00679618	1.17949	0.109633	1.31998	0.0401828	4.44829	0.0423494	1.35779	0.124121	0.986953	0.483292	1.24581	0.0510864
Medtr5g015260.1	GO:0016021	204DVAAXX:1:23:876:465	miRanda	galactosyl transferase GMA12/MNN10 family protein (AHRD V1 ***NG AT2G22900.1) contains Interpro domain(s) IPR003388 Reticulon	novel candidates with less than 20 % of structured loci	Medtr5g015260.1	-inf	4.7619	0.205882	1.58824	0.983542	0.468924	1.27253	0.0640838	1.24707	0.0352443	0.928561	0.223416	0.89204	0.0202054	1.56029	0.089401	3.48416	0.0310335	1.04976	0.344358	0.934916	0.176889
Medtr5g032960.1	GO:0005515	204DVAAXX:1:5:372:183	miRanda	octicosapeptide/Phox/Bem1p PB1 domain-containing protein (AHRD V1 *-*NG AT3G26510.4)	novel candidates with less than 20 % of structured loci	Medtr5g032960.1	1.14205	6.52941	3	2.66667	0.814014	0.159682	2.94215	0.210134	11.0947	0.187453	1.03059	0.469307	0.715615	0.120252	0.292232	0.116485	0.613753	0.144271	0.274842	0.0705023	3.08335	0.235635
Medtr3g041560.1	GO:0005515	AZOTE_0001_61FVGAAXX:1:1:7702:14335	miRanda	Receptor kinase-like protein (AHRD V1 *-*NG O24437_ORYLO)	Novel rejected by miRDeep	Medtr3g041560.1	N/C	N/C	0.25	0.25	0.687236	0.24896	0.500959	0.177496	0.280253	0.134558	1.24543	0.176951	1.76185	0.0826277	1.35253	0.0148335	0.864991	0.0995878	1.03052	0.347733	1.00661	0.491217
Medtr6g074660.1	GO:0004888	AZOTE_0001_61FVGAAXX:1:3:18134:6749	miRanda	Resistance protein (Fragment) (AHRD V1 *-*NG A3F244_PHAVU)	novel candidates with less than 20 % of structured loci	Medtr6g074660.1	N/C	N/C	1.71429	1	1.43033	0.313753	0.863608	0.177853	0.89417	0.200501	0.776411	0.200545	0.665827	0.139745	0.880323	0.0938785	0.937758	0.208172	0.911039	0.175797	0.965203	0.301704
Medtr6g081120.1	GO:0006952	AZOTE_0001_61FVGAAXX:1:3:18134:6749	miRanda	Sucrose synthase (Fragment) (AHRD V1 *--NG Q42652)	novel candidates with less than 20 % of structured loci	Medtr0419s0050.1	N/C	N/C	1.71429	1	1.1873	0.391637	0.546017	0.0166609	0.514655	0.0218442	0.908888	0.3832	0.558624	0.141523	1.06932	0.161706	1.01149	0.489986	0.787987	0.0250298	1.36532	0.219861
AC233675_22.1	GO:0003700	207G6AAXX:1:67:740:719	miRanda	bZIP transcription factor family protein (AHRD V1 *-*NG AT2G42380.2)	novel candidates with less than 20 % of structured loci	Medtr4g079500.1	+inf	1.375	1.75	1.5	0.778717	0.235729	1.22799	0.31731	0.919549	0.282383	1.07394	0.385929	0.553384	0.0402259	0.981673	0.363818	0.770494	0.0906434	1.21907	0.104607	0.932868	0.355603
Medtr5g010010.1	GO:0008685	204DVAAXX:1:23:876:465	miRanda	2-C-methyl-D-erythritol 2 4-cyclodiphosphate synthase (AHRD V1 ***NG C6SZ46_SOYBN) contains Interpro domain(s) IPR010122 Hydroxymethylglutaryl-CoA synthase, eukaryotic	novel candidates with less than 20 % of structured loci	Medtr5g010010.1	-inf	4.7619	0.205882	1.58824	1.0817	0.07172	1.66321	0.00683541	1.14924	0.0863939	0.998551	0.491797	1.87333	0.00771207	1.3115	0.00854408	1.59828	0.0409242	1.20526	0.0251087	1.08016	0.157804
Medtr1g045610.1	GO:0003677	204DVAAXX:1:57:805:579	miRanda	MYB59 MYB DOMAIN PROTEIN 59 DNA binding / transcription factor (AHRD V1 *-*NG AT5G59780.3)	Genuine novels	Medtr1g045610.1	N/C	N/C	1.5	1.5	1.21524	0.121843	1.43411	0.216332	1.93745	0.0733976	0.556542	0.0388566	0.952493	0.338316	1.92381	0.0339762	1.04081	0.133104	0.903922	0.29524	0.878437	0.0334272
Medtr8g077590.1	GO:0008152	207G6AAXX:2:233:434:536	miRanda	UDP-glucoronosyl/UDP-glucosyl transferase family protein (AHRD V1 *-*NG AT1G01390.1) contains Interpro domain(s) IPR011598 Helix-loop-helix DNA-binding	Genuine novels	Medtr8g077590.1	N/C	+inf	0.333333	1	0.930595	0.266921	1.6511	0.0158197	1.87791	0.000283802	1.55301	0.00556925	1.0663	0.133631	1.05321	0.318836	0.798995	0.0395667	1.19347	0.0248635	1.04607	0.364352
AC151738_26.1	GO:0004888	204DVAAXX:1:45:888:977	miRanda	Tir-nbs-lrr resistance protein (AHRD V1 ***NG B9N1N5_POPTR) contains Interpro domain(s) IPR001471 Pathogenesis-related transcriptional factor and ERF, DNA-binding	Novel rejected by miRDeep	Medtr8g016480.1	1.71429	2.75	-inf	2	1.16421	0.396584	1.01003	0.485383	0.814934	0.253433	2.02152	0.0148853	0.979917	0.427185	0.918367	0.283142	1.29207	0.0465122	1.10255	0.359854	0.818152	0.316934
Medtr7g013590.1	GO:0005515	mtr-miR2643a	Cleaveland Myc	F-box family protein (AHRD V1 *-*NG AT4G12560.2) contains Interpro domain(s) IPR013596 FBD	Others	Medtr7g013590.1	0.8125	0.395939	1.0117	0.842105	0.783141	0.0352808	1.30978	0.0100083	1.55255	0.0174495	0.990935	0.449818	0.971484	0.246056	1.05727	0.295627	1.02437	0.36034	0.92829	0.0407498	0.870779	0.0637726
Medtr5g086730.1	GO:0003676	mtr-miR398b	miRanda	Cellular nucleic acid-binding protein (AHRD V1 *--NG P53996)	conserved	Medtr5te086730.1	1.2	0.366667	1.49565	1.08841	1.18322	0.277814	1.4883	0.0137331	1.55828	0.0139317	0.91682	0.324921	0.944134	0.364434	0.947745	0.405059	1.21527	0.168097	0.792497	0.0424139	0.811323	0.241624
Medtr4g124600.1	GO:0008270	207G6AAXX:1:308:550:762	miRanda	Lateral signaling target protein 2 homolog (AHRD V1 *--NG B4NFJ7)	Novel rejected by miRDeep	Medtr4g124600.1	-inf	-inf	0.515152	0.757576	0.969031	0.374085	1.38402	0.00498783	1.68999	0.00950779	0.929062	0.224781	0.881691	0.0928491	0.914825	0.109025	0.764008	0.0163689	0.893391	0.0373981	0.959206	0.331989
Medtr5g065980.1	GO:0006950	204DVAAXX:3:70:427:398	miRanda	Universal stress protein A-like protein (AHRD V1 ***NG Q8LGG8)	Novel rejected by miRDeep	Medtr5g065980.1	-inf	-inf	1.2	1	0.86286	0.0260975	1.35911	0.0199767	1.50668	0.0514223	1.00103	0.490773	0.913821	0.0128936	0.953546	0.175235	0.831659	0.167299	0.985709	0.17476	0.95887	0.343771
Medtr8g036830.1	GO:0009878	204DVAAXX:3:133:725:372	miRanda	Unknown Protein (AHRD V1)	Novel rejected by miRDeep	#N/A	0.8	-inf	1.83333	1.33333	1.02836	0.400714	1.06678	0.39526	1.8896	0.209764	1.09417	0.28454	0.859252	0.281004	0.842351	0.242763	0.970589	0.155771	0.789188	0.0357291	1.02475	0.480189
Medtr7g057230.1	GO:0003676	207G6AAXX:2:170:330:668	miRanda	ATP-dependent RNA helicase dbp9 (AHRD V1 *-*NG C0SBW4_PARBP)	novel candidates with less than 20 % of structured loci	Medtr7g057230.1	N/C	+inf	1	1.66667	0.823553	0.00804082	0.751318	0.128487	0.569412	0.0468255	1.2733	0.099828	1.10616	0.275778	1.09581	0.31027	1.81685	0.0448484	1.1923	0.175366	1.2215	0.0896276
Medtr1g100680.1	GO:0003871	bna-miR156a	miRanda	AtMS2 5-methyltetrahydropteroyltriglutamate-homocysteine S-methyltransferase/ methionine synthase (AHRD V1 ***NG AT3G03780.3)	conserved	Medtr3g079640.1	1.03617	4.47967	0.401207	0.9819	0.808311	0.0938966	0.687906	0.00383812	0.562347	0.0200424	0.946688	0.359785	1.14081	0.0966397	1.08295	0.328806	1.02433	0.387424	0.843906	0.176208	1.08388	0.231904
Medtr7g021360.1	GO:0008270	204DVAAXX:3:42:769:231	miRanda	ATX2 ARABIDOPSIS TRITHORAX-LIKE PROTEIN 2 DNA binding / histone methyltransferase H3-K4 specific (AHRD V1 *-*NG AT1G05830.2) contains Interpro domain(s) IPR013126 Heat shock protein 70	Novel rejected by miRDeep	#N/A	N/C	-inf	-inf	-inf	0.790319	0.165263	1.6037	0.0221772	1.33712	0.0444412	1.06773	0.195981	0.897184	0.229244	1.29745	0.00766526	1.30763	0.0633095	0.919271	0.268873	0.962315	0.40108
Medtr6g023910.1	GO:0008152	204DVAAXX:1:190:959:444	miRanda	short-chain dehydrogenase/reductase SDR family protein (AHRD V1 ***NG AT2G47140.1)	Genuine novels	Medtr6g023910.1	-inf	-inf	0.4	0.4	1.0557	0.295398	4.85671	0.201325	1.24704	0.153379	0.923281	0.255062	1.10995	0.15908	0.237953	0.144611	0.924526	0.248666	0.879551	0.201385	0.935903	0.259731
AC233572_25.1	GO:0016998	204DVAAXX:1:23:763:986	miRanda	Endo-1,3(4)-beta-glucanase 1 (AHRD V1 ***NG Q9UT45)	novel candidates with less than 20 % of structured loci	Medtr6g016820.1	0.806452	6.13793	1.45085	1.07458	0.567846	0.171971	0.338068	0.00365333	0.405669	0.000138843	1.05467	0.320498	0.903489	0.288457	0.867257	0.143731	0.589582	0.0141013	1.09188	0.285793	1.0003	0.498985
Medtr1g009650.1	GO:0005515	mtr-miR171h	miRanda	Pentatricopeptide repeat-containing protein At5g10690 (AHRD V1 ***NG Q8VYD6)	conserved	Medtr1g009650.1	1.47236	6.5	0.688889	0.955556	1.0194	0.460614	0.44325	0.00876053	0.42729	0.0161493	1.02463	0.453958	1.0841	0.336917	1.1835	0.142457	1.24996	0.0504131	1.01808	0.42237	0.970898	0.446989
Medtr5g076620.1	GO:0009058	204DVAAXX:1:21:209:576	miRanda	Phytoene synthase (Fragment) (AHRD V1 ***NG Q5ISE0_9MAGN)	Novel rejected by miRDeep	Medtr5g076620.1	1.74468	2.75	0.75	1.4375	1.01856	0.46692	0.159028	0.00683662	0.163038	0.00449407	1.46149	0.104273	1.01424	0.466198	0.982179	0.410395	0.769157	0.101328	0.983724	0.468106	0.945572	0.335706
Medtr6g007980.1	GO:0004806	204DVAAXX:1:15:684:513	miRanda	SAG101 SENESCENCE-ASSOCIATED GENE 101 carboxylesterase/ triacylglycerol lipase (AHRD V1 *-*NG AT5G14930.2)	novel candidates with less than 20 % of structured loci	Medtr6g007980.1	0.363636	4.58333	0.0909091	1.81818	1.11332	0.28784	0.393712	0.0163473	0.327192	0.000940965	0.878554	0.18035	0.848651	0.166535	1.13325	0.142296	0.748434	0.188692	0.985145	0.413012	0.697667	0.114536
Medtr1g023120.1	GO:0004553	204DVAAXX:1:204:797:733	miRanda	Beta-galactosidase (AHRD V1 ***NG Q9ZRV9_CICAR) contains Interpro domain(s) IPR002963 Expansin	Novel rejected by miRDeep	Medtr1g023120.1	0.285714	2.09524	+inf	+inf	0.788673	0.105692	0.462161	0.00684657	0.411848	0.0105573	1.11073	0.150642	1.03925	0.376706	0.893029	0.182812	1.00656	0.458454	1.12062	0.260599	1.09247	0.379264
Medtr6g059410.1	GO:0004866	207G6AAXX:1:308:550:762	miRanda	Kunitz-type trypsin inhibitor-like 2 protein (AHRD V1 ***NG O82711)	Novel rejected by miRDeep	Medtr6g059410.1	-inf	-inf	0.515152	0.757576	0.836942	0.283453	1.65925	0.383325	3.53945	0.26382	0.877208	0.017164	0.896199	0.397692	0.294455	0.0842573	0.560981	0.0372526	0.535958	0.0813806	1.11056	0.449327
Medtr6g023990.1	GO:0008152	204DVAAXX:1:190:959:444	miRanda	Short-chain alcohol dehydrogenase (AHRD V1 ***NG Q9SQJ3_PEA) contains Interpro domain(s) IPR006041 Pollen Ole e 1 allergen and extensin	Genuine novels	Medtr6g023990.1	-inf	-inf	0.4	0.4	0.966062	0.292615	2.20456	0.0241698	1.5338	0.0896016	0.936539	0.255946	1.30099	0.0171199	1.08176	0.110917	1.43699	0.0313066	1.04306	0.045007	0.987026	0.427695
Medtr2g087900.1	GO:0016020	mtr-miR5563-5p	miRanda	Cellulose synthase (AHRD V1 ***NG Q2HT12_MEDTR)	Others	Medtr2g087900.1	-inf	0.44	7	1	0.746407	0.264315	1.61759	0.0844622	1.63549	0.075612	0.91289	0.0532831	0.952135	0.16522	1.01137	0.466768	1.15268	0.305675	1.0085	0.443965	0.925185	0.230073
Medtr5g092960.1	GO:0005515	204DVAAXX:1:199:744:741	miRanda	F-box family protein (AHRD V1 *-*NG AT4G26340.1)	Novel rejected by miRDeep	Medtr5g092960.1	2.66667	-inf	2.17073	1.41463	1.02502	0.303884	1.98133	0.000773173	1.97203	0.0167747	0.909667	0.072944	0.939312	0.0842348	0.950291	0.0970417	1.35039	0.072819	0.782274	0.000187094	1.00533	0.484185
Medtr4g085880.1	GO:0006662	207G6AAXX:2:170:330:668	miRanda	thioredoxin M-type 3 chloroplast TRX-M3 (AHRD V1 ***NG AT2G15570.1) contains Interpro domain(s) IPR007770 Protein of unknown function DUF679	novel candidates with less than 20 % of structured loci	Medtr4g085880.1	N/C	+inf	1	1.66667	0.995161	0.481853	0.573126	0.0933965	0.539296	0.0776269	1.11042	0.0449623	1.03157	0.312109	1.36087	0.068563	0.920416	0.333807	1.02704	0.241102	1.07031	0.395118
Medtr1g072170.1	GO:0006412	204DVAAXX:1:23:763:986	miRanda	Ribosome-recycling factor, chloroplastic (AHRD V1 ***NG Q9M1X0)	novel candidates with less than 20 % of structured loci	Medtr1g072170.1	0.806452	6.13793	1.45085	1.07458	1.07772	0.0487135	0.562401	0.0024107	0.504466	0.000999512	0.936005	0.0942811	1.07146	0.0975028	0.891966	0.0649138	1.04711	0.195449	1.03445	0.135561	1.09984	0.116762
Medtr4g023400.1	GO:0006952	204DVAAXX:1:294:247:201	miRanda	TIR AAA ATPase (AHRD V1 **-NG A2Q6G3_MEDTR) contains Interpro domain(s) IPR007342 Indigoidine synthase A like protein	Novel rejected by miRDeep	Medtr4g023400.1	0.470588	1.83333	0.783333	0.983333	0.892614	0.265082	0.580742	0.000470456	0.614118	0.00837345	1.05807	0.145289	0.972737	0.343751	0.889963	0.00470652	1.01566	0.384543	1.09307	0.29585	0.994174	0.472457
Medtr4g113710.1	GO:0004672	mtr-miR5740	miRanda	Avr9/Cf-9 rapidly elicited protein 11 (Fragment) (AHRD V1 ***NG Q5MJX3_TOBAC)	Others	Medtr4g113710.1	0.5	26.375	0.684783	1.15217	1.15418	0.44138	0.619587	0.0553077	0.580616	0.0497226	1.12862	0.0493566	1.1023	0.0970735	1.1125	0.174446	1.10231	0.241632	1.08148	0.0899573	0.829682	0.00676229
Medtr1g043190.1	GO:0003913	204DVAAXX:3:89:618:955	miRanda	Cryptochrome 2B (AHRD V1 ***NG Q6YBV7_PEA)	novel candidates with less than 20 % of structured loci	Medtr1g043190.1	N/C	+inf	1.8	1.4	1.01298	0.475302	0.63735	0.0631052	0.630082	0.046436	1.05617	0.129076	0.930604	0.101835	1.35948	0.0371791	0.813995	0.0955514	0.944052	0.12213	0.909622	0.0551942
Medtr2g006820.1	GO:0004149	204DVAAXX:1:305:496:350	miRanda	Dihydrolipoyllysine-residue succinyltransferase component of 2-oxoglutarate dehydrogenase complex (AHRD V1 ***NG B6TFG5_MAIZE)	Novel rejected by miRDeep	Medtr2g006820.1	+inf	6.875	1.17391	0.815217	0.869869	0.138078	0.633538	0.0168924	0.524388	0.016999	1.0462	0.288439	0.887627	0.0285874	1.0909	0.184944	1.22859	0.0604401	1.08425	0.179091	1.03692	0.331846
Medtr3g071560.1	GO:0003723	bna-miR156a	miRanda	Eukaryotic translation initiation factor 2 alpha subunit-like protein (AHRD V1 ***NG Q9FE78_ARATH)	conserved	Medtr3g071560.1	1.03617	4.47967	0.401207	0.9819	0.860926	0.0718386	0.582175	0.00401886	0.501834	0.00241593	0.99772	0.462832	1.02663	0.226931	0.951042	0.119894	1.52523	0.0833504	1.13338	0.0565152	1.14631	0.168968
Medtr6g023600.1	GO:0008152	204DVAAXX:1:190:959:444	miRanda	Short-chain alcohol dehydrogenase (AHRD V1 ***NG Q9SQJ3_PEA)	Genuine novels	Medtr6g023600.1	-inf	-inf	0.4	0.4	1.07227	0.280477	2.15111	0.00463084	1.64072	0.00771656	1.46252	0.00338559	1.70291	0.00815612	1.46973	0.0093831	1.32541	0.0140504	1.37984	0.0121807	1.14003	0.110172
AC151738_9.1	GO:0006952	mtr-miR1510a-5p	miRanda	Tir-nbs-lrr resistance protein (AHRD V1 *-*NG B9N1M3_POPTR)	Others	#N/A	0.465909	1.09211	1.23628	1.19715	1.74938	0.154807	1.10302	0.084347	1.2914	0.106919	1.00202	0.476807	0.902701	6.70087e-05	1.06992	0.115527	0.9576	0.206009	1.08281	0.171523	1.02081	0.391993
Medtr6g072760.1	GO:0004888	mtr-miR1510a-5p	miRanda	Disease resistance-like protein GS3-1 (Fragment) (AHRD V1 *-*NG Q8LLH2_SOYBN)	Others	Medtr6g072760.1	0.465909	1.09211	1.23628	1.19715	1.68951	0.344737	0.402297	0.132156	0.474518	0.187271	0.931671	0.1733	1.13877	0.232604	1.0658	0.35284	1.13242	0.106696	1.01691	0.438632	0.912247	0.274972
Medtr6g072780.1	GO:0004888	mtr-miR1510a-5p	miRanda	Disease resistance-like protein GS3-1 (Fragment) (AHRD V1 *-*NG Q8LLH2_SOYBN)	Others	Medtr6g072780.1	0.465909	1.09211	1.23628	1.19715	1.57322	0.126293	0.818713	0.0459339	0.903394	0.168717	1.1302	0.0946197	0.95863	0.359494	0.875342	0.185872	0.979432	0.269191	1.08619	0.199876	0.97211	0.244373
Medtr2g083520.1	GO:0004888	204DVAAXX:1:7:295:638	miRanda	TIR-NBS-LRR type disease resistance protein (AHRD V1 ***NG C6ZS29_SOYBN)	Genuine novels	Medtr2g083520.1	0.645161	0.916667	-inf	0.5	1.55328	0.304743	0.969467	0.266459	1.0041	0.484144	0.926555	0.229473	0.855405	0.107482	0.829087	0.13816	1.21834	0.180056	0.870329	0.0885531	1.00529	0.473939
Medtr5g092410.1	GO:0004888	EVSUSMY01D5U7X	miRanda	transmembrane receptor (AHRD V1 *--NG AT5G38344.1)	novel candidates with less than 20 % of structured loci	Medtr5g092410.1	2.09091	1.69466	1.25984	1.06693	0.640038	0.198803	0.90912	0.404165	1.3525	0.239796	0.779432	0.144121	0.387781	0.0346367	0.992598	0.392755	0.520749	0.0575357	1.10993	0.213421	0.770662	0.166637
Medtr4g096690.1	GO:0003824	mtr-miR2648	miRanda	Beta-ketoacyl-ACP synthase I (AHRD V1 ***NG O48942_PERFR) contains Interpro domain(s) IPR016961 Diacylglycerol kinase, plant	Others	Medtr4g096690.1	0.444444	1.83333	2.04132	1.46281	1.66774	0.017443	1.04287	0.315205	0.951333	0.290237	1.05929	0.213545	1.16081	0.0177734	0.960173	0.339948	1.38148	0.0499239	1.17106	0.100208	1.14183	0.106717
Medtr2g075830.1	GO:0006508	mtr-miR171a	miRanda	Cysteine protease 12 (AHRD V1 ***NG Q6Y1E4_TRIRP)	conserved	Medtr2g075830.1	0.571429	2.0625	3.16667	1.83333	40.925	0.042706	0.990177	0.349009	1.03352	0.151914	0.993299	0.468642	1.03125	0.349669	0.907471	0.116495	1.12078	0.0687462	0.943952	0.319822	1.07101	0.124757
Medtr3g067270.1	GO:0009405	mtr-miR2592bi	miRanda	Albumin 1 (AHRD V1 ***NG Q7XZC4_MEDTR)	Others	Medtr3g067270.1	3.31034	4.69231	1.2619	0.952381	0.644558	0.0965713	12.017	0.120547	9.1188	0.0218495	0.945404	0.43632	1.99422	0.0571512	1.07445	0.172952	1.00003	0.499938	1.16591	0.430245	1.35216	0.322236
