# Supplementary material for: The small RNA diversity from Medicago truncatula roots under biotic interactions evidences the environmental plasticity of the miRNAome
Source: Genome Biol. 2014 Sep 24;15(9):457. doi: 10.1186/s13059-014-0457-4 (PMC4212123; doi:10.1186/s13059-014-0457-4)
Supplement: Additional file 10: Table S8 — Comparison of miRNA populations between different pathogenic and symbiotic interactions. TPM: transcripts per million. Red and green cells correspond to significantly positive or negative ratio, respectively. Grey cells correspond to p-values inferior to 0.01. [file 13059_2014_457_MOESM10_ESM.xls]

## Sheet: Feuille1
			Rhizophagus irregularis					Sinorhizobium meliloti					Ralstonia solanacearum					Verticillium albo-atrum
MatureID	type		treatment P-value	control abundances (TPM)	treated abundances (TPM)	Odd Ratio		treatment P-value	control abundances (TPM)	treated abundances (TPM)	Odd Ratio		treatment P-value	control abundances (TPM)	treated abundances (TPM)	Odd Ratio		treatment P-value	control abundances (TPM)	treated abundances (TPM)	Odd Ratio
204DVAAXX:1:100:511:243	novel		0.208271	0	4				0	0				0	0			0.0899722	0	7.64284
204DVAAXX:1:104:568:153	novel		0.894175	3	4			0.49027	4	11			0.00109695	33.1564	0	-Inf		0.149161	33.1564	15.2857
204DVAAXX:1:109:60:211	novel			0	0			0.49027	4	11			0.592121	8.28909	4.37899			0.316749	8.28909	2.54761
204DVAAXX:1:111:349:21	novel		0.539414	17	25			0.318468	29	11			0.698425	12.4336	8.75799			0.133244	12.4336	2.54761
204DVAAXX:1:111:687:99	novel		0.27195	3	0			0.122402	8	33			0.592121	8.28909	4.37899			0.0493583	8.28909	0
204DVAAXX:1:115:305:539	novel		0.456442	3	8			0.105567	0	11			0.968965	4.14455	4.37899			0.57907	4.14455	7.64284
204DVAAXX:1:117:892:119	novel			0	0			0.105567	0	11				0	0			0.327619	0	2.54761
204DVAAXX:1:117:892:119	novel		0.27195	3	0				0	0			0.248445	4.14455	0			0.0684869	4.14455	20.3809
204DVAAXX:1:117:974:986	novel		0.810764	10	8			0.261965	8	0			0.332412	12.4336	4.37899			0.79559	12.4336	10.1905
204DVAAXX:1:118:3:885	novel			0	0				0	0			0.0456058	12.4336	0			0.133244	12.4336	2.54761
204DVAAXX:1:12:747:348	novel		0.0280084	14	0			0.0060004	49	0	-Inf		0.332412	12.4336	4.37899			0.0160746	12.4336	0
204DVAAXX:1:12:845:670	novel		0.0751489	0	8			0.0220894	0	22			0.248445	4.14455	0			0.164588	4.14455	0
204DVAAXX:1:121:104:684	novel		0.655041	17	12			0.441377	111	144			0.000262526	41.4455	0	-Inf		0.373428	41.4455	28.0238
204DVAAXX:1:121:505:205	novel		0.900307	31	29			0.000476484	8	89	10.8208		0.0601814	33.1564	8.75799			5.67427e-08	33.1564	173.238	5.22561
204DVAAXX:1:123:717:595	novel		0.101006	156	217			0.00124943	139	322	2.3076		0.0525742	165.782	100.717			0.0487611	165.782	107
204DVAAXX:1:124:265:484	novel			0	0			0.105567	0	11				0	0			0.327619	0	2.54761
204DVAAXX:1:125:952:169	novel		0.550645	14	8			0.49027	4	11			0.102639	8.28909	0			0.0717758	8.28909	28.0238
204DVAAXX:1:128:456:671	novel		0.894175	3	4			0.105567	0	11				0	0			0.327619	0	2.54761
204DVAAXX:1:13:549:498	novel			0	0				0	0				0	0			0.0019639	0	25.4761
204DVAAXX:1:13:649:782	novel		0.85078	7	8			0.0359522	12	55			0.448637	16.5782	8.75799			1.1462e-05	16.5782	101.905
204DVAAXX:1:13:767:169	novel		0.361749	159	192			0.00300013	144	311	2.16434		7.05724e-05	203.083	70.0639	-2.89892		5.84958e-06	203.083	71.3332
204DVAAXX:1:137:144:971	novel			0	0			0.42766	4	0				0	0				0	0
204DVAAXX:1:137:442:324	novel			0	0			0.42766	4	0				0	0			9.74795e-10	0	99.357	+Inf
204DVAAXX:1:14:326:719	novel			0	0				0	0				0	0			0.166234	0	5.09523
204DVAAXX:1:144:276:71	novel		0.208271	0	4			0.105567	0	11				0	0			0.0899722	0	7.64284
204DVAAXX:1:146:194:325	novel			0	0				0	0			0.248445	4.14455	0			0.163704	4.14455	15.2857
204DVAAXX:1:15:212:458	novel		0.85078	7	8			0.0358498	29	0			0.526391	20.7227	13.137			0.00188544	20.7227	0
204DVAAXX:1:15:558:319	novel		0.0779959	44	82			0.235592	197	266			0.0757153	302.552	218.95			1.51534e-20	302.552	28.0238	-10.7992
204DVAAXX:1:15:684:513	novel		0.06238	44	16			0.0359522	12	55			0.372834	8.28909	17.516			0.929347	8.28909	7.64284
204DVAAXX:1:152:505:687	novel			0	0				0	0			0.229803	0	4.37899			0.000416228	0	33.119
204DVAAXX:1:154:170:857	novel		0.227182	3	12			0.0144734	8	55			0.0295033	29.0118	4.37899			0.000235904	29.0118	0
204DVAAXX:1:154:677:416	novel		0.977969	37	37			0.898252	25	22			0.189394	49.7345	26.274			0.000224707	49.7345	5.09523
204DVAAXX:1:155:659:976	novel		0.208271	0	4			0.105567	0	11			0.229803	0	4.37899			0.00331642	0	22.9285
204DVAAXX:1:16:953:972	novel		0.400986	10	4			0.167657	16	44			0.448637	16.5782	8.75799			0.0550515	16.5782	2.54761
204DVAAXX:1:163:860:959	novel			0	0				0	0				0	0			0.327619	0	2.54761
204DVAAXX:1:167:105:210	novel		0.208271	0	4				0	0				0	0			0.00959782	0	17.8333
204DVAAXX:1:168:733:996	novel		0.208271	0	4			0.42766	4	0				0	0			0.0164909	0	15.2857
204DVAAXX:1:17:363:490	novel		0.233545	309	368			2.96095e-24	217	1143	5.2617		0.000819119	323.275	170.781	-1.89321		8.04903e-06	323.275	150.309
204DVAAXX:1:17:744:233	novel		0.896206	14	12			0.0761193	21	0			0.528592	4.14455	8.75799			0.57907	4.14455	7.64284
204DVAAXX:1:175:654:403	novel		0.538012	14	20			0.000541767	12	100	8.11562		0.0295033	29.0118	4.37899			0.0151164	29.0118	5.09523
204DVAAXX:1:18:385:724	novel		0.920383	142	139			0.074942	242	144			0.323377	91.18	65.6849			0.00305771	91.18	33.119
204DVAAXX:1:184:380:951	novel			0	0			0.169482	12	0			0.592121	8.28909	4.37899			0.316749	8.28909	2.54761
204DVAAXX:1:190:959:444	novel		0.27195	3	0			0.261965	8	0			0.372834	8.28909	17.516			0.929347	8.28909	7.64284
204DVAAXX:1:198:28:238	novel		0.0292944	0	12			0.373434	25	44				0	0			0.0164909	0	15.2857
204DVAAXX:1:198:375:549	novel		0.153623	17	37			0.261965	8	0				0	0			0.166234	0	5.09523
204DVAAXX:1:199:744:741	novel		0.456442	3	8			0.112647	16	0			0.0375288	0	13.137			5.43166e-05	0	43.3095
204DVAAXX:1:20:314:948	novel		0.2842	37	57			0.674997	25	33			0.0514486	16.5782	48.1689			0	16.5782	3915.68	237.12
204DVAAXX:1:204:797:733	novel		0.235569	14	4			0.262035	21	44			0.592121	8.28909	4.37899			0.0493583	8.28909	0
204DVAAXX:1:205:142:647	novel		0.456442	3	8			0.808717	8	11				0	0			0.00959782	0	17.8333
204DVAAXX:1:207:20:105	novel			0	0			0.169482	12	0			0.968965	4.14455	4.37899			0.00467818	4.14455	35.6666
204DVAAXX:1:21:209:576	novel		0.114213	47	82			0.232121	12	33			0.186889	78.7464	48.1689			0.0738525	78.7464	43.3095
204DVAAXX:1:21:388:55	novel		0.27195	3	0				0	0				0	0			0.0899722	0	7.64284
204DVAAXX:1:22:877:222	novel		0.27195	3	0			0.366931	16	33			0.528592	4.14455	8.75799			0.0180763	4.14455	28.0238
204DVAAXX:1:220:955:912	novel		0.208271	0	4				0	0			0.102639	8.28909	0			1.39625e-08	8.28909	119.738	14.4469
204DVAAXX:1:221:415:73	novel			0	0			0.808717	8	11			0.229803	0	4.37899			0.00562598	0	20.3809
204DVAAXX:1:23:204:539	novel		0.292252	7	16			0.921934	70	67			0.0158503	33.1564	4.37899			0.74403	33.1564	38.2142
204DVAAXX:1:23:763:986	novel		0.678341	31	25			2.15395e-05	29	178	6.18371		0.00757688	58.0236	13.137	-4.41702		6.54545e-18	58.0236	379.595	6.54417
204DVAAXX:1:23:876:465	novel		0.120273	7	0			0.00360808	21	100	4.86933		0.353419	24.8673	13.137			0.000663273	24.8673	0
204DVAAXX:1:24:103:868	novel		0.0958612	17	41			0.393417	70	100			0.000222731	16.5782	91.9589	5.5474		0.110729	16.5782	38.2142
204DVAAXX:1:24:383:906	novel		0.208271	0	4			0.42766	4	0				0	0			0.050248	0	10.1905
204DVAAXX:1:25:697:853	novel		0.655041	17	12			0.232121	12	33			0.147653	4.14455	17.516			0.00119469	4.14455	43.3095
204DVAAXX:1:26:842:487	novel		0.894175	3	4			0.054286	21	67			0.000676119	53.8791	4.37899	-12.3046		0.000397703	53.8791	7.64284
204DVAAXX:1:263:344:432	novel		0.227182	3	12			0.49027	4	11			0.0375288	0	13.137				0	0
204DVAAXX:1:263:634:705	novel		0.208271	0	4			0.0220894	0	22			0.248445	4.14455	0			0.57907	4.14455	7.64284
204DVAAXX:1:268:706:434	novel		0.208271	0	4			0.42766	4	0			0.220874	8.28909	21.895			0.809531	8.28909	10.1905
204DVAAXX:1:27:584:281	novel		0.0570664	10	0			0.42766	4	0			0.102639	8.28909	0			0.21741	8.28909	20.3809
204DVAAXX:1:279:268:92	novel		0.894175	3	4				0	0				0	0			0.166234	0	5.09523
204DVAAXX:1:28:852:574	novel		5.61214e-05	31	123	4.0242		0.000189463	16	122	7.43945		0.706431	24.8673	30.653			0.161268	24.8673	10.1905
204DVAAXX:1:289:693:586	novel		0.120273	7	0			0.0220894	0	22				0	0			0.00562598	0	20.3809
204DVAAXX:1:294:212:467	novel		0.810764	10	8			0.00152928	16	100	6.08669		0.183857	16.5782	4.37899			0.0810949	16.5782	40.7618
204DVAAXX:1:294:247:201	novel		0.363593	17	8			0.529112	12	22			0.528592	4.14455	8.75799			1.42253e-12	4.14455	155.405	37.5018
204DVAAXX:1:298:21:746	novel			0	0				0	0				0	0			2.02132e-18	0	203.809	+Inf
204DVAAXX:1:3:796:213	novel		0.000272949	1400	1797	1.28365		7.90011e-18	3438	5637	1.64339		2.61029e-36	1429.87	363.456	-3.93829		5.43e-30	1429.87	2784.54	1.95006
204DVAAXX:1:3:921:219	novel		0.27195	3	0			0.329243	8	22			0.102639	8.28909	0			0.628196	8.28909	5.09523
204DVAAXX:1:305:334:294	novel		0.208271	0	4				0	0				0	0			3.84083e-56	0	662.38	+Inf
204DVAAXX:1:305:496:350	novel		0.0118468	0	16			0.0144734	8	55			0.102639	8.28909	0			1.22118e-06	8.28909	94.2618
204DVAAXX:1:32:540:822	novel		0.24037	17	33			0.894636	41	44			0.801618	20.7227	17.516			0.0737001	20.7227	5.09523
204DVAAXX:1:32:914:588	novel		0.0227725	58	115			1.83378e-10	103	488	4.76258		0.000940562	132.625	43.7899	-3.02894		1.75979e-07	132.625	22.9285	-5.78493
204DVAAXX:1:323:187:649	novel		0.85078	7	8			0.0429427	8	44			0.528592	4.14455	8.75799			0.000478228	4.14455	48.4047
204DVAAXX:1:323:69:986	novel		0.111242	3	16			0.105567	0	11			0.147653	4.14455	17.516			6.06343e-19	4.14455	234.381	56.5646
204DVAAXX:1:33:869:538	novel		0.550645	14	8			0.529112	12	22			0.946272	12.4336	13.137			0.767839	12.4336	15.2857
204DVAAXX:1:36:486:175	novel		0.162046	7	20			0.0220894	0	22			0.281552	4.14455	13.137			0.383113	4.14455	10.1905
204DVAAXX:1:37:241:436	novel		0.85078	7	8			1.26272e-07	29	233	8.11657		0.000357369	58.0236	4.37899	-13.2512		0.00807632	58.0236	17.8333
204DVAAXX:1:38:207:882	novel		0.617902	27	20			0.000640148	53	189	3.53775		0.0207528	58.0236	17.516			0.000175842	58.0236	7.64284
204DVAAXX:1:38:438:58	novel		0.673028	7	4			0.169482	12	0			0.229803	0	4.37899			0.0164909	0	15.2857
204DVAAXX:1:38:891:306	novel		5.22422e-05	20	102	5.0302		0.000230082	148	366	2.4801		0.012773	53.8791	13.137			5.41319e-07	53.8791	0	-Inf
204DVAAXX:1:39:940:940	novel			0	0			0.42766	4	0			0.968965	4.14455	4.37899			2.95494e-06	4.14455	76.4284
204DVAAXX:1:4:295:688	novel		0.551899	68	82			0.999052	189	189			4.27463e-06	145.059	26.274	-5.52168		2.96992e-27	145.059	715.88	4.93791
204DVAAXX:1:4:378:719	novel		0.27195	3	0			0.42766	4	0				0	0				0	0
204DVAAXX:1:4:984:557	novel		9.59066e-06	207	417	2.01894		0.000214304	304	599	1.97448		9.04819e-08	389.587	140.128	-2.78092		0.0904355	389.587	308.261
204DVAAXX:1:44:263:792	novel		0.416858	85	106			0.0546124	70	144			0.00524332	149.204	65.6849	-2.2717		0.0990872	149.204	101.905
204DVAAXX:1:45:888:977	novel		0.510102	7	12			0.49027	4	11			0.332412	12.4336	4.37899			0.133244	12.4336	2.54761
204DVAAXX:1:48:383:785	novel		0.212622	44	70			0.051019	33	89			0.231251	29.0118	13.137			0.00364847	29.0118	2.54761
204DVAAXX:1:49:690:984	novel		0.400986	10	4			0.42766	4	0			0.229803	0	4.37899			0.0899722	0	7.64284
204DVAAXX:1:5:238:568	novel		0.208271	0	4			0.51749	21	33			0.256481	219.661	271.498			0.358623	219.661	185.976
204DVAAXX:1:5:372:183	novel		0.517929	176	201			1.44047e-19	119	777	6.53354		0.00606964	140.915	61.3059	-2.29873		3.29114e-14	140.915	2.54761	-55.32
204DVAAXX:1:5:777:691	novel		0.74581	176	188			0.859808	357	344			0.00235014	157.493	289.014	1.83533		0.865396	157.493	163.047
204DVAAXX:1:57:433:454	novel		0.817778	10	12			0.0940141	12	44			0.956121	8.28909	8.75799			2.00505e-24	8.28909	320.999	38.7377
204DVAAXX:1:57:805:579	novel			0	0				0	0			0.229803	0	4.37899			0.0164909	0	15.2857
204DVAAXX:1:58:327:152	novel		0.227182	3	12			0.927956	12	11			0.372834	8.28909	17.516			0.00664189	8.28909	43.3095
204DVAAXX:1:58:827:915	novel		0.673028	7	4			0.925389	21	22			0.0456058	12.4336	0			0.553111	12.4336	7.64284
204DVAAXX:1:64:887:276	novel		0.180119	153	111			0.522368	176	211			0.878162	198.938	192.676			4.63072e-05	198.938	78.9761
204DVAAXX:1:69:700:457	novel		0.39867	27	16			0.000551663	41	166	4.05796		0.00477502	70.4573	17.516	-4.02267		0.938237	70.4573	68.7856
204DVAAXX:1:7:295:638	novel		0.466703	31	20			0.927956	12	11			0.528592	4.14455	8.75799			0.164588	4.14455	0
204DVAAXX:1:70:355:305	novel			0	0			0.169482	12	0				0	0			0.0286012	0	12.7381
204DVAAXX:1:71:147:94	novel			0	0				0	0				0	0			2.08022e-39	0	458.571	+Inf
204DVAAXX:1:76:768:743	novel		0.0479966	14	41			7.35837e-05	0	67	+Inf		0.583736	24.8673	17.516			0.0438893	24.8673	58.5951
204DVAAXX:1:78:754:123	novel		0.329043	10	20			0.275667	37	67			0.0394144	4.14455	26.274			0.000302156	4.14455	50.9523
204DVAAXX:1:81:753:107	novel		1.03646e-05	61	192	3.15241		0.0578243	135	233			0.19518	66.3127	100.717			0.170766	66.3127	40.7618
204DVAAXX:1:82:176:232	novel		0.208271	0	4				0	0			0.248445	4.14455	0			0.0115401	4.14455	30.5714
204DVAAXX:1:83:959:886	novel			0	0				0	0				0	0			0.050248	0	10.1905
204DVAAXX:1:87:827:131	novel			0	0				0	0				0	0			0.57907	4.14455	7.64284
204DVAAXX:1:87:827:131	novel		0.539414	17	25			0.152326	4	22			0.0765949	4.14455	21.895			0.00562598	0	20.3809
204DVAAXX:1:93:172:978	novel			0	0			0.42766	4	0				0	0				0	0
204DVAAXX:1:93:828:208	novel			0	0			0.169482	12	0				0	0				0	0
204DVAAXX:2:127:348:645	novel		0.00585225	3	33	9.65747		0.607379	33	22			0.0375288	0	13.137			0.0164909	0	15.2857
204DVAAXX:2:128:734:86	novel			0	0				0	0				0	0			0.0899722	0	7.64284
204DVAAXX:2:185:210:515	novel			0	0			0.808717	8	11				0	0			0.0286012	0	12.7381
204DVAAXX:2:212:278:171	novel		0.208271	0	4				0	0				0	0			0.000249459	0	35.6666
204DVAAXX:2:217:939:819	novel		0.550645	14	8			0.832101	29	33			0.592121	8.28909	4.37899			0.0488826	8.28909	30.5714
204DVAAXX:2:235:688:205	novel			0	0			0.0108079	33	111			0.000129261	45.59	0	-Inf		9.06718e-05	45.59	2.54761
204DVAAXX:2:24:551:888	novel			0	0				0	0				0	0			0.327619	0	2.54761
204DVAAXX:2:30:232:149	novel			0	0			0.42766	4	0				0	0				0	0
204DVAAXX:2:32:528:805	novel		0.120273	7	0			0.49027	4	11				0	0			9.01357e-05	0	40.7618
204DVAAXX:2:40:473:685	novel			0	0				0	0				0	0			0.0899722	0	7.64284
204DVAAXX:2:7:379:788	novel			0	0				0	0			0.248445	4.14455	0			0.864668	4.14455	5.09523
204DVAAXX:2:86:670:202	novel			0	0				0	0			0.229803	0	4.37899			0.0899722	0	7.64284
204DVAAXX:3:133:725:372	novel		0.810764	10	8			0.42766	4	0			0.248445	4.14455	0			0.383113	4.14455	10.1905
204DVAAXX:3:149:618:723	novel		0.456442	3	8			0.0220894	0	22			0.956121	8.28909	8.75799			6.21508e-16	8.28909	214	25.8223
204DVAAXX:3:180:606:873	novel			0	0				0	0			0.229803	0	4.37899			0.166234	0	5.09523
204DVAAXX:3:180:914:146	novel		0.27195	3	0				0	0				0	0			2.9175e-23	0	262.404	+Inf
204DVAAXX:3:189:935:39	novel		0.0878821	47	20			0.927956	12	11				0	0				0	0
204DVAAXX:3:190:350:58	novel		0.673028	7	4			0.261965	8	0			0.248445	4.14455	0			0.732029	4.14455	2.54761
204DVAAXX:3:268:372:816	novel			0	0				0	0				0	0			0.327619	0	2.54761
204DVAAXX:3:32:634:823	novel		0.0751489	0	8			0.49027	4	11			0.968965	4.14455	4.37899			0.163704	4.14455	15.2857
204DVAAXX:3:329:434:956	novel			0	0				0	0				0	0			0.0899722	0	7.64284
204DVAAXX:3:37:365:864	novel			0	0				0	0				0	0			0.000696116	0	30.5714
204DVAAXX:3:41:705:854	novel			0	0			0.42766	4	0			0.0894545	0	8.75799			0.166234	0	5.09523
204DVAAXX:3:42:769:231	novel			0	0			0.42766	4	0				0	0				0	0
204DVAAXX:3:44:498:486	novel		0.208271	0	4			0.529112	12	22			0.202954	29.0118	52.5479			0.792838	29.0118	25.4761
204DVAAXX:3:50:624:308	novel		0.235569	14	4			0.00137096	21	111	5.41043		0.868886	74.6018	78.8219			1.28291e-07	74.6018	2.54761	-29.2851
204DVAAXX:3:51:558:941	novel		0.120273	7	0			0.0220894	0	22				0	0			0.0286012	0	12.7381
204DVAAXX:3:70:427:398	novel		0.27195	3	0			0.261965	8	0			0.528592	4.14455	8.75799			0.164588	4.14455	0
204DVAAXX:3:89:618:955	novel			0	0			0.0220894	0	22				0	0			0.327619	0	2.54761
204DVAAXX:3:92:621:167	novel			0	0			0.42766	4	0				0	0			0.166234	0	5.09523
207G6AAXX:1:108:628:401	novel			0	0			0.42766	4	0				0	0			0.00562598	0	20.3809
207G6AAXX:1:118:359:697	novel			0	0			0.42766	4	0				0	0				0	0
207G6AAXX:1:180:185:539	novel			0	0			0.152326	4	22				0	0				0	0
207G6AAXX:1:187:868:382	novel		0.894175	3	4			0.42766	4	0				0	0			0.327619	0	2.54761
207G6AAXX:1:220:851:531	novel		0.27195	3	0			0.152326	4	22			0.956121	8.28909	8.75799			0.0493583	8.28909	0
207G6AAXX:1:308:550:762	novel		0.27195	3	0			0.42766	4	0				0	0			3.27786e-05	0	45.8571
207G6AAXX:1:47:175:742	novel			0	0			0.261965	8	0				0	0			0.0164909	0	15.2857
207G6AAXX:1:58:480:677	novel			0	0			0.927956	12	11			0.248445	4.14455	0			0.864668	4.14455	5.09523
207G6AAXX:1:67:740:719	novel		0.0751489	0	8			0.808717	8	11				0	0			0.327619	0	2.54761
207G6AAXX:1:71:231:644	novel		0.111242	3	16			7.75815e-10	8	211	25.7024		0.592121	8.28909	4.37899			0.0222951	8.28909	35.6666
207G6AAXX:1:80:823:494	novel		0.85078	7	8			0.0761193	21	0			0.610005	8.28909	13.137			0.308653	8.28909	17.8333
207G6AAXX:1:91:331:840	novel		0.208271	0	4			0.261965	8	0				0	0			0.327619	0	2.54761
207G6AAXX:2:145:549:392	novel		0.208271	0	4			0.105567	0	11				0	0			0.000416228	0	33.119
207G6AAXX:2:170:330:668	novel			0	0			0.105567	0	11				0	0				0	0
207G6AAXX:2:233:434:536	novel			0	0			0.105567	0	11				0	0			0.0164909	0	15.2857
207G6AAXX:2:27:597:723	novel		0.27195	3	0			4.7012e-06	0	89	+Inf			0	0				0	0
207G6AAXX:2:51:73:687	novel		0.894175	3	4			0.0220894	0	22				0	0			0.0164909	0	15.2857
207G6AAXX:3:242:51:326	novel		0.27195	3	0				0	0				0	0				0	0
207G6AAXX:3:267:286:450	novel		0.27195	3	0				0	0				0	0			0.0899722	0	7.64284
207G6AAXX:4:135:532:575	novel		0.111242	3	16				0	0				0	0			1.67357e-12	0	132.476	+Inf
207G6AAXX:4:137:563:742	novel		0.208271	0	4				0	0				0	0			0.00959782	0	17.8333
207G6AAXX:4:263:469:129	novel		0.208271	0	4				0	0				0	0				0	0
207G6AAXX:4:279:910:301	novel		0.208271	0	4				0	0				0	0			0.00116738	0	28.0238
207G6AAXX:4:68:259:473	novel		0.894175	3	4				0	0			0.229803	0	4.37899			0.00562598	0	20.3809
20F1DAAXX:6:17:613:233	novel			0	0				0	0			0.229803	0	4.37899			5.02313e-08	0	78.9761	+Inf
20F1DAAXX:7:173:674:213	novel			0	0				0	0			0.248445	4.14455	0			0.383113	4.14455	10.1905
20F1DAAXX:7:198:435:924	novel			0	0				0	0			0.248445	4.14455	0			0.164588	4.14455	0
20F1DAAXX:7:236:104:187	novel			0	0				0	0			0.248445	4.14455	0			0.000302156	4.14455	50.9523
20F1DAAXX:7:53:192:555	novel			0	0				0	0			0.248445	4.14455	0			0.164588	4.14455	0
20F1DAAXX:7:8:702:97	novel			0	0				0	0			0.248445	4.14455	0			0.383113	4.14455	10.1905
20F1DAAXX:8:199:47:427	novel			0	0				0	0				0	0			0.327619	0	2.54761
20F1DAAXX:8:68:493:373	novel			0	0				0	0				0	0			0.000416228	0	33.119
AZOTE_0001_61FVGAAXX:1:1:15719:14450	novel			0	0				0	0				0	0			0.327619	0	2.54761
AZOTE_0001_61FVGAAXX:1:1:7702:14335	novel			0	0				0	0				0	0			1.92888e-11	0	119.738	+Inf
AZOTE_0001_61FVGAAXX:1:10:1676:21066	novel			0	0				0	0				0	0			0.000416228	0	33.119
AZOTE_0001_61FVGAAXX:1:106:14376:20179	novel			0	0				0	0				0	0			0.166234	0	5.09523
AZOTE_0001_61FVGAAXX:1:11:18122:9806	novel			0	0				0	0				0	0			0.0286012	0	12.7381
AZOTE_0001_61FVGAAXX:1:12:18184:16367	novel			0	0				0	0				0	0			0.0899722	0	7.64284
AZOTE_0001_61FVGAAXX:1:15:8847:7166	novel			0	0				0	0				0	0			0.327619	0	2.54761
AZOTE_0001_61FVGAAXX:1:16:17126:14193	novel			0	0				0	0				0	0			0.166234	0	5.09523
AZOTE_0001_61FVGAAXX:1:3:18134:6749	novel			0	0				0	0				0	0			5.02313e-08	0	78.9761	+Inf
AZOTE_0001_61FVGAAXX:1:34:8442:6337	novel			0	0				0	0				0	0			0.0164909	0	15.2857
AZOTE_0001_61FVGAAXX:1:38:18284:4909	novel			0	0				0	0				0	0			0.0899722	0	7.64284
AZOTE_0001_61FVGAAXX:1:43:15981:1785	novel			0	0				0	0				0	0			0.327619	0	2.54761
AZOTE_0001_61FVGAAXX:1:5:1908:11829	novel			0	0				0	0				0	0			0.0286012	0	12.7381
AZOTE_0001_61FVGAAXX:1:58:9347:21235	novel			0	0				0	0				0	0			0.327619	0	2.54761
AZOTE_0001_61FVGAAXX:1:69:9330:6857	novel			0	0				0	0				0	0			0.0286012	0	12.7381
AZOTE_0001_61FVGAAXX:1:7:8227:9047	novel			0	0				0	0				0	0			0.0164909	0	15.2857
AZOTE_0001_61FVGAAXX:1:71:16306:5889	novel			0	0				0	0				0	0			0.327619	0	2.54761
AZOTE_0001_61FVGAAXX:1:82:6313:2449	novel			0	0				0	0				0	0			0.327619	0	2.54761
AZOTE_0001_61FVGAAXX:1:9:2363:15857	novel			0	0				0	0				0	0			0.050248	0	10.1905
E4D3Z3Y01BILN1	novel		0.767158	47	53			0.156969	164	100			0.158809	20.7227	43.7899			1.38746e-06	20.7227	124.833
E4D3Z3Y01BRB91	novel		0.539414	17	25			7.4641e-06	234	566	2.42104		0.225766	82.8909	118.233			0.00293321	82.8909	28.0238
E4D3Z3Y01BW0TQ	novel		0.111242	3	16			0.105567	0	11				0	0			0.00959782	0	17.8333
E4D3Z3Y01BZ8WO	novel		1.70051e-67	2441	5345	2.19603		0.277515	2588	2807			4.53914e-38	6975.27	4181.94	-1.67264		8.99056e-267	6975.27	1503.09	-4.66618
E4D3Z3Y01C9R5R	novel		0.530441	10	16			0.674997	25	33			0.0375288	0	13.137			1.59363e-09	0	96.8094	+Inf
E4D3Z3Y01CESUS	novel			0	0				0	0				0	0			0.00562598	0	20.3809
E4D3Z3Y01CTAU8	novel		6.23175e-06	1587	2116	1.33425		2.92592e-09	1723	877	-1.96711		1.10319e-06	1964.51	2644.91	1.34726		0.0837403	1964.51	2168.02
E4D3Z3Y01EDUEZ	novel		6.49838e-09	641	299	-2.14549		2.02926e-57	3712	755	-4.93474		0.00305205	1827.74	2215.77	1.21277		0	1827.74	19695.6	10.9723
E4D3Z3Y01EHCCY	novel			0	0			0.927956	12	11			0.698425	12.4336	8.75799			0.0160746	12.4336	0
E8W526M03F3P9L	novel		0.208271	0	4			0.49027	4	11				0	0			0.166234	0	5.09523
E8W526M03F6603	novel		0.0292944	0	12			0.925389	21	22			0.0209838	16.5782	0			0.0589426	16.5782	43.3095
E8W526M03FI8QX	novel		0.800582	71	65			1.49741e-07	205	588	2.86837		0.0306172	82.8909	35.0319			0.163489	82.8909	53.4999
E8W526M03FWLE1	novel		0.894175	3	4			0.0458093	4	33				0	0			0.0899722	0	7.64284
E8W526M03G9DZL	novel		0.381062	44	61			0.000825465	139	22	-6.28547		0.726803	37.3009	43.7899			3.05607e-39	37.3009	616.523	16.5379
E8W526M03GIZ0Y	novel			0	0				0	0			0.248445	4.14455	0			0.251262	4.14455	12.7381
E8W526M03GTL95	novel		3.97582e-11	668	278	-2.40085		5.95207e-09	176	588	3.33541		1.94298e-08	725.295	1234.88	1.70345		8.73713e-37	725.295	112.095	-6.47433
E8W526M04H6J9E	novel		0.208271	0	4				0	0				0	0			0.050248	0	10.1905
E8W526M04I484S	novel			0	0				0	0			0.0894545	0	8.75799			2.66871e-06	0	58.5951
E8W526M04IJ5Y8	novel		1.2837e-08	34	188	5.55374		5.3594e-05	53	222	4.16219		0.913683	99.4691	96.3378			3.44519e-243	99.4691	3464.76	34.9501
E8W526M04IJLXI	novel			0	0				0	0			0.528592	4.14455	8.75799			0.383113	4.14455	10.1905
E8W526M04IV7SK	novel		0.00398505	376	544	1.44665		0.00392565	464	732	1.58032		1.01362e-18	422.744	1125.4	2.66401		7.65248e-16	422.744	104.452	-4.04853
E8W526M04JBO5D	novel		0.0681212	20	49			0.216043	111	166			1.16531e-13	464.189	109.475	-4.24165		1.03706e-32	464.189	35.6666	-13.0202
miR7696b-3p	novel		0.894175	3	4			0.150416	37	78			0.0201561	4.14455	30.653			0	4.14455	5253.18	1274.18
EVSUSMY01BFXHY	novel		0.856639	973	958			0.00163424	459	755	1.64279		0.812966	285.974	297.772			0.238813	285.974	236.928
EVSUSMY01BO06G	novel		2.54879e-131	22727	13806	-1.66126		1.77232e-110	29174	45327	1.57997		1.864e-290	44711.4	25271.2	-1.80527		0	44711.4	647.094	-72.2827
EVSUSMY01BTVXS	novel			0	0				0	0				0	0			0.327619	0	2.54761
EVSUSMY01CX447	novel		0.324768	146	180			0.515712	201	166			0.178813	153.348	205.813			0.000366494	153.348	61.1428
EVSUSMY01D5U7X	novel		0.00222576	88	184	2.0895		0.0723896	131	222			0.0176135	29.0118	78.8219			4.42522e-56	29.0118	805.046	27.7705
EVSUSMY01D67WF	novel		0.0118468	0	16			0.122919	21	55			0.937976	16.5782	17.516			0.7332	16.5782	20.3809
EVSUSMY01D6WRK	novel		0.143615	237	303			0.140801	209	133			0.330451	219.661	179.539			8.32428e-17	219.661	15.2857	-14.3733
EVSUSMY01D8S12	novel		1.031e-19	899	1797	2.00157		6.62742e-13	993	2042	2.05883		3.73061e-07	629.971	310.909	-2.02687		3.66624e-09	629.971	1077.64	1.71139
EVSUSMY01DB76E	novel			0	0			0.0458093	4	33			0.248445	4.14455	0			4.92731e-90	4.14455	1108.21	267.686
HELIUM_0001:7:11:743:1692	novel			0	0				0	0				0	0			0.0019639	0	25.4761
HELIUM_0001:7:11:869:1836	novel			0	0				0	0				0	0			0.00116738	0	28.0238
HELIUM_0001:7:16:500:1750	novel			0	0				0	0				0	0			0.0899722	0	7.64284
HELIUM_0001:7:16:97:1793	novel			0	0				0	0				0	0			0.050248	0	10.1905
HELIUM_0001:7:18:838:895	novel			0	0				0	0				0	0			0.166234	0	5.09523
HELIUM_0001:7:23:475:1686	novel			0	0				0	0				0	0			0.0899722	0	7.64284
HELIUM_0001:7:23:860:1006	novel			0	0				0	0				0	0			7.25627e-06	0	53.4999
HELIUM_0001:7:25:232:1311	novel			0	0				0	0				0	0			3.74924e-25	0	285.333	+Inf
HELIUM_0001:7:33:566:982	novel			0	0				0	0				0	0			0.327619	0	2.54761
HELIUM_0001:7:45:175:145	novel			0	0				0	0				0	0			0.050248	0	10.1905
HELIUM_0001:7:51:1458:1125	novel			0	0				0	0				0	0			0.327619	0	2.54761
HELIUM_0001:7:55:1122:959	novel			0	0				0	0				0	0			3.27786e-05	0	45.8571
HELIUM_0001:7:57:184:1211	novel			0	0				0	0				0	0			0.327619	0	2.54761
HELIUM_0001:7:7:237:1748	novel			0	0				0	0				0	0			1.98065e-05	0	48.4047
HELIUM_0001:7:71:1554:29	novel			0	0				0	0				0	0			1.92888e-11	0	119.738	+Inf
HELIUM_0001:7:8:969:1451	novel			0	0				0	0				0	0			9.01357e-05	0	40.7618
HELIUM_0001:7:88:1132:320	novel			0	0				0	0				0	0			0.00116738	0	28.0238
HELIUM_0001:7:93:1273:277	novel			0	0				0	0				0	0			0.0899722	0	7.64284
HELIUM_0001:8:103:136:442	novel			0	0				0	0				0	0			0.00331642	0	22.9285
HELIUM_0001:8:28:529:1243	novel			0	0				0	0				0	0			0.050248	0	10.1905
HELIUM_0001:8:29:1307:1004	novel			0	0				0	0				0	0			0.0899722	0	7.64284
HELIUM_0001:8:5:827:565	novel			0	0				0	0				0	0			0.327619	0	2.54761
HELIUM_0001:8:52:1578:1249	novel			0	0				0	0				0	0			0.166234	0	5.09523
HELIUM_0001:8:68:1739:1137	novel			0	0				0	0				0	0			0.0899722	0	7.64284
HELIUM_0001:8:92:696:10	novel			0	0				0	0				0	0			0.327619	0	2.54761
ahy-miR156c	known		1.21742e-91	1509	4445	2.95467		8.40753e-217	328	5981	18.3284		0.000333402	4683.34	5425.57	1.15935		8.42986e-10	4683.34	3666.02	-1.27881
ath-miR172c	known		6.22047e-12	807	1428	1.77125		0	1157	11950	10.4435		0.0674883	161.637	100.717			5.2423e-105	161.637	1880.14	11.6519
ath-miR319a	known		0.00162467	7	49	7.2432		5.77799e-05	29	166	5.79716		0.956121	8.28909	8.75799			0	8.28909	5181.85	628.392
bdi-miR166f	known		0	69124	140986	2.03961		0	199836	71092	-3.26323			42489.9	19088			0	42489.9	9594.32	-4.5808
bna-miR156a	known		0.753758	553	573			3.33453e-30	369	1653	4.48399		1.38934e-05	1765.58	2338.38	1.32519		1.81197e-108	1765.58	175.785	-10.0599
gma-miR156k	known		6.99206e-11	75	311	4.17114		2.29064e-16	29	433	15.0766		0.637749	174.071	192.676			2.15093e-11	174.071	20.3809	-8.54219
gma-miR5770b	known		3.39208e-11	146	4	-35.6262		1.05046e-09	1715	2818	1.64551		0.000257485	302.552	144.507	-2.09402		0.00242063	302.552	456.023
mtr-miR1510a-5p	known		0.0306478	88	41			0.764693	152	166			0.0839726	66.3127	113.854			2.82448e-12	66.3127	310.809	4.68817
mtr-miR156e	known		4.57679e-102	458	2619	5.73518		0	8200	29127	3.62861		0	210651	123952	-1.88612		0	210651	60197.6	-4.1663
mtr-miR156g	known		3.73077e-10	2085	2939	1.41053		0	17947	47568	2.733		0	253907	146245	-1.98671		0	253907	11046.5	-30.4674
mtr-miR159a	known		0.193572	3889	4113			1.14173e-18	6124	9054	1.48277		0.00395001	5168.25	5789.03	1.12081		0	5168.25	673164	396.458
mtr-miR159b	known		6.60352e-15	1444	2366	1.63938		1.82457e-265	759	8610	11.4361		1.47271e-11	393.732	884.557	2.2477		2.04146e-68	393.732	1900.52	4.83423
mtr-miR160a	known		0.787517	729	749			0.0028291	825	1187	1.44048		1.03032e-45	335.708	1554.54	4.63629		1.17088e-07	335.708	639.451	1.90536
mtr-miR160c	known		0.0654899	34	70			0.000198815	90	0	-Inf		0.23846	20.7227	39.4109			0.569097	20.7227	28.0238
mtr-miR162	known		0.0369553	580	450			0.0215327	1280	976			0.0458966	431.033	560.511			9.0463e-293	431.033	5227.71	12.1868
mtr-miR164a	known		1.07282e-50	123530	110358	-1.13617		2.0358e-296	21971	47136	2.20205		2.03441e-140	9718.96	3779.07	-2.58721		3.09382e-61	9718.96	14401.7	1.48885
mtr-miR166a	known		0	533697	426785	-1.25051		0	476877	329683	-1.85347		0	263788	512220	2.93076		0	263788	110689	-2.87874
mtr-miR167a	known		3.27898e-18	21547	18222	-1.18651		0	11162	32367	2.96336		2.29264e-49	13142.4	8674.79	-1.52186		0	13142.4	242.023	-55.0118
mtr-miR167b-5p	known		1.94596e-24	8982	6532	-1.37835		2.19791e-20	17056	21992	1.29589		2.46421e-16	3344.65	4869.44	1.45812		3.28674e-55	3344.65	1429.21	-2.3447
mtr-miR168b	known		5.38814e-135	114857	137270	1.22619		5.33121e-119	113701	143715	1.30828		0	72836.2	37834.5	-1.9978		0	72836.2	1385.9	-56.6052
mtr-miR169c	known		0.958503	17	16			8.91496e-38	0	699	+Inf		0.784223	53.8791	48.1689			0.00377396	53.8791	124.833
mtr-miR169d-5p	known		0.0570664	10	0			0.637915	131	111			0.0233862	613.393	788.219			2.41859e-54	613.393	15.2857	-40.1526
mtr-miR169g	known		1.10324e-06	14	111	8.14904		0.925389	21	22			0.00119664	12.4336	70.0639	5.63535		0.767839	12.4336	15.2857
mtr-miR169q	known		0.456442	3	8			0.42766	4	0			5.59341e-06	8.28909	96.3378	11.6233		0.929347	8.28909	7.64284
mtr-miR169p	known			0	0			0.00505929	0	33	+Inf		0.000130066	203.083	394.109	1.94101		5.57234e-17	203.083	10.1905	-19.9326
mtr-miR169q	known			0	0			0.0324282	62	11			0.781105	211.372	223.329			2.92833e-21	211.372	2.54761	-82.9858
mtr-miR171a	known		0.673028	7	4			0.366931	16	33			0.229803	0	4.37899			0.00959782	0	17.8333
mtr-miR171b	known		0.000675298	17	78	4.58744		0.0239307	33	100			0.592121	8.28909	4.37899			0.104692	8.28909	25.4761
mtr-miR171f	known		0.208271	0	4				0	0				0	0			0.000149815	0	38.2142
mtr-miR171h	known		8.66581e-25	4306	6340	1.47536		5.85006e-134	886	5759	6.5313		0	12669.9	49276.8	4.03904		0	12669.9	756.642	-16.9469
mtr-miR172a	known		0.455882	322	287			1.47738e-05	4270	3229	-1.32388		0.153511	124.336	175.16			0.00935174	124.336	61.1428
mtr-miR172b	known		2.06603e-260	16400	30497	1.88655		1.00484e-158	12159	25887	2.15912		6.20907e-06	3129.13	2434.72	-1.28611		3.06517e-275	3129.13	66.238	-47.3859
mtr-miR2086-3p	known		3.41514e-05	12149	13421	1.10615		0	18792	43751	2.38902		2.39899e-46	14638.5	10041	-1.46467		0	14638.5	871.284	-17.0358
mtr-miR2087-5p	known		0.00408956	24	78	3.27672		0.54936	21	11			0.372834	8.28909	17.516			4.59873e-06	8.28909	86.6189
mtr-miR2088b	known		2.03877e-10	1149	1813	1.57853		0.0205057	3585	3062			1.51126e-06	1802.88	2447.86	1.35863		4.90539e-54	1802.88	512.071	-3.52531
mtr-miR2111h	known		7.17475e-08	237	61	-3.86654		5.45239e-69	2687	166	-16.1839		0.206191	750.163	652.47			8.07423e-41	750.163	101.905	-7.3662
mtr-miR2119	known		0.102166	102	61			0.0069414	660	954	1.44532		0.23846	20.7227	39.4109			2.01928e-38	20.7227	547.737	26.4457
mtr-miR2592b	known		0.799454	24	20			0.746572	41	33			0.281552	4.14455	13.137			0.000478228	4.14455	48.4047
mtr-miR2592bi	known		4.97877e-06	58	192	3.33786		4.04644e-08	78	366	4.69946		0.0645405	74.6018	35.0319			0.0152523	74.6018	30.5714
mtr-miR2595	known			0	0				0	0				0	0			0.166234	0	5.09523
mtr-miR2610a	known		0.85078	7	8			0.261965	8	0			0.248445	4.14455	0			0.57907	4.14455	7.64284
mtr-miR2612a	known			0	0			0.42766	4	0				0	0			7.8363e-27	0	305.714	+Inf
mtr-miR2623	known			0	0				0	0				0	0			1.98065e-05	0	48.4047
mtr-miR2633	known		0.00675782	122	53	-2.29418		7.84764e-05	246	55	-4.43712		0.71524	29.0118	35.0319			2.56634e-24	29.0118	392.333	13.5281
mtr-miR2634	known		0.85078	7	8			0.397149	41	22			0.937976	16.5782	17.516			0.900212	16.5782	15.2857
mtr-miR2643a	known		0.339386	176	143			0.0101529	197	78			8.80079e-05	335.708	157.644	-2.12992		0.0120949	335.708	466.214
mtr-miR2648	known		0.21848	27	12			0.529112	12	22			0.930672	20.7227	21.895			4.18631e-07	20.7227	132.476	6.3935
mtr-miR2651	known		0.254534	183	143			0.303915	176	233			0.035325	194.794	118.233			2.17394e-08	194.794	45.8571	-4.24848
mtr-miR2661	known		1.11541e-98	2024	209	-9.71477		0.742234	29	22			0.0010126	124.336	39.4109	-3.15514		1.09297e-09	124.336	10.1905	-12.2026
mtr-miR2670f	known		0.208271	0	4			0.261965	8	0			0.968965	4.14455	4.37899			0.732029	4.14455	2.54761
mtr-miR390	known		0.741186	817	843			6.24018e-297	1920	12694	6.6843		0.12029	949.101	814.493			1.12629e-40	949.101	185.976	-5.10725
mtr-miR393a	known			0	0			0.105567	0	11			0.0894545	0	8.75799			0.166234	0	5.09523
mtr-miR396a-5p	known		0.837599	61	65			0.495121	312	266			0.494787	140.915	118.233			2.42545e-70	140.915	1342.59	9.53918
mtr-miR396b	known		1.32505e-56	2584	5251	2.03796		1.02632e-08	2707	3972	1.4691		6.29414e-76	1463.02	4273.9	2.92952		0	1463.02	23529.8	16.4464
mtr-miR398b	known		0.817778	10	12			0.0670531	90	33			0.229803	0	4.37899			3.06459e-08	0	81.5237	+Inf
mtr-miR408-3p	known		0.480527	54	41			3.68253e-06	185	499	2.70582		0.281552	4.14455	13.137			4.03933e-18	4.14455	224.19	54.1047
mtr-miR5037a	known		0.734894	20	16			0.00851898	45	0	-Inf		5.63409e-22	1077.58	2202.63	2.04636		2.58398e-68	1077.58	101.905	-10.5847
mtr-miR5204	known		5.7587e-05	10	78	7.64579		0.158289	57	22			0.0131382	530.502	376.593			2.15701e-17	530.502	147.762	-3.59163
mtr-miR5232	known		6.72607e-10	1227	704	-1.7444		1.65104e-15	1263	366	-3.45354		0.00624226	1338.69	1646.5	1.23032		5.01939e-09	1338.69	845.808	-1.58351
mtr-miR5239	known		0.0925804	271	201			0.999898	677	677			6.22083e-11	174.071	521.1	2.99465		0	174.071	5961.42	34.4465
mtr-miR5250	known		0.756055	1105	1134			8.3142e-45	2769	6280	2.27618		2.33907e-08	1554.2	976.515	-1.5925		1.182e-157	1554.2	5676.09	3.66722
mtr-miR5253	known		8.48514e-18	1712	2820	1.64881		2.06438e-50	1542	4549	2.95848		1.08813e-46	3203.73	1256.77	-2.55416		4.64897e-161	3203.73	471.309	-6.81616
mtr-miR5262	known		0.0053502	20	70	3.42042		0.0112097	16	78			4.15475e-05	4.14455	70.0639	16.9062		2.87006e-16	4.14455	201.262	48.5702
mtr-miR530	known		0.235569	14	4			0.42766	4	0			0.0894545	0	8.75799			0.0899722	0	7.64284
mtr-miR5558-5p	known		0.464827	20	12			0.0144734	8	55			0.0215258	24.8673	70.0639			4.87092e-15	24.8673	254.761	10.2472
mtr-miR5559-5p	known		0.0878821	47	20			0.975904	5329	5337			0.0159678	53.8791	118.233			2.73392e-53	53.8791	855.999	15.9002
mtr-miR5561-5p	known		0.630913	563	532			0.0324608	726	965			0.950625	621.682	626.196			6.06587e-26	621.682	129.928	-4.78716
mtr-miR5563-5p	known		0.27195	3	0			0.419133	25	11			0.00848198	37.3009	4.37899	-8.51843		3.05349e-05	37.3009	0
mtr-miR5740	known		0.321926	24	12			7.75815e-10	8	211	25.7024		0.0146294	149.204	74.4429			0.00474683	149.204	73.8808
ptc-miR160h	known		0.0258544	3	25				0	0			0.229803	0	4.37899			0.327619	0	2.54761
ptc-miR167f	known		3.14598e-49	34340	42055	1.23453		0	8787	42076	4.95504		2.17312e-29	5193.12	3091.57	-1.68332		0	5193.12	150.309	-34.7247
ptc-miR393a-3p	known		0.0108483	10	45			0.588287	41	55			0.0527226	45.59	91.9589			0.183936	45.59	25.4761
ptc-miR396f	known		0.208271	0	4				0	0			0.00724807	0	21.895	9.86083e+10		0.000249459	0	35.6666
vvi-miR171f	known		0.562242	186	209			1.85525e-11	509	67	-7.64364		1.3423e-16	203.083	700.639	3.45174		0.232801	203.083	249.666
vvi-miR2111	known		4.07421e-06	132	25	-5.38517		8.08069e-19	845	100	-8.4681		0.638254	439.322	468.552			3.0863e-31	439.322	33.119	-13.2703
zma-miR171f	known		0.894175	3	4				0	0			0.592121	8.28909	4.37899			0.104692	8.28909	25.4761
