# Supplementary material for: The small RNA diversity from Medicago truncatula roots under biotic interactions evidences the environmental plasticity of the miRNAome
Source: Genome Biol. 2014 Sep 24;15(9):457. doi: 10.1186/s13059-014-0457-4 (PMC4212123; doi:10.1186/s13059-014-0457-4)
Supplement: Additional file 11: Table S9 — Differential expression of miRNA in the Nod-LCO and Myc-LCO libraries. TPM: transcripts per million. Red and green cells correspond to significantly positive or negative ratio, respectively. Grey cells correspond to p-values inferior to 1.10−3. [file 13059_2014_457_MOESM11_ESM.xls]

## Sheet: Feuille1
MatureID	type		Treatment p-value	Repetition p-value		Myc-treated fitted TPM	Nod-treated fitted TPM	Control fitted TPM		Myc fold if differential	Nod fold if differential
204DVAAXX:1:100:511:243	novel		0.0648096	0.765522		4	10	14
204DVAAXX:1:104:568:153	novel		0.131545	0.00124023		76	97	68
204DVAAXX:1:109:60:211	novel		0.61607	0.366405		32	30	25
204DVAAXX:1:111:687:99	novel		0.376451	0.425438		1	4	1
204DVAAXX:1:115:305:539	novel		0.0149571	0.677207		7	4	17
204DVAAXX:1:116:804:988	novel		0.0276631	0.30749		6	0	2
204DVAAXX:1:117:892:119	novel		0.379629	0.466768		75	87	69
204DVAAXX:1:117:974:986	novel		0.385785	0.721541		20	12	14
204DVAAXX:1:118:3:885	novel		0.390047	0.343901		0	0	1
204DVAAXX:1:12:747:348	novel		0.888229	0.749584		2	2	3
204DVAAXX:1:12:845:670	novel		0.365849	0.437136		1	1	0
204DVAAXX:1:121:104:684	novel		0.0060466	0.11783		75	100	57
204DVAAXX:1:121:505:205	novel		0.0146647	0.0298747		18	37	17
204DVAAXX:1:123:717:595	novel		0.0357775	7.58268644161648e-05		77	103	65
204DVAAXX:1:124:265:484	novel		0.0432482	0.00487924		4	0	1
204DVAAXX:1:125:952:169	novel		0.462621	0.313826		63	53	50
204DVAAXX:1:128:456:671	novel		0.583741	0.0428012		4	2	2
204DVAAXX:1:13:549:498	novel		0.553296	0.78303		30	27	36
204DVAAXX:1:13:649:782	novel		0.000345592	0.968598		62	72	32			2.25
204DVAAXX:1:13:767:169	novel		0.106595	3.79493214484866e-05		130	171	135
204DVAAXX:1:137:144:971	novel		0.20834	0.163659		0	1	2
204DVAAXX:1:137:442:324	novel		8.53958e-05	0.366948		60	25	64			-2.56
204DVAAXX:1:14:326:719	novel		0.958928	0.00794983		30	29	28
204DVAAXX:1:144:276:71	novel		0.561213	0.816544		27	20	25
204DVAAXX:1:146:194:325	novel		0.0439908	0.148961		6	17	8
204DVAAXX:1:148:988:59	novel		0.714419	0.982103		3	1	2
204DVAAXX:1:15:212:458	novel		0.0606723	0.0582549		8	1	4
204DVAAXX:1:15:558:319	novel		0.110005	0.889919		10	21	11
204DVAAXX:1:15:684:513	novel		0.000114086	0.20844		20	1	11			-11
204DVAAXX:1:152:505:687	novel		0.459064	0.290599		6	9	12
204DVAAXX:1:154:170:857	novel		0.180213	0.91088		2	0	3
204DVAAXX:1:154:677:416	novel		0.391739	0.409538		0	0	1
204DVAAXX:1:155:659:976	novel		0.0646932	0.258075		10	15	5
204DVAAXX:1:16:953:972	novel		0.427564	0.129123		3	1	4
204DVAAXX:1:163:744:763	novel		0.324139	0.0412135		4	2	1
204DVAAXX:1:163:860:959	novel		0.947853	0.344125		3	2	3
204DVAAXX:1:167:105:210	novel		0.789623	0.0799913		20	19	23
204DVAAXX:1:168:733:996	novel		0.50773	0.237219		12	19	15
204DVAAXX:1:17:363:490	novel		0.160769	0.0760923		60	42	43
204DVAAXX:1:17:744:233	novel		0.0709641	0.0682722		7	7	16
204DVAAXX:1:175:654:403	novel		0.72843	0.370572		29	30	24
204DVAAXX:1:18:385:724	novel		0.162153	0.346482		85	88	67
204DVAAXX:1:184:380:951	novel		0.978128	0.0146509		2	2	2
204DVAAXX:1:190:959:444	novel		0.50771	0.750343		2	2	5
204DVAAXX:1:198:28:238	novel		0.43123	0.381416		44	42	33
204DVAAXX:1:198:375:549	novel		0.941366	0.445633		2	1	2
204DVAAXX:1:199:744:741	novel		0.000200499	3.02242428986371e-08		58	89	41			2.17073
204DVAAXX:1:20:314:948	novel		2.11371e-77	5.24168840473747e-66		1734	2386	1205		1.439	1.98008
204DVAAXX:1:204:797:733	novel		0.187189	0.0519568		1	2	0
204DVAAXX:1:205:142:647	novel		0.998497	0.392463		11	11	11
204DVAAXX:1:207:20:105	novel		0.286782	0.529084		42	58	47
204DVAAXX:1:21:209:576	novel		0.187152	0.690164		23	12	16
204DVAAXX:1:21:388:55	novel		1.27931e-31	2.7741672269743e-138		115	128	280		-2.43478	-2.1875
204DVAAXX:1:22:877:222	novel		0.273288	0.0823542		11	15	21
204DVAAXX:1:220:955:912	novel		0.793847	0.66858		46	40	44
204DVAAXX:1:221:415:73	novel		0.890383	0.45129		9	7	9
204DVAAXX:1:23:204:539	novel		4.19424e-21	2.86169426460511e-06		179	42	164			-3.90476
204DVAAXX:1:23:763:986	novel		5.88494e-06	0.00854609		317	428	295			1.45085
204DVAAXX:1:23:876:465	novel		2.50637e-08	0.586823		54	7	34			-4.85714
204DVAAXX:1:24:103:868	novel		0.477533	0.131321		12	20	16
204DVAAXX:1:24:383:906	novel		0.43792	0.982864		16	25	20
204DVAAXX:1:25:697:853	novel		0.0672121	0.74257		41	38	60
204DVAAXX:1:26:842:487	novel		0.751213	0.0411216		92	84	92
204DVAAXX:1:263:344:432	novel		0.000868695	0.103329		2	0	10
204DVAAXX:1:263:634:705	novel		0.206496	0.997797		16	7	15
204DVAAXX:1:268:706:434	novel		0.0285491	0.224657		39	19	27
204DVAAXX:1:27:584:281	novel		0.433084	0.0533896		11	12	7
204DVAAXX:1:279:268:92	novel		0.473417	0.136519		12	19	15
204DVAAXX:1:28:852:574	novel		0.0511627	0.249278		1	1	7
204DVAAXX:1:289:693:586	novel		0.724835	0.554195		11	7	11
204DVAAXX:1:294:212:467	novel		5.98701e-16	0.890446		148	43	161			-3.74419
204DVAAXX:1:294:247:201	novel		0.372048	0.159207		59	47	60
204DVAAXX:1:298:21:746	novel		0.0241008	5.01450940399667e-24		322	359	375
204DVAAXX:1:3:796:213	novel		4.73479e-06	0.860648		3886	4035	3591		1.08215	1.12364
204DVAAXX:1:3:921:219	novel		7.20236e-05	0.183294		34	7	35			-5
204DVAAXX:1:305:334:294	novel		0.595875	0.377876		16	20	14
204DVAAXX:1:305:496:350	novel		0.0975187	0.13858		75	108	92
204DVAAXX:1:32:540:822	novel		0.748639	0.148424		2	1	1
204DVAAXX:1:32:914:588	novel		0.37245	0.775655		7	6	3
204DVAAXX:1:323:187:649	novel		0.381503	0.424722		25	35	24
204DVAAXX:1:323:69:986	novel		0.0802877	0.428928		18	29	33
204DVAAXX:1:33:869:538	novel		0.0503248	0.00634592		26	47	29
204DVAAXX:1:36:486:175	novel		0.134026	0.0772647		3	2	8
204DVAAXX:1:37:241:436	novel		0.000524525	0.381319		92	129	71			1.8169
204DVAAXX:1:38:207:882	novel		0.987559	0.687192		6	6	6
204DVAAXX:1:38:438:58	novel		0.376713	0.813966		54	53	67
204DVAAXX:1:38:891:306	novel		0.951486	0.478171		2	2	2
204DVAAXX:1:39:940:940	novel		0.347333	0.5961		109	124	100
204DVAAXX:1:4:295:688	novel		0.845329	0.442068		1085	1113	1082
204DVAAXX:1:4:984:557	novel		3.03606e-06	8.88200402839502e-05		599	726	526			1.38023
204DVAAXX:1:44:263:792	novel		5.39559e-06	0.186435		191	108	190			-1.75926
204DVAAXX:1:45:888:977	novel		0.0232608	0.0241058		6	0	3
204DVAAXX:1:48:383:785	novel		0.915212	0.616992		4	4	5
204DVAAXX:1:49:690:984	novel		0.0712787	0.420514		0	2	0
204DVAAXX:1:5:238:568	novel		0.0974822	0.118558		14	16	26
204DVAAXX:1:5:372:183	novel		0.263377	0.0583727		8	9	3
204DVAAXX:1:5:777:691	novel		0.615614	0.521706		115	105	103
204DVAAXX:1:57:433:454	novel		0.164594	3.46668806383527e-05		118	145	108
204DVAAXX:1:57:805:579	novel		0.797233	0.109337		6	6	4
204DVAAXX:1:58:327:152	novel		6.44255e-15	1.04702990570856e-07		48	155	50			3.1
204DVAAXX:1:58:827:915	novel		0.796184	0.116181		25	31	25
204DVAAXX:1:64:887:276	novel		0.000603522	0.00445889		34	77	52		-1.52941
204DVAAXX:1:69:700:457	novel		2.907e-06	6.48318375757812e-08		177	249	138			1.80435
204DVAAXX:1:7:295:638	novel		0.258385	0.194971		1	0	2
204DVAAXX:1:70:355:305	novel		0.0173644	0.338828		64	59	36
204DVAAXX:1:71:147:94	novel		8.1376e-12	7.48867433750242e-16		267	402	210			1.91429
204DVAAXX:1:76:768:743	novel		0.316907	0.359249		50	55	65
204DVAAXX:1:78:754:123	novel		2.28742e-06	0.0823909		63	20	68			-3.4
204DVAAXX:1:81:753:107	novel		0.06616	0.867365		26	25	13
204DVAAXX:1:82:176:232	novel		0.00657909	0.453058		3	11	16
204DVAAXX:1:83:959:886	novel		0.243888	0.651188		18	16	10
204DVAAXX:1:86:163:286	novel		0.0433926	0.0038597		18	10	24
204DVAAXX:1:87:827:131	novel		0.391739	0.409538		0	0	1
204DVAAXX:1:93:172:978	novel		0.73146	0.317584		5	2	4
204DVAAXX:1:93:828:208	novel		0.169818	0.879601		3	0	2
204DVAAXX:2:114:609:756	novel		0.114798	0.444492		2	0	0
204DVAAXX:2:12:561:128	novel		0.310627	0.0665122		0	1	2
204DVAAXX:2:127:348:645	novel		0.857284	0.160089		61	55	55
204DVAAXX:2:128:734:86	novel		0.0480665	0.36401		8	4	1
204DVAAXX:2:185:210:515	novel		0.586298	0.706676		8	12	8
204DVAAXX:2:212:278:171	novel		0.00613407	0.234601		20	41	17
204DVAAXX:2:217:939:819	novel		0.418739	0.00961867		111	113	131
204DVAAXX:2:235:688:205	novel		0.51989	0.114176		15	20	14
204DVAAXX:2:24:551:888	novel		0.314993	0.0884892		10	14	6
204DVAAXX:2:32:528:805	novel		0.441077	0.649879		20	24	16
204DVAAXX:2:40:473:685	novel		0.0951003	0.109152		2	0	0
204DVAAXX:2:7:379:788	novel		0.0245668	8.29668521743193e-05		121	145	162
204DVAAXX:2:86:670:202	novel		0.517651	0.392527		1	0	1
204DVAAXX:2:99:754:737	novel		0.721941	0.00225867		11	10	13
204DVAAXX:3:101:555:93	novel		0.340085	0.335835		1	0	2
204DVAAXX:3:133:725:372	novel		0.610109	0.0265555		8	11	6
204DVAAXX:3:149:618:723	novel		0.214142	0.000653149		49	72	56
204DVAAXX:3:180:606:873	novel		0.43368	0.043472		11	16	11
204DVAAXX:3:180:914:146	novel		0.389872	0.0133516		100	108	86
204DVAAXX:3:190:350:58	novel		0.32521	0.656275		4	10	6
204DVAAXX:3:32:634:823	novel		0.94204	0.483879		8	9	10
204DVAAXX:3:329:434:956	novel		0.12343	0.708948		13	21	25
204DVAAXX:3:37:365:864	novel		0.155444	0.706996		28	40	24
204DVAAXX:3:41:705:854	novel		0.0975558	0.544981		7	15	6
204DVAAXX:3:42:769:231	novel		0.391739	0.409538		0	0	1
204DVAAXX:3:44:498:486	novel		0.0824434	0.012752		21	14	29
204DVAAXX:3:50:624:308	novel		0.372259	0.336347		1	0	0
204DVAAXX:3:51:558:941	novel		0.174357	0.00226134		28	21	33
204DVAAXX:3:70:427:398	novel		0.901093	0.31816		10	12	10
204DVAAXX:3:89:618:955	novel		0.583005	0.198649		7	9	5
204DVAAXX:3:92:621:167	novel		0.266959	0.000245182		64	79	56
207G6AAXX:1:108:628:401	novel		6.03508e-08	0.00078276		73	156	75			2.08
207G6AAXX:1:118:359:697	novel		0.0417523	0.643637		1	2	8
207G6AAXX:1:180:185:539	novel		0.237693	0.265098		0	1	0
207G6AAXX:1:187:868:382	novel		0.126549	0.030319		4	1	8
207G6AAXX:1:220:851:531	novel		0.465843	0.810492		9	9	5
207G6AAXX:1:308:550:762	novel		0.0988699	0.79877		25	17	33
207G6AAXX:1:47:175:742	novel		0.257387	0.868969		2	6	2
207G6AAXX:1:58:480:677	novel		0.0907353	0.816299		12	6	4
207G6AAXX:1:67:740:719	novel		0.420897	0.783217		12	14	8
207G6AAXX:1:71:231:644	novel		0.950551	0.828148		26	24	24
207G6AAXX:1:80:823:494	novel		0.167869	0.255962		25	15	15
207G6AAXX:2:145:549:392	novel		0.119973	0.792225		8	19	10
207G6AAXX:2:170:330:668	novel		0.502709	0.0393242		10	6	6
207G6AAXX:2:233:434:536	novel		0.408644	0.500932		6	2	6
207G6AAXX:2:51:73:687	novel		0.729278	0.071752		7	7	11
207G6AAXX:3:267:286:450	novel		0.0507933	0.350202		9	1	5
207G6AAXX:4:135:532:575	novel		0.574129	0.698042		21	24	28
207G6AAXX:4:137:563:742	novel		0.739255	0.0884623		50	43	47
207G6AAXX:4:263:469:129	novel		0.725069	0.539282		4	2	2
207G6AAXX:4:279:910:301	novel		2.99109e-08	2.15153179587956e-05		30	53	8		3.75	6.625
207G6AAXX:4:68:259:473	novel		0.52735	0.893396		16	24	19
20F1DAAXX:6:17:613:233	novel		0.271485	0.458732		12	21	13
20F1DAAXX:7:173:674:213	novel		0.0983762	0.190938		0	4	1
20F1DAAXX:7:198:435:924	novel		0.803303	0.304896		3	2	4
20F1DAAXX:7:236:104:187	novel		0.00112995	0.299181		24	26	54
20F1DAAXX:7:53:192:555	novel		0.0113645	0.113951		4	0	0
20F1DAAXX:7:8:702:97	novel		0.329174	0.222969		15	9	17
20F1DAAXX:8:199:47:427	novel		0.00252254	0.00342924		7	0	1
20F1DAAXX:8:68:493:373	novel		0.460517	0.973811		7	12	8
20F1DAAXX:8:92:323:17	novel		0.101572	0.114471		0	2	0
31_HELIUM_0000:7:100:12088:9250	novel		0.421075	0.0477729		1	4	1
32_HELIUM_0000:1:62:16450:13727	novel		0.00817683	0.386728		0	6	1
ahy-miR156c	known		0.343312	0.00119633		933	974	1006
ath-miR172c	known		0	0		12537	11435	5670		2.21111	2.01675
ath-miR319a	known		0.000284066	0.291257		3760	4110	4019
AZOTE_0001_61FVGAAXX:1:1:15719:14450	novel		0.184304	0.0630638		5	1	6
AZOTE_0001_61FVGAAXX:1:1:7702:14335	novel		0.264755	0.463383		1	1	4
AZOTE_0001_61FVGAAXX:1:10:1676:21066	novel		0.116929	0.918606		29	26	16
AZOTE_0001_61FVGAAXX:1:106:14376:20179	novel		0.140527	0.332825		4	11	5
AZOTE_0001_61FVGAAXX:1:11:18122:9806	novel		0.0424043	0.990845		3	10	2
AZOTE_0001_61FVGAAXX:1:12:18184:16367	novel		0.977337	0.632798		24	24	24
AZOTE_0001_61FVGAAXX:1:15:8847:7166	novel		0.308384	0.330382		1	0	0
AZOTE_0001_61FVGAAXX:1:16:17126:14193	novel		0.837066	0.0238248		9	9	7
AZOTE_0001_61FVGAAXX:1:3:18134:6749	novel		0.415028	0.133434		7	12	7
AZOTE_0001_61FVGAAXX:1:34:8442:6337	novel		0.949379	0.532405		4	4	5
AZOTE_0001_61FVGAAXX:1:38:18284:4909	novel		0.141654	0.536496		9	9	3
AZOTE_0001_61FVGAAXX:1:43:15981:1785	novel		0.237693	0.265098		0	1	0
AZOTE_0001_61FVGAAXX:1:5:1908:11829	novel		0.00274731	0.0154663		9	24	5
AZOTE_0001_61FVGAAXX:1:58:9347:21235	novel		0.86738	0.00243439		10	10	9
AZOTE_0001_61FVGAAXX:1:69:9330:6857	novel		0.760598	0.90783		7	5	8
AZOTE_0001_61FVGAAXX:1:7:8227:9047	novel		0.51658	0.810484		2	4	5
AZOTE_0001_61FVGAAXX:1:71:16306:5889	novel		0.319189	0.438949		4	2	1
AZOTE_0001_61FVGAAXX:1:82:6313:2449	novel		0.0458027	0.374592		3	0	5
AZOTE_0001_61FVGAAXX:1:9:2363:15857	novel		0.212367	0.347316		35	35	48
AZOTE_0001_61FVGAAXX:3:62:7832:20773	novel		0.0873571	0.962464		9	2	3
AZOTE_0001_61FVGAAXX:3:93:12933:13709	novel		0.822158	0.537361		3	4	2
bdi-miR166f	known		1.35022e-119	0.0015184		14463	17817	13674		1.0577	1.30298
bna-miR156a	known		5.76282e-38	2.69493543022452e-12		651	266	663			-2.49248
E4D3Z3Y01BILN1	novel		0.55644	0.608043		28	31	23
E4D3Z3Y01BRB91	novel		0.339457	0.2178		135	155	133
E4D3Z3Y01BW0TQ	novel		0.483223	0.135304		1	0	1
E4D3Z3Y01BZ8WO	novel		1.1696e-08	6.36306316235014e-16		1195	1254	1475		-1.23431	-1.17624
E4D3Z3Y01C9R5R	novel		0.857924	0.794062		29	25	28
E4D3Z3Y01CESUS	novel		0.0620427	0.0385365		14	17	7
E4D3Z3Y01CTAU8	novel		1.02422e-40	4.75581460065457e-34		3387	2605	3756		-1.10895	-1.44184
E4D3Z3Y01EDUEZ	novel		6.52858e-19	6.37559663539002e-191		6251	6038	6847		-1.09534	-1.13398
E4D3Z3Y01EHCCY	novel		0.73007	0.230383		1	2	1
E8W526M03F3P9L	novel		0.513746	0.381382		20	22	27
E8W526M03F6603	novel		0.226542	0.113408		98	124	105
E8W526M03FI8QX	novel		0.86986	0.277515		31	35	32
E8W526M03FWLE1	novel		0.345987	0.792488		1	1	4
E8W526M03G9DZL	novel		0.00516795	2.70721189868187e-05		72	108	62
E8W526M03GIZ0Y	novel		0.956123	0.560575		3	4	3
E8W526M03GTL95	novel		0.00559995	0.00538799		88	115	70
E8W526M04H6J9E	novel		0.340921	0.276092		13	21	21
E8W526M04I484S	novel		0.178866	0.925841		0	2	2
E8W526M04IJ5Y8	novel		7.22125e-88	1.11259220175396e-05		1041	1961	916			2.14083
E8W526M04IJLXI	novel		0.908187	0.00130387		4	5	4
E8W526M04IV7SK	novel		0.380278	0.271732		34	30	24
E8W526M04JBO5D	novel		0.940572	0.853279		20	19	21
mtr-miR7696b-3p	novel		1.83404e-18	1.17579849150442e-11		2997	2547	3218			-1.26345
EVSUSMY01BFXHY	novel		0.000109864	3.68426869717631e-09		174	254	165			1.53939
EVSUSMY01BO06G	novel		1.0325e-98	5.60257868250955e-07		1377	682	1807		-1.31227	-2.64956
EVSUSMY01BTVXS	novel		0.000765948	0.0237227		13	35	10			3.5
EVSUSMY01CX447	novel		0.686564	0.417591		29	22	25
EVSUSMY01D5U7X	novel		0.0254881	0.00585983		271	320	254
EVSUSMY01D67WF	novel		0.952951	0.605297		67	63	65
EVSUSMY01D6WRK	novel		0.244891	0.0407404		39	55	38
EVSUSMY01D8S12	novel		0.788545	8.58884507242465e-06		224	219	226
EVSUSMY01DB76E	novel		3.35178e-18	6.08041077686986e-21		4177	3423	3976			-1.16155
gma-miR156k	known		0.0389591	0.967298		8	2	13
gma-miR5770b	known		0.134763	6.4407073991036e-13		2282	2332	2383
HELIUM_0000:6:21:18379:4188	novel		0.517651	0.392527		1	0	1
HELIUM_0000:7:19:16359:10939	novel		0.166651	0.676201		2	0	3
HELIUM_0000:7:33:6497:13326	novel		0.293787	0.24656		0	0	1
HELIUM_0001:7:11:743:1692	novel		0.913801	0.219568		18	20	18
HELIUM_0001:7:11:869:1836	novel		0.641583	0.748964		15	11	11
HELIUM_0001:7:16:500:1750	novel		0.103215	0.224722		7	2	10
HELIUM_0001:7:16:97:1793	novel		0.128091	0.785662		3	6	1
HELIUM_0001:7:18:838:895	novel		0.370846	0.0911675		0	1	1
HELIUM_0001:7:2:168:1657	novel		0.428226	0.487034		1	1	0
HELIUM_0001:7:23:475:1686	novel		0.145165	0.802217		11	20	10
HELIUM_0001:7:23:860:1006	novel		0.345219	0.586642		10	6	13
HELIUM_0001:7:25:232:1311	novel		0.0016351	0.00812989		49	81	40
HELIUM_0001:7:33:566:982	novel		0.85151	0.734359		2	1	1
HELIUM_0001:7:43:484:570	novel		0.67693	0.65386		3	1	2
HELIUM_0001:7:45:175:145	novel		0.791521	0.297877		4	2	3
HELIUM_0001:7:51:1458:1125	novel		0.583888	0.0815899		1	2	1
HELIUM_0001:7:55:1122:959	novel		0.944671	0.0921261		2	2	2
HELIUM_0001:7:57:184:1211	novel		0.0875287	0.0162654		6	4	1
HELIUM_0001:7:7:237:1748	novel		0.332836	0.190884		4	10	7
HELIUM_0001:7:71:1554:29	novel		0.00787744	0.360817		28	17	41
HELIUM_0001:7:8:969:1451	novel		0.149952	0.369526		18	9	11
HELIUM_0001:7:88:1132:320	novel		0.378172	0.990364		16	9	13
HELIUM_0001:7:9:478:686	novel		0.106003	0.237211		3	11	5
HELIUM_0001:7:93:1273:277	novel		0.873347	0.728474		12	10	10
HELIUM_0001:8:103:136:442	novel		0.388813	0.374474		10	15	17
HELIUM_0001:8:20:756:1895	novel		0.861685	0.158681		1	1	2
HELIUM_0001:8:28:529:1243	novel		0.89277	0.0267166		8	7	9
HELIUM_0001:8:29:1307:1004	novel		0.295592	0.109713		11	6	6
HELIUM_0001:8:5:827:565	novel		0.0379435	0.896164		14	24	9
HELIUM_0001:8:52:1578:1249	novel		0.365704	0.168083		4	7	9
HELIUM_0001:8:58:1687:742	novel		0.373654	0.746435		2	5	6
HELIUM_0001:8:68:1739:1137	novel		0.145692	0.00321267		4	11	4
HELIUM_0001:8:92:696:10	novel		0.170926	0.544489		6	6	13
mtr-miR1510a-5p	known		5.16974e-12	3.71180539980379e-39		2356	2433	1968		1.19715	1.23628
mtr-miR156e	known		2.02624e-119	8.69961958313169e-50		22288	17276	19809		1.12515	-1.14662
mtr-miR156g	known		0	0		49885	31329	34953		1.4272	-1.11568
mtr-miR159a	known		0	0		617179	609388	653301		-1.05853	-1.07206
mtr-miR159b	known		4.50337e-29	1.08654746822068e-56		4628	4055	5353		-1.15666	-1.3201
mtr-miR160a	known		4.12465e-100	1.86090153999571e-18		1229	2077	873		1.40779	2.37915
mtr-miR160c	known		0.0115102	0.00370154		27	40	16
mtr-miR162	known		0.00493128	3.1035892993734e-05		1429	1290	1466
mtr-miR164a	known		0.174103	3.34582823701237e-55		54158	54261	54790
mtr-miR166a	known		0	1.35401815808165e-205		129728	161694	120142		1.07979	1.34586
mtr-miR167a	known		0.351256	0.807174		51	48	64
mtr-miR167b-5p	known		2.08598e-76	2.22394210474856e-05		1851	858	1666		1.11104	-1.94172
mtr-miR168b	known		2.40586e-46	5.35850546416748e-21		2665	3024	1989		1.33987	1.52036
mtr-miR169c	known		0.278234	9.32179816869463e-05		108	135	112
mtr-miR169d-5p	known		0.822243	0.00156201		15	14	13
mtr-miR169g	known		0.0179508	0.0364161		21	42	24
mtr-miR169m	known		0.516164	0.00524709		15	10	10
mtr-miR169p	known		0.9564	0.251889		1	1	1
mtr-miR169q	known		0.57069	0.826232		6	7	4
mtr-miR171a	known		0.0474864	8.41487808564509e-06		11	19	6
mtr-miR171b	known		0.0687252	0.558466		31	51	33
mtr-miR171f	known		0.0034555	0.147681		98	125	73
mtr-miR171h	known		0.0928066	0.0751871		86	62	90
mtr-miR172a	known		4.76897e-10	1.98595465901631e-15		1191	887	1183			-1.33371
mtr-miR172b	known		0.00491262	0.0058112		540	530	448
mtr-miR2086-3p	known		2.15337e-45	1.30880405847348e-06		1231	611	1149			-1.88052
mtr-miR2087-5p	known		4.80798e-05	0.0203165		51	15	34			-2.26667
mtr-miR2088b	known		1.67686e-12	0.0334812		252	361	184		1.36957	1.96196
mtr-miR2111h	known		5.87192e-80	9.54212146301034e-09		1604	2479	1275		1.25804	1.94431
mtr-miR2119	known		0.000159785	0.000891465		39	10	39			-3.9
mtr-miR2592b	known		0.0027611	0.0937469		86	128	76
mtr-miR2592bi	known		0.441227	0.377582		40	53	42
mtr-miR2595	known		0.864197	0.105099		2	1	1
mtr-miR2610a	known		0.289785	0.0435413		21	35	27
mtr-miR2612a	known		0.00848589	0.00100801		164	191	136
mtr-miR2623	known		3.29796e-07	0.0927296		28	53	10			5.3
mtr-miR2633	known		0.615437	0.513554		140	124	127
mtr-miR2634	known		0.114079	0.266962		29	25	16
mtr-miR2643a	known		0.067024	0.00031656		288	346	342
mtr-miR2648	known		6.2627e-09	0.00705908		177	247	121			2.04132
mtr-miR2651	known		0.542928	0.900524		32	25	33
mtr-miR2661	known		0.0788425	0.0210653		21	41	27
mtr-miR2670f	known		0.483223	0.135304		1	0	1
mtr-miR390	known		6.94175e-05	0.120171		686	677	547		1.25411	1.23766
mtr-miR393a	known		0.086668	0.359073		10	14	4
mtr-miR396a-5p	known		5.69482e-22	3.62940310474813e-31		1623	2029	1382		1.17438	1.46816
mtr-miR396b	known		7.36518e-125	3.87282404712328e-228		5711	7093	4326		1.32016	1.63962
mtr-miR398b	known		4.49529e-16	2.00014379478502e-08		751	1032	690			1.49565
mtr-miR408-3p	known		3.81978e-14	4.89363987772792e-08		1238	1575	1195			1.31799
mtr-miR5037a	known		0.0593968	0.086145		0	4	1
mtr-miR5204	known		0.000159083	4.15461911124334e-65		108	136	182		-1.68519
mtr-miR5232	known		3.42403e-25	0.000189276		2753	3416	2602		1.05803	1.31284
mtr-miR5239	known		0	4.52600230373651e-77		14711	6003	16879		-1.14737	-2.81176
mtr-miR5250	known		6.0201e-277	1.25904756290414e-111		5566	7958	3890		1.43085	2.04576
mtr-miR5253	known		0.0403301	2.31731602167475e-05		196	180	155
mtr-miR5262	known		0.644054	0.686382		11	16	14
mtr-miR530	known		0.836233	0.0492029		10	10	12
mtr-miR5558-5p	known		0.558043	0.0938762		62	59	51
mtr-miR5561-5p	known		0.28233	0.447013		130	110	108
mtr-miR5563-5p	known		0.0292193	0.154921		1	7	1
mtr-miR5740	known		0.0096395	0.00466588		106	63	92
ptc-miR160h	known		0.237786	0.0644052		0	2	1
ptc-miR167f	known		0.257867	0.000136062		78	62	77
ptc-miR393a-3p	known		0.105563	0.155317		71	67	48
ptc-miR396f	known		0.0602824	0.764921		11	2	5
vvi-miR171f	known		5.34197e-08	0.000423384		1505	1795	1499			1.19746
vvi-miR2111	known		1.94581e-09	0.243634		767	994	729			1.36351
zma-miR171f	known		0.0774861	0.482932		150	193	158
