# Supplementary material for: The small RNA diversity from Medicago truncatula roots under biotic interactions evidences the environmental plasticity of the miRNAome
Source: Genome Biol. 2014 Sep 24;15(9):457. doi: 10.1186/s13059-014-0457-4 (PMC4212123; doi:10.1186/s13059-014-0457-4)
Supplement: Additional file 12: Table S10 — List of mature miRNAs grouped in the different modules of the WGCNA networks. miRNA annotation corresponds to the names for miRNAs already described in miRBase V20 or new putative variants of known miRNA families (−like). S10a: List of miRNAs in the WGCNA network in response to Nod and Myc symbiotic factors. S10b: List of miRNAs in the WGCNA network in response to root symbionts and pathogens. [file 13059_2014_457_MOESM12_ESM.xlsx]

## Sheet: S9a
MiRNA ID	MiRNA Annotation	WGCNA Module
mtr-miR156g	miR156g	cyan
mtr-miR159a	miR159a	cyan
mtr-miR164a	miR164a	cyan
mtr-miR169d-5p	miR169d-5p	cyan
mtr-miR171f	miR171f	cyan
mtr-miR172a	miR172a	cyan
ath-miR172c	miR172a-like	cyan
mtr-miR172b	miR172b	cyan
mtr-miR2087-5p	miR2087-5p	cyan
204DVAAXX:1:12:274:48	miR2592a-3p-like	cyan
204DVAAXX:1:149:148:548	miR2619b-5p-like	cyan
mtr-miR2670f	miR2670f	cyan
mtr-miR390	miR390	cyan
mtr-miR398a-5p	miR398a-5p	cyan
204DVAAXX:2:247:865:72	miR5205a-like	cyan
mtr-miR5215	miR5215	cyan
mtr-miR5253	miR5253	cyan
mtr-miR5274a	miR5274a	cyan
mtr-miR5747	miR5747	cyan
EVSUSMY01DB76E	sly-miR482*	cyan
204DVAAXX:1:109:60:211		cyan
204DVAAXX:1:163:744:763		cyan
204DVAAXX:1:27:584:281		cyan
AZOTE_0001_61FVGAAXX:1:16:17126:14193		cyan
HELIUM_0001:7:57:184:1211		cyan
204DVAAXX:1:124:265:484		cyan
204DVAAXX:1:15:212:458		cyan
204DVAAXX:1:15:684:513		cyan
204DVAAXX:1:26:842:487		cyan
204DVAAXX:1:32:540:822		cyan
204DVAAXX:1:45:888:977		cyan
204DVAAXX:2:40:473:685		cyan
207G6AAXX:1:58:480:677		cyan
20F1DAAXX:7:53:192:555		cyan
20F1DAAXX:8:199:47:427		cyan
AZOTE_0001_61FVGAAXX:1:15:8847:7166		cyan
AZOTE_0001_61FVGAAXX:1:71:16306:5889		cyan
E4D3Z3Y01BW0TQ		cyan
E8W526M04IV7SK		cyan
HELIUM_0001:8:29:1307:1004		cyan
204DVAAXX:1:146:194:325		cyan
207G6AAXX:2:145:549:392		cyan
204DVAAXX:1:38:207:882		cyan
204DVAAXX:1:81:753:107		cyan
AZOTE_0001_61FVGAAXX:1:1:15719:14450		cyan
mtr-miR2634		cyan
204DVAAXX:1:23:204:539		cyan
204DVAAXX:1:93:828:208		cyan
204DVAAXX:2:114:609:756		cyan
207G6AAXX:2:51:73:687		cyan
HELIUM_0001:7:43:484:570		cyan
204DVAAXX:1:23:876:465		cyan
HELIUM_0001:7:16:500:1750		cyan
HELIUM_0001:7:23:475:1686		cyan
204DVAAXX:1:263:634:705		cyan
204DVAAXX:1:154:170:857		cyan
E8W526M03FWLE1		cyan
204DVAAXX:1:57:805:579		cyan
207G6AAXX:1:80:823:494		cyan
ptc-miR393a-3p		cyan
204DVAAXX:1:70:355:305		cyan
EVSUSMY01EGIU5	ath-miR394	green
EVSUSMY01EAALD	gma-miR1509a	green
207G6AAXX:2:50:233:706	gma-miR2108a	green
E8W526M04I757V	gma-miR4376-5p	green
gma-miR5770b	gma-miR5770b	green
EVSUSMY01E17TU	miR1507-3p-like	green
204DVAAXX:1:47:672:376	miR1507-5p-like	green
mtr-miR1510a-5p	miR1510a-5p	green
bna-miR156a	miR156a-like	green
gma-miR156k	miR156a-like	green
ahy-miR156c	miR156a-like	green
mtr-miR156e	miR156e	green
mtr-miR159b	miR159b	green
mtr-miR160a	miR160a	green
ptc-miR160h	miR160a-like	green
mtr-miR160c	miR160c	green
mtr-miR162	miR162	green
mtr-miR166a	miR166a	green
bdi-miR166f	miR166a-like	green
E8W526M04IB8GH	miR166a-like	green
mtr-miR167b-5p	miR167b-5p	green
mtr-miR168b	miR168b	green
mtr-miR169c	miR169c	green
mtr-miR169r	miR169r	green
mtr-miR171a	miR171a	green
zma-miR171f	miR171f-like	green
mtr-miR2086-3p	miR2086-3p	green
mtr-miR2088b	miR2088b	green
mtr-miR2089-5p	miR2089-5p	green
E4D3Z3Y01CK6W2	miR2111a-like	green
EVSUSMY01B76KK	miR2111a-like	green
vvi-miR2111	miR2111a-like	green
mtr-miR2111h	miR2111h	green
mtr-miR2118	miR2118	green
mtr-miR2119	miR2119	green
mtr-miR2586b	miR2586b	green
mtr-miR2592aa	miR2592aa	green
mtr-miR2592b	miR2592b	green
mtr-miR2592bi	miR2592bi	green
204DVAAXX:1:47:244:493	miR2592bl-5p-like	green
mtr-miR2596	miR2596	green
mtr-miR2600e	miR2600e	green
mtr-miR2610a	miR2610a	green
204DVAAXX:1:4:247:604	miR2610a-like	green
mtr-miR2612a	miR2612a	green
mtr-miR2623	miR2623	green
204DVAAXX:1:159:171:199	miR2638a-like	green
mtr-miR2648	miR2648	green
mtr-miR2661	miR2661	green
mtr-miR2670e	miR2670e	green
ath-miR319a	miR319a-like	green
mtr-miR393a	miR393a	green
mtr-miR396a-5p	miR396a-5p	green
mtr-miR396b	miR396b	green
mtr-miR398b	miR398b	green
204DVAAXX:3:26:584:753	miR5205a-like	green
207G6AAXX:4:84:387:471	miR5205a-like	green
20F1DAAXX:8:36:70:928	miR5205a-like	green
mtr-miR5221	miR5221	green
mtr-miR5232	miR5232	green
204DVAAXX:1:26:850:133	miR5234-like	green
mtr-miR5237	miR5237	green
mtr-miR5239	miR5239	green
204DVAAXX:1:14:142:991	miR5241a-like	green
mtr-miR5248	miR5248	green
mtr-miR5250	miR5250	green
mtr-miR5275	miR5275	green
20F1DAAXX:6:200:383:227	miR5287a-like	green
mtr-miR5563-5p	miR5563-5p	green
mtr-miR5740	miR5740	green
mtr-miR5760	miR5760	green
204DVAAXX:1:104:568:153		green
204DVAAXX:1:117:892:119		green
204DVAAXX:1:121:104:684		green
204DVAAXX:1:121:505:205		green
204DVAAXX:1:123:717:595		green
204DVAAXX:1:13:767:169		green
204DVAAXX:1:199:744:741		green
204DVAAXX:1:204:797:733		green
204DVAAXX:1:23:763:986		green
204DVAAXX:1:24:103:868		green
204DVAAXX:1:294:212:467		green
204DVAAXX:1:3:921:219		green
204DVAAXX:1:305:496:350		green
204DVAAXX:1:323:187:649		green
204DVAAXX:1:37:241:436		green
204DVAAXX:1:44:263:792		green
204DVAAXX:1:5:372:183		green
204DVAAXX:1:57:433:454		green
204DVAAXX:1:58:327:152		green
204DVAAXX:1:69:700:457		green
204DVAAXX:1:71:147:94		green
204DVAAXX:1:78:754:123		green
204DVAAXX:1:83:959:886		green
204DVAAXX:2:185:210:515		green
204DVAAXX:2:212:278:171		green
204DVAAXX:2:217:939:819		green
204DVAAXX:2:24:551:888		green
204DVAAXX:2:7:379:788		green
204DVAAXX:3:149:618:723		green
204DVAAXX:3:190:350:58		green
204DVAAXX:3:89:618:955		green
204DVAAXX:3:92:621:167		green
207G6AAXX:1:108:628:401		green
207G6AAXX:1:181:100:135		green
20F1DAAXX:6:17:613:233		green
20F1DAAXX:7:173:674:213		green
20F1DAAXX:7:236:104:187		green
20F1DAAXX:7:8:702:97		green
AZOTE_0001_61FVGAAXX:1:3:18134:6749		green
AZOTE_0001_61FVGAAXX:1:38:18284:4909		green
AZOTE_0001_61FVGAAXX:1:5:1908:11829		green
AZOTE_0001_61FVGAAXX:3:93:12933:13709		green
E4D3Z3Y01BILN1		green
E4D3Z3Y01BZ8WO		green
E4D3Z3Y01CTAU8		green
E4D3Z3Y01EDUEZ		green
E8W526M03F3P9L		green
E8W526M03G9DZL		green
E8W526M03GTL95		green
EVSUSMY01BFXHY		green
EVSUSMY01BTVXS		green
EVSUSMY01D5U7X		green
EVSUSMY01D6WRK		green
HELIUM_0001:7:2:168:1657		green
HELIUM_0001:7:25:232:1311		green
HELIUM_0001:7:9:478:686		green
HELIUM_0001:8:92:696:10		green
204DVAAXX:1:76:768:743		green
204DVAAXX:2:99:754:737		green
AZOTE_0001_61FVGAAXX:1:34:8442:6337		green
204DVAAXX:1:111:687:99		green
207G6AAXX:4:68:259:473		green
20F1DAAXX:8:92:323:17		green
31_HELIUM_0000:7:100:12088:9250		green
AZOTE_0001_61FVGAAXX:1:69:9330:6857		green
E8W526M04I484S		green
EVSUSMY01D67WF		green
HELIUM_0001:8:68:1739:1137		green
mtr-miR2633		green
mtr-miR2651		green
204DVAAXX:1:115:305:539		green
204DVAAXX:1:12:747:348		green
204DVAAXX:1:13:549:498		green
204DVAAXX:3:70:427:398		green
AZOTE_0001_61FVGAAXX:1:11:18122:9806		green
204DVAAXX:1:207:20:105		green
204DVAAXX:3:180:914:146		green
204DVAAXX:1:137:442:324		green
204DVAAXX:1:15:558:319		green
204DVAAXX:1:33:869:538		green
204DVAAXX:1:64:887:276		green
204DVAAXX:3:133:725:372		green
HELIUM_0001:7:16:97:1793		green
204DVAAXX:1:155:659:976		green
HELIUM_0000:7:19:16359:10939		green
204DVAAXX:1:190:959:444		green
204DVAAXX:1:38:891:306		green
AZOTE_0001_61FVGAAXX:1:7:8227:9047		green
204DVAAXX:1:24:383:906		green
207G6AAXX:1:47:175:742		green
20F1DAAXX:8:68:493:373		green
E4D3Z3Y01EHCCY		green
mtr-miR169g	miR169g	orange
mtr-miR169p	miR169p	orange
mtr-miR169q	miR169q	orange
vvi-miR171f	miR171f-like	orange
ptc-miR396f	miR396a-5p-like	orange
mtr-miR408-3p	miR408-3p	orange
mtr-miR5037a	miR5037a	orange
mtr-miR5206a	miR5206a	orange
mtr-miR5214	miR5214	orange
mtr-miR5561-5p	miR5561-5p	orange
204DVAAXX:1:198:28:238		orange
AZOTE_0001_61FVGAAXX:1:65:6993:13934		orange
E8W526M03FI8QX		orange
EVSUSMY01E1RYV		orange
mtr-miR5204		orange
204DVAAXX:1:117:974:986		orange
204DVAAXX:1:168:733:996		orange
204DVAAXX:1:38:881:406		orange
204DVAAXX:1:49:690:984		orange
204DVAAXX:1:305:334:294		orange
EVSUSMY01D8S12		orange
HELIUM_0001:8:28:529:1243		orange
207G6AAXX:2:233:434:536		orange
204DVAAXX:1:144:276:71		orange
204DVAAXX:1:21:209:576		orange
204DVAAXX:1:220:955:912		orange
204DVAAXX:1:268:706:434		orange
204DVAAXX:1:279:268:92		orange
E8W526M04JU7CT		orange
HELIUM_0001:7:23:860:1006		orange
HELIUM_0001:7:8:969:1451		orange
HELIUM_0001:7:45:175:145		orange
HELIUM_0001:7:51:1458:1125		orange
HELIUM_0001:8:5:827:565		orange
204DVAAXX:1:86:163:286		orange
204DVAAXX:3:51:558:941		orange
204DVAAXX:1:32:914:588		orange
204DVAAXX:3:180:606:873		orange
207G6AAXX:1:180:185:539		orange
AZOTE_0001_61FVGAAXX:1:43:15981:1785		orange
E4D3Z3Y01CESUS		orange
HELIUM_0001:7:18:838:895		orange
HELIUM_0001:7:93:1273:277		orange
204DVAAXX:1:18:385:724		orange
204DVAAXX:3:329:434:956		orange
HELIUM_0001:8:52:1578:1249		orange
207G6AAXX:1:71:231:644		orange
204DVAAXX:3:32:634:823		orange
32_HELIUM_0000:1:62:16450:13727		orange
204DVAAXX:2:235:688:205		orange
HELIUM_0001:7:11:321:1639		orange
207G6AAXX:2:170:330:668		orange

## Sheet: S9b
MiRNA ID	MiRNA Annotation	WGCNA Module
ahy-miR156c	miR156a-like	cyan
mtr-miR160c	miR160c	cyan
bdi-miR166f	miR166a-like	cyan
vvi-miR2111	miR2111a-like	cyan
E4D3Z3Y01CK6W2	miR2111a-like	cyan
EVSUSMY01B76KK	miR2111a-like	cyan
mtr-miR2111h	miR2111h	cyan
mtr-miR2596	miR2596	cyan
mtr-miR2597	miR2597	cyan
mtr-miR2612a	miR2612a	cyan
mtr-miR2633	miR2633	cyan
mtr-miR2634	miR2634	cyan
mtr-miR2648	miR2648	cyan
mtr-miR2670e	miR2670e	cyan
mtr-miR2670f	miR2670f	cyan
mtr-miR398b	miR398b	cyan
204DVAAXX:1:111:349:21		cyan
204DVAAXX:1:12:747:348		cyan
204DVAAXX:1:137:144:971		cyan
204DVAAXX:1:137:442:324		cyan
204DVAAXX:1:15:212:458		cyan
204DVAAXX:1:168:733:996		cyan
204DVAAXX:1:17:744:233		cyan
204DVAAXX:1:18:385:724		cyan
204DVAAXX:1:184:380:951		cyan
204DVAAXX:1:207:20:105		cyan
204DVAAXX:1:24:383:906		cyan
204DVAAXX:1:38:438:58		cyan
204DVAAXX:1:4:378:719		cyan
204DVAAXX:1:70:355:305		cyan
204DVAAXX:1:93:172:978		cyan
204DVAAXX:1:93:828:208		cyan
204DVAAXX:2:30:232:149		cyan
204DVAAXX:3:190:350:58		cyan
204DVAAXX:3:42:769:231		cyan
204DVAAXX:3:92:621:167		cyan
207G6AAXX:1:108:628:401		cyan
207G6AAXX:1:118:359:697		cyan
207G6AAXX:1:181:100:135		cyan
207G6AAXX:1:308:550:762		cyan
207G6AAXX:1:47:175:742		cyan
207G6AAXX:1:80:823:494		cyan
207G6AAXX:1:91:331:840		cyan
E4D3Z3Y01EDUEZ		cyan
E8W526M03G9DZL		cyan
E8W526M03GTL95		cyan
EVSUSMY01EGIU5	ath-miR394	green
207G6AAXX:2:50:233:706	gma-miR2108a	green
gma-miR5770b	gma-miR5770b	green
204DVAAXX:1:47:672:376	miR1507-5p-like	green
mtr-miR1510a-5p	miR1510a-5p	green
gma-miR156k	miR156a-like	green
mtr-miR159a	miR159a	green
mtr-miR159b	miR159b	green
mtr-miR162	miR162	green
mtr-miR167a	miR167a	green
mtr-miR167b-5p	miR167b-5p	green
mtr-miR169c	miR169c	green
mtr-miR171a	miR171a	green
mtr-miR171b	miR171b	green
zma-miR171f	miR171f-like	green
mtr-miR172a	miR172a	green
ath-miR172c	miR172a-like	green
mtr-miR172b	miR172b	green
mtr-miR2086-3p	miR2086-3p	green
mtr-miR2088b	miR2088b	green
mtr-miR2119	miR2119	green
mtr-miR2586b	miR2586b	green
mtr-miR2592aa	miR2592aa	green
mtr-miR2592b	miR2592b	green
mtr-miR2592bi	miR2592bi	green
mtr-miR2600e	miR2600e	green
204DVAAXX:1:4:247:604	miR2610a-like	green
mtr-miR2651	miR2651	green
ath-miR319a	miR319a-like	green
mtr-miR390	miR390	green
mtr-miR396a-5p	miR396a-5p	green
mtr-miR398a-5p	miR398a-5p	green
mtr-miR408-3p	miR408-3p	green
204DVAAXX:2:247:865:72	miR5205a-like	green
204DVAAXX:3:26:584:753	miR5205a-like	green
mtr-miR5210	miR5210	green
mtr-miR5215	miR5215	green
mtr-miR5221	miR5221	green
mtr-miR5232	miR5232	green
204DVAAXX:1:26:850:133	miR5234-like	green
mtr-miR5237	miR5237	green
mtr-miR5239	miR5239	green
204DVAAXX:1:14:142:991	miR5241a-like	green
mtr-miR5248	miR5248	green
mtr-miR5250	miR5250	green
mtr-miR5253	miR5253	green
mtr-miR5275	miR5275	green
mtr-miR5559-5p	miR5559-5p	green
mtr-miR5561-5p	miR5561-5p	green
mtr-miR5740	miR5740	green
mtr-miR5747	miR5747	green
mtr-miR5760	miR5760	green
204DVAAXX:1:131:890:206	miR156a	green
EVSUSMY01DB76E	sly-miR482*	green
204DVAAXX:1:109:60:211		green
204DVAAXX:1:111:687:99		green
204DVAAXX:1:115:305:539		green
204DVAAXX:1:116:804:988		green
204DVAAXX:1:117:892:119		green
204DVAAXX:1:117:974:986		green
204DVAAXX:1:12:845:670		green
204DVAAXX:1:121:104:684		green
204DVAAXX:1:121:505:205		green
204DVAAXX:1:123:717:595		green
204DVAAXX:1:124:265:484		green
204DVAAXX:1:128:456:671		green
204DVAAXX:1:13:649:782		green
204DVAAXX:1:13:767:169		green
204DVAAXX:1:144:276:71		green
204DVAAXX:1:15:684:513		green
204DVAAXX:1:154:170:857		green
204DVAAXX:1:154:677:416		green
204DVAAXX:1:155:659:976		green
204DVAAXX:1:16:953:972		green
204DVAAXX:1:17:363:490		green
204DVAAXX:1:175:654:403		green
204DVAAXX:1:198:28:238		green
204DVAAXX:1:204:797:733		green
204DVAAXX:1:205:142:647		green
204DVAAXX:1:21:209:576		green
204DVAAXX:1:221:415:73		green
204DVAAXX:1:23:204:539		green
204DVAAXX:1:23:763:986		green
204DVAAXX:1:23:876:465		green
204DVAAXX:1:24:103:868		green
204DVAAXX:1:24:665:363		green
204DVAAXX:1:25:697:853		green
204DVAAXX:1:26:842:487		green
204DVAAXX:1:263:634:705		green
204DVAAXX:1:28:852:574		green
204DVAAXX:1:289:693:586		green
204DVAAXX:1:294:212:467		green
204DVAAXX:1:3:796:213		green
204DVAAXX:1:3:921:219		green
204DVAAXX:1:305:496:350		green
204DVAAXX:1:32:540:822		green
204DVAAXX:1:32:914:588		green
204DVAAXX:1:323:187:649		green
204DVAAXX:1:33:869:538		green
204DVAAXX:1:36:486:175		green
204DVAAXX:1:37:241:436		green
204DVAAXX:1:38:207:882		green
204DVAAXX:1:38:891:306		green
204DVAAXX:1:4:295:688		green
204DVAAXX:1:48:383:785		green
204DVAAXX:1:5:372:183		green
204DVAAXX:1:5:777:691		green
204DVAAXX:1:57:433:454		green
204DVAAXX:1:58:827:915		green
204DVAAXX:1:69:700:457		green
204DVAAXX:1:76:768:743		green
204DVAAXX:1:78:754:123		green
204DVAAXX:1:81:753:107		green
204DVAAXX:2:185:210:515		green
204DVAAXX:2:217:939:819		green
204DVAAXX:2:235:688:205		green
204DVAAXX:2:32:528:805		green
204DVAAXX:3:149:618:723		green
204DVAAXX:3:32:634:823		green
204DVAAXX:3:50:624:308		green
204DVAAXX:3:51:558:941		green
204DVAAXX:3:86:468:63		green
204DVAAXX:3:89:618:955		green
207G6AAXX:1:180:185:539		green
207G6AAXX:1:220:851:531		green
207G6AAXX:1:58:480:677		green
207G6AAXX:1:71:231:644		green
207G6AAXX:2:145:549:392		green
207G6AAXX:2:170:330:668		green
207G6AAXX:2:233:434:536		green
207G6AAXX:2:27:597:723		green
207G6AAXX:2:51:73:687		green
207G6AAXX:4:68:259:473		green
E4D3Z3Y01BILN1		green
E4D3Z3Y01BRB91		green
E4D3Z3Y01BW0TQ		green
E4D3Z3Y01C9R5R		green
E4D3Z3Y01CTAU8		green
E8W526M03F3P9L		green
E8W526M03F6603		green
E8W526M03FI8QX		green
E8W526M03FWLE1		green
E8W526M04JU7CT		green
EVSUSMY01C43QP		green
EVSUSMY01CBKZO		green
EVSUSMY01D5U7X		green
EVSUSMY01D67WF		green
EVSUSMY01D6WRK		green
EVSUSMY01D8S12		green
EVSUSMY01E1RYV		green
E8W526M04I757V	gma-miR4376-5p	orange
bna-miR156a	miR156a-like	orange
mtr-miR156e	miR156e	orange
mtr-miR156g	miR156g	orange
mtr-miR160a	miR160a	orange
E8W526M04IB8GH	miR166a-like	orange
mtr-miR168b	miR168b	orange
mtr-miR169d-5p	miR169d-5p	orange
mtr-miR169m	miR169m	orange
mtr-miR169p	miR169p	orange
mtr-miR169q	miR169q	orange
mtr-miR169r	miR169r	orange
vvi-miR171f	miR171f-like	orange
mtr-miR171h	miR171h	orange
mtr-miR2118	miR2118	orange
204DVAAXX:1:47:244:493	miR2592bl-5p-like	orange
ptc-miR396f	miR396a-5p-like	orange
mtr-miR5037a	miR5037a	orange
mtr-miR5204	miR5204	orange
mtr-miR5206a	miR5206a	orange
20F1DAAXX:6:200:383:227	miR5287a-like	orange
204DVAAXX:1:317:990:632	miR5204	orange
ptc-miR393a-3p	ptc-miR393a-3p	orange
204DVAAXX:1:125:952:169		orange
204DVAAXX:1:152:505:687		orange
204DVAAXX:1:190:959:444		orange
204DVAAXX:1:268:706:434		orange
204DVAAXX:1:57:805:579		orange
204DVAAXX:1:58:327:152		orange
204DVAAXX:2:86:670:202		orange
204DVAAXX:3:180:606:873		orange
204DVAAXX:3:41:705:854		orange
204DVAAXX:3:44:498:486		orange
20F1DAAXX:6:17:613:233		orange
E8W526M04I484S		orange
E8W526M04IJLXI		orange
E8W526M04IV7SK		orange
EVSUSMY01CX447		orange
