# Supplementary material for: The small RNA diversity from Medicago truncatula roots under biotic interactions evidences the environmental plasticity of the miRNAome
Source: Genome Biol. 2014 Sep 24;15(9):457. doi: 10.1186/s13059-014-0457-4 (PMC4212123; doi:10.1186/s13059-014-0457-4)
Supplement: Additional file 14: Table S11 — List of qRT-PCR primers. [file 13059_2014_457_MOESM14_ESM.xlsx]

## Sheet: Primers
Table S11: List of qRT-PCR primers
Primers for stem-loop qRT-PCR
MATURE ID	miRNA	Primers for RT	Primers qPCR
204DVAAXX:1:148:988:59	miR8	GTCGTATCCAGTGCAGGGTCCGAGGTATTCGCACTGGATACGACAATTAA	GCGGCGGTGTACTTGTAGGAA
204DVAAXX:1:15:212:458	miR9	GTCGTATCCAGTGCAGGGTCCGAGGTATTCGCACTGGATACGACCTCGAG	GCGGCGTAGATAAAAATAGTG
E4D3Z3Y01C9R5R	miR10	GTCGTATCCAGTGCAGGGTCCGAGGTATTCGCACTGGATACGACTACTAC	GCGGCGTTTAATGAATTATCG
EVSUSMY01DB76E	miR11	GTCGTATCCAGTGCAGGGTCCGAGGTATTCGCACTGGATACGACTCTTTC	GCGGCGGGAATGGGTTCTTTG
EVSUSMY01D67WF	miR12	GTCGTATCCAGTGCAGGGTCCGAGGTATTCGCACTGGATACGACATGCAC	GCGGCGTCTCGATCAATTCAA
204DVAAXX:1:70:355:305	miR14	GTCGTATCCAGTGCAGGGTCCGAGGTATTCGCACTGGATACGACGCATCT	GCGGCGACGATGGTCAGTGTC
AZOTE_0001_61FVGAAXX:1:10:1676:21066	miR15	GTCGTATCCAGTGCAGGGTCCGAGGTATTCGCACTGGATACGACCCTATT	GCGGCGCCAGAAAACACCCCT
E4D3Z3Y01EDUEZ	miR16	GTCGTATCCAGTGCAGGGTCCGAGGTATTCGCACTGGATACGACCCGAAT	GCGGCGCAAATGGACAGGAAT
E4D3Z3Y01BRB91	miR17	GTCGTATCCAGTGCAGGGTCCGAGGTATTCGCACTGGATACGACATAATC	GCGGCGTTACAATTCCGCAAT
204DVAAXX:1:4:295:688	miR18	GTCGTATCCAGTGCAGGGTCCGAGGTATTCGCACTGGATACGACCCCGCC	GCGGCGATTCAGTGACTTTAG
204DVAAXX:1:93:172:978	miR19	GTCGTATCCAGTGCAGGGTCCGAGGTATTCGCACTGGATACGACCTTTTT	GCGGCGTATTTAACGAACCTG
204DVAAXX:1:190:959:444	miR20	GTCGTATCCAGTGCAGGGTCCGAGGTATTCGCACTGGATACGACCAACGA	GCGGCGCTTTTGACTTGGTCT
204DVAAXX:1:83:959:886	miR21	GTCGTATCCAGTGCAGGGTCCGAGGTATTCGCACTGGATACGACACTCTT	GCGGCGTCTTAAAAGGGAGAA
204DVAAXX:1:22:877:222	miR5275	GTCGTATCCAGTGCAGGGTCCGAGGTATTCGCACTGGATACGACGAGCAA	GCGGCGCCAGATACAGATATG
204DVAAXX:1:3:796:213	nmiR23	GTCGTATCCAGTGCAGGGTCCGAGGTATTCGCACTGGATACGACCCGCTT	GCGGCGTGAGGGGCTGTTTGA
E4D3Z3Y01BW0TQ	nmiR24	GTCGTATCCAGTGCAGGGTCCGAGGTATTCGCACTGGATACGACCAAATG	GCGGCGTACATGAACTTCATG
204DVAAXX:2:128:734:86	nmiR25	GTCGTATCCAGTGCAGGGTCCGAGGTATTCGCACTGGATACGACTGCGCA	GCGGCGTTTCTGTGATATCTC
204DVAAXX:2:127:348:645	nmiR26	GTCGTATCCAGTGCAGGGTCCGAGGTATTCGCACTGGATACGACGCCACG	GCGGCGAACGGTCGGATTGAA
204DVAAXX:1:71:147:94	nmiR27	GTCGTATCCAGTGCAGGGTCCGAGGTATTCGCACTGGATACGACGCTTCA	GCGGCGTTAATTTGGAATCAT
MIMAT0011059	miR164a	GTCGTATCCAGTGCAGGGTCCGAGGTATTCGCACTGGATACGACTGCACG	GCGGCGTGGAGAAGCAGGGCA
MIMAT0001642	miR166	GTCGTATCCAGTGCAGGGTCCGAGGTATTCGCACTGGATACGACGGGGAA	GCGGCGTCGGACCAGGCTTCA
MIMAT0011058	miR167a	GTCGTATCCAGTGCAGGGTCCGAGGTATTCGCACTGGATACGACTTCACC	GCGGCGGATCATGTTGGAGCT
204DVAAXX:1:28:852:574	miR-A	GTCGTATCCAGTGCAGGGTCCGAGGTATTCGCACTGGATACGACTACGAC	CGAGCCTTTTCAACAAAATCG
204DVAAXX:1:294:212:467	miR-C	GTCGTATCCAGTGCAGGGTCCGAGGTATTCGCACTGGATACGACTTCTTG	GCGTCGGCTAGAGGAGACGGAA
204DVAAXX:1:17:363:490	miR-D	GTCGTATCCAGTGCAGGGTCCGAGGTATTCGCACTGGATACGACCTCCGA	CCGATCTCATGAACAGCTTGA
204DVAAXX:1:32:914:588	miR-E	GTCGTATCCAGTGCAGGGTCCGAGGTATTCGCACTGGATACGACTTTACC	GCGACGTGGAATGAAGACCAT
E8W526M04IJ5Y8	miR-F	GTCGTATCCAGTGCAGGGTCCGAGGTATTCGCACTGGATACGACTCTAGC	CGTGCGGTTAATTGTTGATAGA
204DVAAXX:1:69:700:457	miR-G	GTCGTATCCAGTGCAGGGTCCGAGGTATTCGCACTGGATACGACAACCGT	CGGAGGTGGGACTAAATTGAG
E4D3Z3Y01CTAU8	miR-H	GTCGTATCCAGTGCAGGGTCCGAGGTATTCGCACTGGATACGACTGTACT	CGGCTACTTTTCGGGAAAGTGG
204DVAAXX:1:111:349:21	miR-I	GTCGTATCCAGTGCAGGGTCCGAGGTATTCGCACTGGATACGACGTGACA	CGTGATTCATTTGGTCTTGGA
E8W526M03G9DZL	miR-K	GTCGTATCCAGTGCAGGGTCCGAGGTATTCGCACTGGATACGACCCCATG	CGGCGGATGATTGTGACAGTT
204DVAAXX:1:12:747:348	miR-L	GTCGTATCCAGTGCAGGGTCCGAGGTATTCGCACTGGATACGACTTGAAT	GACTGCTCAACCGTTGGATTA
204DVAAXX:1:18:385:724	miR-N	GTCGTATCCAGTGCAGGGTCCGAGGTATTCGCACTGGATACGACTTGTTA	CGGACCTCAGGATTTGGGTCA
miR1510a	miR1510	GTCGTATCCAGTGCAGGGTCCGAGGTATTCGCACTGGATACGACTTTACC	TCGGCCUGGAAUGGAGGAUCA
miR2088b	miR2088	GTCGTATCCAGTGCAGGGTCCGAGGTATTCGCACTGGATACGACGTAGAC	GCTGCGCTCCAATGTAATCTAG
miR2089	miR2089	GTCGTATCCAGTGCAGGGTCCGAGGTATTCGCACTGGATACGACATGGAA	GCGGCGTTACCTATTCCACCAA
miR2111h	miR2111	GTCGTATCCAGTGCAGGGTCCGAGGTATTCGCACTGGATACGACTAAACC	CGCGGCTTAATCTGCATCCTGA
miR2633	miR2633	GTCGTATCCAGTGCAGGGTCCGAGGTATTCGCACTGGATACGACTGAATC	GCGTCGGTGACATTTTGCTCCA
miR5262	miR5262	GTCGTATCCAGTGCAGGGTCCGAGGTATTCGCACTGGATACGACGAAATT	CGCGCTGTCTGTCAGTAGACTC
Primers for miScript qRT-PCR
MATURE ID	miRNA	Primers qPCR
mtr-miR169m	miR169m	GAGCCAAGGATGACTTGCCGG
mtr-miR169q	miR169q	TGAGCCAGGATGACTTGCCGG
mtr-miR393	miR393	TCCAAAGGGATCGCATTGATC
mtr-miR396a	miR396a	TTCCACAGCTTTCTTGAACTT
mtr-miR396b	miR396b	TTCCACAGCTTTCTTGAACTG
ptc-miR396f	ptc-miR396f*	TTCCACGGCTTTCTTGAACTG
mtr-miR1510a	miR1510a	CGGAGGATTAGGTAAAACAAC
mtr-miR1510b	miR1510b	ACATGGTCGGTATCCCTGGAA
mtr-miR2086	miR2086	GACATGAATGCAGAACTGGAA
mtr-miR2643a	miR2643a	TTTGGGATCAGAAATTAGAGA
204DVAAXX:1:26:850:133	miR5234*	TTGTTGTGGATGGCAGAAGGA
mtr-miR5239	miR5239	TGGGAGAAAAGATAGAATGTG
EVSUSMY01D8S12	miR-I	TTATTGGTTCAAAACGGTAGA
204DVAAXX:1:5:777:691	miR-II	TACAGAACGTTGAATCAGGAA
204DVAAXX:2:235:688:205	miR-III	CGCTGCTGTAGTTCCTTCGGC
snU6	snU6	TGGCCCCTGCGCAAGGATGA
